# Supplementary material for: 1,1,2,2,2,3,3,3-Octa­carbonyl-1,1,2,3-tetra­kis­(1,3,5-tri­aza-7-phosphatri­cyclo­[3.3.1.13,7]decane-κP)-triangulo-triosmium(0)
Source: IUCrdata. 2020 Jul 17;5(Pt 7):x200935. doi: 10.1107/S2414314620009359 (PMC9462244; doi:10.1107/S2414314620009359)
Supplement: Supplementary file 1 [file x-05-x200935-sup1.cif]

##############################################################################
#                                                                            #
# This CIF contains the data for a data article accepted for                 #
# publication in IUCrData. It conforms to the requirements of                #
# Notes for Authors for IUCrData, and has been                               #
# peer reviewed under the auspices of IUCrData.                              #
#                                                                            #
# Full details of the Crystallographic Information File format               #
# are given in the paper "The Crystallographic Information File (CIF):       #
# a New Standard Archive File for Crystallography" by S. R. Hall, F. H.      #
# Allen and I. D. Brown [Acta Cryst. (1991), A47, 655-685].                  #
#                                                                            #
# The current version of the core CIF dictionary is obtainable from          #
# ftp://ftp.iucr.org/pub/cif_core.dic.                                       #
#                                                                            #
# Software is freely available for graphical display of the structure(s)     #
# in this CIF. For information consult the CIF software page                 #
# http://www.iucr.org/resources/cif/software.                                #
#                                                                            #
# This file may be used for bona fide research purposes within the           #
# scientific community so long as proper attribution is given to the data    # 
# article from which it was obtained.                                        #
#                                                                            #
##############################################################################
data_I
_database_code_depnum_ccdc_archive 'CCDC 1949128'
_audit_creation_method     'SHELXL-2014/7'
_journal_date_recd_electronic     2020-07-01
_journal_date_accepted     2020-07-08
_journal_name_full     'IUCrData'
_journal_year     2020
_journal_volume     5
_journal_issue      7
_journal_page_first     0
_journal_page_last     0
_journal_paper_category     HM
_journal_paper_doi     10.1107/S2414314620009359
_journal_coeditor_code     WM4135
_publ_contact_author_name     'Gregory L. Powell'
_publ_contact_author_address
;
Department of Chemistry & Biochemistry
Abilene Christian University
Abilene, Texas 79699-8132
;
_publ_contact_author_email     'powellg@acu.edu'
_publ_contact_author_fax     ?
_publ_contact_author_phone     '1-325-674-2171'
_publ_section_title
;\
1,1,2,2,2,3,3,3-Octacarbonyl-1,1,2,3-tetrakis(1,3,5-triaza-7-\
phosphatricyclo[3.3.1.1^3,7^]decane-\k<i>P</i>)-<i>triangulo</i>-\
triosmium(0)
;
loop_
    _publ_author_name
    _publ_author_footnote
    _publ_author_address
    'Marolf, David M.' .
;
Department of Chemistry & Biochemistry
Abilene Christian University
Abilene, Texas 79699-8132
USA
;
    'Brehm, Kristen L.' .
;
Department of Chemistry & Biochemistry
Abilene Christian University
Abilene, Texas 79699-8132
USA
;
    'Lynch, Vincent M.' .
;
Department of Chemistry
University of Texas
Austin, Texas 78712,
USA
;
    'Powell, Gregory L.' .
;
Department of Chemistry & Biochemistry
Abilene Christian University
Abilene, Texas 79699-8132
USA
;
_publ_section_synopsis
;
The title molecule consists of a triangular triosmium(0) core surrounded by
eight carbonyl ligands and four
1,3,5-triaza-7-phosphatricyclo[3.3.1.1^3,7^]decane ligands.
;
_chemical_name_systematic
;\
1,1,2,2,2,3,3,3-Octacarbonyl-1,1,2,3-tetrakis(1,3,5-triaza-7-\
phosphatricyclo[3.3.1.1^3,7^]decane-\k<i>P</i>)-<i>triangulo</i>-triosmium(0)
;
_chemical_name_common     Os3(CO)8(PTA)4
_chemical_formula_moiety     'C32 H48 N12 O8 Os3 P4 '
_chemical_formula_sum     'C32 H48 N12 O8 Os3 P4'
_chemical_formula_iupac     '[Os3 (C6 H12 N3 P)4 (C O)8]'
_chemical_formula_weight     1423.30
_chemical_melting_point     ?
_space_group_crystal_system     orthorhombic
_space_group_name_H-M_alt     'P b c a'
_space_group_name_Hall     '-P 2ac 2ab'
loop_
    _space_group_symop_operation_xyz
    'x, y, z'
    '-x+1/2, -y, z+1/2'
    'x+1/2, -y+1/2, -z'
    '-x, y+1/2, -z+1/2'
    '-x, -y, -z'
    'x-1/2, y, -z-1/2'
    '-x-1/2, y-1/2, z'
    'x, -y-1/2, z-1/2'
_cell_length_a     18.7500(2)
_cell_length_b     15.8889(2)
_cell_length_c     27.5984(3)
_cell_angle_alpha     90
_cell_angle_beta     90
_cell_angle_gamma     90
_cell_volume     8222.03(16)
_cell_formula_units_Z     8
_cell_measurement_reflns_used     21014
_cell_measurement_theta_min     3.94
_cell_measurement_theta_max     74.1
_cell_measurement_temperature     100(2)
_exptl_crystal_description     plates
_exptl_crystal_colour     red-orange
_exptl_crystal_size_max     0.18
_exptl_crystal_size_mid     0.09
_exptl_crystal_size_min     0.014
_exptl_crystal_density_diffrn     2.300
_exptl_crystal_density_meas     ?
_exptl_crystal_density_method     ?
_exptl_crystal_F_000     5408
_exptl_absorpt_coefficient_mu     19.162
_exptl_absorpt_correction_type     gaussian
_exptl_absorpt_process_details
;
(CrysAlisPro; Agilent, 2016)
;
_exptl_absorpt_correction_T_min     0.142
_exptl_absorpt_correction_T_max     0.783
_diffrn_ambient_temperature     100(2)
_diffrn_source     'sealed microfocus tube'
_diffrn_radiation_type     CuK\a
_diffrn_radiation_wavelength     1.54184
_diffrn_measurement_device_type     'Agilent SuperNova with AtlasS2 CCD'
_diffrn_measurement_method     \w-scans
_diffrn_detector_area_resol_mean     ?
_diffrn_reflns_number     38755
_diffrn_reflns_av_R_equivalents     0.0476
_diffrn_reflns_av_unetI/netI     0.0290
_diffrn_reflns_theta_min     3.203
_diffrn_reflns_theta_max     74.273
_diffrn_reflns_theta_full     67.684
_diffrn_measured_fraction_theta_max     0.976
_diffrn_measured_fraction_theta_full     0.999
_diffrn_reflns_limit_h_min     -23
_diffrn_reflns_limit_h_max     23
_diffrn_reflns_limit_k_min     -19
_diffrn_reflns_limit_k_max     19
_diffrn_reflns_limit_l_min     -33
_diffrn_reflns_limit_l_max     33
_refine_special_details
;
Three rather large peaks persisted in the difference electron density map after
all
the expected atoms were included in the model.  These peaks, all greater than
4 e-/\A^3^, were located near the Os atoms.  The position of these peaks
suggested
there was a slight disorder in the complex.  The disorder resulted from an
approximately 60 degree rotation about an axis perpendicular to the plane
through
the three Os atoms.  A disorder model with this in mind was proposed
where these
three peaks represented the alternate orientation of the Os atoms.
The variable x
was assigned to the site occupancy for Os1, Os2 and Os3, while the site
occupancy
factors for Os1a, Os2a and Os3a was set to (1-x).  The displacement parameters
for
the lower occupancy Os atoms was set to be equal to that of the major
component. The
variable x refined to 0.9783(4).  The other atoms of the alternate component
were
not included in the disorder model because the very low electron density of
a 2% component would be lost in the noise.
;
_reflns_number_total     8184
_reflns_number_gt     7535
_reflns_threshold_expression     'I > 2\s(I)'
_refine_ls_structure_factor_coef     Fsqd
_refine_ls_matrix_type     full
_refine_ls_R_factor_all     0.0390
_refine_ls_R_factor_gt     0.0321
_refine_ls_wR_factor_gt     0.0743
_refine_ls_wR_factor_ref     0.0761
_refine_ls_goodness_of_fit_ref     1.141
_refine_ls_restrained_S_all     1.141
_refine_ls_number_reflns     8184
_refine_ls_number_parameters     542
_refine_ls_number_restraints     0
_refine_ls_hydrogen_treatment     constr
_refine_ls_weighting_scheme     calc
_refine_ls_weighting_details
             'w=1/[\s^2^(Fo^2^)+(0.0225P)^2^+60.4468P] where P=(Fo^2^+2Fc^2^)/3'
_atom_sites_solution_hydrogens     geom
_atom_sites_solution_primary     ?
_atom_sites_solution_secondary     ?
_refine_ls_shift/su_max     0.002
_refine_ls_shift/su_mean     0.000
_refine_diff_density_max     1.239
_refine_diff_density_min     -1.343
_refine_ls_extinction_method     none
_refine_ls_extinction_coef     .
loop_
    _atom_type_symbol
    _atom_type_description
    _atom_type_scat_dispersion_real
    _atom_type_scat_dispersion_imag
    _atom_type_scat_source
    'C' 'C' 0.0181 0.0091
                         'International Tables Vol C Tables 4.2.6.8 and 6.1.1.4'
    'H' 'H' 0.0000 0.0000
                         'International Tables Vol C Tables 4.2.6.8 and 6.1.1.4'
    'N' 'N' 0.0311 0.0180
                         'International Tables Vol C Tables 4.2.6.8 and 6.1.1.4'
    'O' 'O' 0.0492 0.0322
                         'International Tables Vol C Tables 4.2.6.8 and 6.1.1.4'
    'Os' 'Os' -4.9801 6.2216
                         'International Tables Vol C Tables 4.2.6.8 and 6.1.1.4'
    'P' 'P' 0.2955 0.4335
                         'International Tables Vol C Tables 4.2.6.8 and 6.1.1.4'
_computing_data_collection
;
CrysAlisPro (Agilent, 2016)
;
_computing_cell_refinement
;
CrysAlisPro (Agilent, 2016)
;
_computing_data_reduction
;
CrysAlisPro (Agilent, 2016)
;
_computing_structure_solution
;
<i>SUPERFLIP</i> (Palatinus & Chapuis, 2007)
;
_computing_structure_refinement
;
<i>SHELXL2014/7</i> (Sheldrick 2015)
;
_computing_molecular_graphics
;
XP in <i>SHELXTL/PC</i> (Sheldrick, 2008)
;
_computing_publication_material
;
<i>SHELXL2014/7</i> (Sheldrick 2015)
;
loop_
    _atom_site_type_symbol
    _atom_site_label
    _atom_site_fract_x
    _atom_site_fract_y
    _atom_site_fract_z
    _atom_site_U_iso_or_equiv
    _atom_site_adp_type
    _atom_site_calc_flag
    _atom_site_occupancy
    _atom_site_disorder_assembly
    _atom_site_disorder_group
    Os Os1 0.13660(2) 0.51582(2) 0.16473(2) 0.01732(6) Uani d 0.9783(4) A 1
    Os Os1A 0.1385(5) 0.5007(6) 0.2876(4) 0.017 Uiso d 0.0217(4) A 2
    Os Os2 0.06461(2) 0.53429(2) 0.25694(2) 0.01999(7) Uani d 0.9783(4) A 1
    Os Os2A 0.2036(6) 0.4728(7) 0.1943(4) 0.020 Uiso d 0.0217(4) A 2
    Os Os3 0.21112(2) 0.47110(2) 0.25254(2) 0.01941(7) Uani d 0.9783(4) A 1
    Os Os3A 0.0633(6) 0.5501(7) 0.2014(4) 0.019 Uiso d 0.0217(4) A 2
    P P1 0.19602(7) 0.44377(9) 0.10564(5) 0.0205(3) Uani d 1 . .
    P P2 0.06469(7) 0.59975(9) 0.11836(5) 0.0204(3) Uani d 1 . .
    P P3 0.03369(8) 0.56927(10) 0.33489(5) 0.0231(3) Uani d 1 . .
    P P4 0.24364(8) 0.41978(9) 0.32711(5) 0.0215(3) Uani d 1 . .
    O O1 0.2497(2) 0.6564(3) 0.16584(15) 0.0343(10) Uani d 1 . .
    O O2 0.0236(2) 0.3749(3) 0.16316(15) 0.0288(9) Uani d 1 . .
    O O3 0.1199(2) 0.7154(3) 0.24106(15) 0.0298(9) Uani d 1 . .
    O O4 -0.0818(2) 0.5625(4) 0.21312(16) 0.0422(12) Uani d 1 . .
    O O5 0.0292(3) 0.3491(3) 0.28011(17) 0.0379(11) Uani d 1 . .
    O O6 0.2521(2) 0.6475(3) 0.28886(16) 0.0354(10) Uani d 1 . .
    O O7 0.3580(2) 0.4501(4) 0.20884(17) 0.0442(12) Uani d 1 . .
    O O8 0.1579(2) 0.2948(3) 0.22133(16) 0.0336(10) Uani d 1 . .
    N N1 0.2921(3) 0.3214(3) 0.07410(17) 0.0263(10) Uani d 1 . .
    N N2 0.2723(3) 0.4408(3) 0.01888(18) 0.0291(11) Uani d 1 . .
    N N3 0.1794(3) 0.3322(3) 0.02862(18) 0.0310(11) Uani d 1 . .
    N N4 -0.0582(3) 0.6146(3) 0.0632(2) 0.0350(12) Uani d 1 . .
    N N5 0.0450(3) 0.6985(3) 0.03545(17) 0.0287(11) Uani d 1 . .
    N N6 -0.0219(3) 0.7418(3) 0.10798(19) 0.0297(11) Uani d 1 . .
    N N7 -0.0301(3) 0.5304(4) 0.4224(2) 0.0414(14) Uani d 1 . .
    N N8 -0.0477(3) 0.6759(4) 0.3919(2) 0.0389(13) Uani d 1 . .
    N N9 0.0689(3) 0.6327(3) 0.42524(18) 0.0327(12) Uani d 1 . .
    N N10 0.2154(3) 0.3296(3) 0.41086(17) 0.0302(11) Uani d 1 . .
    N N11 0.3084(3) 0.4396(3) 0.41678(17) 0.0279(11) Uani d 1 . .
    N N12 0.3330(3) 0.3066(3) 0.37345(18) 0.0269(10) Uani d 1 . .
    C C1 0.2665(3) 0.3640(4) 0.1184(2) 0.0276(12) Uani d 1 . .
    H H1A 0.3073 0.3920 0.1345 0.033 Uiso calc 1 . .
    H H1B 0.2473 0.3213 0.1410 0.033 Uiso calc 1 . .
    C C2 0.3233(3) 0.3817(4) 0.0398(2) 0.0308(13) Uani d 1 . .
    H H2A 0.3611 0.4140 0.0566 0.037 Uiso calc 1 . .
    H H2B 0.3463 0.3500 0.0131 0.037 Uiso calc 1 . .
    C C3 0.2143(3) 0.3926(4) -0.0037(2) 0.0342(14) Uani d 1 . .
    H H3A 0.1780 0.4326 -0.0158 0.041 Uiso calc 1 . .
    H H3B 0.2337 0.3619 -0.0319 0.041 Uiso calc 1 . .
    C C4 0.2333(3) 0.2771(4) 0.0496(2) 0.0307(13) Uani d 1 . .
    H H4A 0.2536 0.2417 0.0235 0.037 Uiso calc 1 . .
    H H4B 0.2100 0.2392 0.0732 0.037 Uiso calc 1 . .
    C C5 0.2442(3) 0.4983(4) 0.0563(2) 0.0282(13) Uani d 1 . .
    H H5A 0.2115 0.5391 0.0407 0.034 Uiso calc 1 . .
    H H5B 0.2844 0.5305 0.0704 0.034 Uiso calc 1 . .
    C C6 0.1397(3) 0.3753(4) 0.0674(2) 0.0300(13) Uani d 1 . .
    H H6A 0.1166 0.3325 0.0882 0.036 Uiso calc 1 . .
    H H6B 0.1015 0.4099 0.0525 0.036 Uiso calc 1 . .
    C C7 -0.0174(3) 0.5548(4) 0.0924(2) 0.0293(13) Uani d 1 . .
    H H7A -0.0046 0.5059 0.0720 0.035 Uiso calc 1 . .
    H H7B -0.0480 0.5341 0.1191 0.035 Uiso calc 1 . .
    C C8 -0.0167(4) 0.6460(4) 0.0227(2) 0.0346(14) Uani d 1 . .
    H H8A -0.0486 0.6793 0.0015 0.042 Uiso calc 1 . .
    H H8B 0.0004 0.5973 0.0036 0.042 Uiso calc 1 . .
    C C9 0.0183(3) 0.7678(4) 0.0658(2) 0.0282(13) Uani d 1 . .
    H H9A 0.0594 0.8020 0.0767 0.034 Uiso calc 1 . .
    H H9B -0.0124 0.8044 0.0456 0.034 Uiso calc 1 . .
    C C10 -0.0806(3) 0.6871(4) 0.0926(3) 0.0369(15) Uani d 1 . .
    H H10A -0.1150 0.7210 0.0736 0.044 Uiso calc 1 . .
    H H10B -0.1057 0.6661 0.1217 0.044 Uiso calc 1 . .
    C C11 0.0986(3) 0.6478(4) 0.0616(2) 0.0285(13) Uani d 1 . .
    H H11A 0.1398 0.6842 0.0696 0.034 Uiso calc 1 . .
    H H11B 0.1157 0.6025 0.0400 0.034 Uiso calc 1 . .
    C C12 0.0250(3) 0.6981(4) 0.1431(2) 0.0295(13) Uani d 1 . .
    H H12A -0.0029 0.6843 0.1725 0.035 Uiso calc 1 . .
    H H12B 0.0639 0.7367 0.1528 0.035 Uiso calc 1 . .
    C C13 -0.0117(4) 0.4926(4) 0.3748(2) 0.0326(14) Uani d 1 . .
    H H13A -0.0558 0.4726 0.3587 0.039 Uiso calc 1 . .
    H H13B 0.0198 0.4434 0.3799 0.039 Uiso calc 1 . .
    C C14 -0.0783(4) 0.6017(5) 0.4161(3) 0.0469(19) Uani d 1 . .
    H H14A -0.0957 0.6191 0.4485 0.056 Uiso calc 1 . .
    H H14B -0.1201 0.5825 0.3972 0.056 Uiso calc 1 . .
    C C15 0.0165(4) 0.7002(4) 0.4186(2) 0.0368(15) Uani d 1 . .
    H H15A 0.0021 0.7213 0.4509 0.044 Uiso calc 1 . .
    H H15B 0.0398 0.7473 0.4012 0.044 Uiso calc 1 . .
    C C16 0.0344(4) 0.5607(5) 0.4480(2) 0.0382(16) Uani d 1 . .
    H H16A 0.0211 0.5762 0.4815 0.046 Uiso calc 1 . .
    H H16B 0.0692 0.5140 0.4499 0.046 Uiso calc 1 . .
    C C17 -0.0309(4) 0.6568(4) 0.3413(2) 0.0351(14) Uani d 1 . .
    H H17A -0.0109 0.7077 0.3257 0.042 Uiso calc 1 . .
    H H17B -0.0754 0.6418 0.3240 0.042 Uiso calc 1 . .
    C C18 0.1000(3) 0.6076(4) 0.3782(2) 0.0283(13) Uani d 1 . .
    H H18A 0.1358 0.5628 0.3839 0.034 Uiso calc 1 . .
    H H18B 0.1251 0.6565 0.3640 0.034 Uiso calc 1 . .
    C C19 0.1803(3) 0.3634(4) 0.3669(2) 0.0269(12) Uani d 1 . .
    H H19A 0.1417 0.4024 0.3767 0.032 Uiso calc 1 . .
    H H19B 0.1584 0.3164 0.3486 0.032 Uiso calc 1 . .
    C C20 0.2474(4) 0.3985(4) 0.4397(2) 0.0311(13) Uani d 1 . .
    H H20A 0.2102 0.4413 0.4461 0.037 Uiso calc 1 . .
    H H20B 0.2627 0.3754 0.4714 0.037 Uiso calc 1 . .
    C C21 0.3610(3) 0.3745(4) 0.4040(2) 0.0296(13) Uani d 1 . .
    H H21A 0.4014 0.4016 0.3869 0.036 Uiso calc 1 . .
    H H21B 0.3800 0.3496 0.4342 0.036 Uiso calc 1 . .
    C C22 0.2710(3) 0.2698(4) 0.3978(2) 0.0300(13) Uani d 1 . .
    H H22A 0.2501 0.2265 0.3763 0.036 Uiso calc 1 . .
    H H22B 0.2875 0.2412 0.4276 0.036 Uiso calc 1 . .
    C C23 0.2860(3) 0.4874(4) 0.3736(2) 0.0239(12) Uani d 1 . .
    H H23A 0.3281 0.5154 0.3593 0.029 Uiso calc 1 . .
    H H23B 0.2518 0.5316 0.3835 0.029 Uiso calc 1 . .
    C C24 0.3136(3) 0.3386(4) 0.3252(2) 0.0255(12) Uani d 1 . .
    H H24A 0.2969 0.2911 0.3049 0.031 Uiso calc 1 . .
    H H24B 0.3567 0.3625 0.3096 0.031 Uiso calc 1 . .
    C C25 0.2074(3) 0.6038(4) 0.16749(19) 0.0253(12) Uani d 1 . .
    C C26 0.0661(3) 0.4266(4) 0.1660(2) 0.0253(12) Uani d 1 . .
    C C27 0.1014(3) 0.6473(4) 0.24557(19) 0.0252(12) Uani d 1 . .
    C C28 -0.0263(3) 0.5543(4) 0.2306(2) 0.0295(13) Uani d 1 . .
    C C29 0.0443(3) 0.4157(4) 0.2700(2) 0.0279(13) Uani d 1 . .
    C C30 0.2336(3) 0.5838(4) 0.2740(2) 0.0258(12) Uani d 1 . .
    C C31 0.3020(3) 0.4568(4) 0.2250(2) 0.0315(14) Uani d 1 . .
    C C32 0.1761(3) 0.3613(4) 0.2316(2) 0.0273(12) Uani d 1 . .
loop_
    _atom_site_aniso_label
    _atom_site_aniso_U_11
    _atom_site_aniso_U_22
    _atom_site_aniso_U_33
    _atom_site_aniso_U_12
    _atom_site_aniso_U_13
    _atom_site_aniso_U_23
    Os1 0.01825(11) 0.01878(12) 0.01494(12) 0.00020(9) 0.00030(8) -0.00033(8)
    Os2 0.01924(12) 0.02431(13) 0.01642(12) -0.00041(10) 0.00185(9) -0.00012(9)
    Os3 0.01938(12) 0.02142(13) 0.01743(12) -0.00041(9) -0.00109(8) 0.00100(9)
    P1 0.0214(6) 0.0223(7) 0.0178(6) 0.0011(6) 0.0014(5) -0.0025(5)
    P2 0.0193(6) 0.0222(7) 0.0198(6) -0.0015(5) -0.0012(5) 0.0016(5)
    P3 0.0234(7) 0.0283(7) 0.0175(6) -0.0014(6) 0.0037(5) -0.0003(6)
    P4 0.0235(7) 0.0227(7) 0.0183(6) -0.0024(6) -0.0023(5) 0.0011(5)
    O1 0.035(2) 0.034(2) 0.034(2) -0.018(2) -0.0030(19) 0.0064(19)
    O2 0.025(2) 0.029(2) 0.032(2) -0.0116(18) 0.0010(17) -0.0036(17)
    O3 0.037(2) 0.023(2) 0.029(2) -0.0034(19) -0.0014(18) -0.0023(17)
    O4 0.022(2) 0.072(3) 0.033(2) -0.008(2) -0.0003(18) 0.014(2)
    O5 0.044(3) 0.028(2) 0.041(3) -0.008(2) 0.010(2) 0.004(2)
    O6 0.036(2) 0.029(2) 0.041(3) -0.001(2) -0.010(2) -0.005(2)
    O7 0.022(2) 0.076(4) 0.034(3) -0.008(2) 0.0049(19) -0.020(2)
    O8 0.035(2) 0.026(2) 0.040(2) -0.0007(19) -0.0056(19) -0.0040(19)
    N1 0.026(2) 0.030(3) 0.023(2) 0.009(2) 0.0000(19) -0.002(2)
    N2 0.028(3) 0.034(3) 0.025(2) 0.008(2) 0.005(2) 0.002(2)
    N3 0.028(3) 0.038(3) 0.026(3) 0.004(2) -0.003(2) -0.012(2)
    N4 0.023(2) 0.032(3) 0.050(3) -0.002(2) -0.011(2) 0.006(3)
    N5 0.030(3) 0.035(3) 0.022(2) 0.001(2) -0.005(2) 0.006(2)
    N6 0.028(3) 0.028(3) 0.032(3) 0.005(2) -0.001(2) 0.002(2)
    N7 0.045(3) 0.049(4) 0.030(3) -0.014(3) 0.016(3) -0.002(3)
    N8 0.034(3) 0.046(3) 0.036(3) 0.006(3) 0.010(2) -0.008(3)
    N9 0.040(3) 0.035(3) 0.023(3) -0.010(2) 0.002(2) -0.002(2)
    N10 0.038(3) 0.032(3) 0.021(2) -0.007(2) 0.003(2) 0.003(2)
    N11 0.029(3) 0.030(3) 0.025(3) -0.003(2) -0.010(2) 0.000(2)
    N12 0.027(2) 0.026(2) 0.029(3) -0.001(2) -0.003(2) 0.002(2)
    C1 0.029(3) 0.033(3) 0.021(3) 0.001(3) -0.004(2) -0.003(2)
    C2 0.022(3) 0.042(4) 0.029(3) 0.008(3) 0.002(2) -0.001(3)
    C3 0.036(3) 0.044(4) 0.022(3) 0.011(3) -0.002(2) -0.005(3)
    C4 0.035(3) 0.026(3) 0.031(3) 0.004(3) 0.002(3) -0.004(3)
    C5 0.025(3) 0.032(3) 0.028(3) 0.005(3) 0.009(2) 0.000(2)
    C6 0.022(3) 0.037(3) 0.031(3) 0.003(3) 0.001(2) -0.012(3)
    C7 0.021(3) 0.026(3) 0.040(3) -0.003(2) -0.004(2) 0.005(3)
    C8 0.039(4) 0.035(3) 0.030(3) 0.004(3) -0.015(3) -0.002(3)
    C9 0.029(3) 0.024(3) 0.032(3) -0.005(2) -0.008(2) 0.006(2)
    C10 0.023(3) 0.036(3) 0.052(4) 0.003(3) 0.004(3) 0.008(3)
    C11 0.025(3) 0.032(3) 0.028(3) 0.002(3) 0.001(2) 0.004(3)
    C12 0.032(3) 0.028(3) 0.028(3) 0.004(3) -0.002(2) -0.001(2)
    C13 0.034(3) 0.035(3) 0.028(3) -0.008(3) 0.005(3) 0.000(3)
    C14 0.036(4) 0.064(5) 0.041(4) -0.007(4) 0.015(3) -0.012(4)
    C15 0.041(4) 0.039(4) 0.030(3) -0.004(3) 0.012(3) -0.007(3)
    C16 0.050(4) 0.047(4) 0.018(3) -0.004(3) 0.001(3) 0.000(3)
    C17 0.037(3) 0.040(4) 0.028(3) 0.008(3) 0.000(3) -0.002(3)
    C18 0.024(3) 0.031(3) 0.029(3) -0.002(3) 0.004(2) -0.003(2)
    C19 0.022(3) 0.033(3) 0.026(3) -0.005(2) -0.002(2) 0.004(2)
    C20 0.038(3) 0.034(3) 0.022(3) -0.003(3) -0.001(3) -0.002(2)
    C21 0.029(3) 0.030(3) 0.030(3) -0.001(3) -0.007(2) 0.003(3)
    C22 0.038(3) 0.025(3) 0.027(3) -0.006(3) -0.003(3) 0.007(2)
    C23 0.025(3) 0.022(3) 0.025(3) -0.001(2) -0.002(2) 0.002(2)
    C24 0.025(3) 0.026(3) 0.025(3) 0.000(2) 0.001(2) 0.001(2)
    C25 0.035(3) 0.024(3) 0.017(3) 0.002(3) 0.001(2) 0.000(2)
    C26 0.027(3) 0.031(3) 0.018(3) 0.006(3) 0.001(2) -0.001(2)
    C27 0.024(3) 0.036(3) 0.015(3) -0.004(3) 0.002(2) 0.000(2)
    C28 0.026(3) 0.039(3) 0.023(3) -0.008(3) 0.005(2) 0.003(3)
    C29 0.025(3) 0.033(3) 0.025(3) -0.005(3) 0.007(2) -0.001(3)
    C30 0.028(3) 0.019(3) 0.030(3) -0.004(2) -0.004(2) 0.003(2)
    C31 0.034(3) 0.036(3) 0.025(3) -0.003(3) -0.005(3) -0.004(3)
    C32 0.025(3) 0.029(3) 0.028(3) 0.004(3) 0.000(2) 0.002(2)
_geom_special_details
;
 All esds (except the esd in the dihedral angle between two l.s. planes)
 are estimated using the full covariance matrix.  The cell esds are taken
 into account individually in the estimation of esds in distances, angles
 and torsion angles; correlations between esds in cell parameters are only
 used when they are defined by crystal symmetry.  An approximate (isotropic)
 treatment of cell esds is used for estimating esds involving l.s. planes.
;
loop_
    _geom_bond_atom_site_label_1
    _geom_bond_atom_site_label_2
    _geom_bond_site_symmetry_2
    _geom_bond_distance
    _geom_bond_publ_flag
    Os1 C25 . 1.929(6) ?
    Os1 C26 . 1.938(6) ?
    Os1 P1 . 2.2831(13) ?
    Os1 P2 . 2.2879(14) ?
    Os1 Os3 . 2.8861(3) ?
    Os1 Os2 . 2.8954(3) ?
    Os1A C30 . 2.252(12) ?
    Os1A C29 . 2.275(12) ?
    Os1A P4 . 2.595(10) ?
    Os1A P3 . 2.599(10) ?
    Os1A Os3A . 2.872(15) ?
    Os1A Os2A . 2.882(15) ?
    Os2 C28 . 1.880(6) ?
    Os2 C27 . 1.948(6) ?
    Os2 C29 . 1.957(6) ?
    Os2 P3 . 2.2965(14) ?
    Os2 Os3 . 2.9272(3) ?
    Os2A C31 . 2.046(13) ?
    Os2A C32 . 2.113(12) ?
    Os2A C25 . 2.211(12) ?
    Os2A P1 . 2.495(11) ?
    Os2A Os3A . 2.910(15) ?
    Os3 C31 . 1.880(7) ?
    Os3 C30 . 1.933(6) ?
    Os3 C32 . 1.951(6) ?
    Os3 P4 . 2.2963(14) ?
    Os3A C28 . 1.866(12) ?
    Os3A C27 . 2.092(12) ?
    Os3A C26 . 2.193(12) ?
    Os3A P2 . 2.425(11) ?
    P1 C6 . 1.848(6) ?
    P1 C5 . 1.850(6) ?
    P1 C1 . 1.864(6) ?
    P2 C7 . 1.841(6) ?
    P2 C11 . 1.854(6) ?
    P2 C12 . 1.861(6) ?
    P3 C18 . 1.830(6) ?
    P3 C13 . 1.849(6) ?
    P3 C17 . 1.851(7) ?
    P4 C24 . 1.841(6) ?
    P4 C19 . 1.849(6) ?
    P4 C23 . 1.852(6) ?
    O1 C25 . 1.153(7) ?
    O2 C26 . 1.147(7) ?
    O3 C27 . 1.144(7) ?
    O4 C28 . 1.154(7) ?
    O5 C29 . 1.130(7) ?
    O6 C30 . 1.146(7) ?
    O7 C31 . 1.146(8) ?
    O8 C32 . 1.146(7) ?
    N1 C2 . 1.469(8) ?
    N1 C4 . 1.472(8) ?
    N1 C1 . 1.477(7) ?
    N2 C2 . 1.459(7) ?
    N2 C3 . 1.468(8) ?
    N2 C5 . 1.476(7) ?
    N3 C4 . 1.457(8) ?
    N3 C3 . 1.465(9) ?
    N3 C6 . 1.473(7) ?
    N4 C8 . 1.452(9) ?
    N4 C7 . 1.462(8) ?
    N4 C10 . 1.470(9) ?
    N5 C8 . 1.470(8) ?
    N5 C9 . 1.471(8) ?
    N5 C11 . 1.476(7) ?
    N6 C9 . 1.448(8) ?
    N6 C10 . 1.465(8) ?
    N6 C12 . 1.481(8) ?
    N7 C14 . 1.459(10) ?
    N7 C16 . 1.481(9) ?
    N7 C13 . 1.487(8) ?
    N8 C17 . 1.464(8) ?
    N8 C15 . 1.464(9) ?
    N8 C14 . 1.472(9) ?
    N9 C16 . 1.456(8) ?
    N9 C15 . 1.466(9) ?
    N9 C18 . 1.477(8) ?
    N10 C22 . 1.456(8) ?
    N10 C20 . 1.479(8) ?
    N10 C19 . 1.481(7) ?
    N11 C20 . 1.463(8) ?
    N11 C21 . 1.473(8) ?
    N11 C23 . 1.473(7) ?
    N12 C22 . 1.464(8) ?
    N12 C21 . 1.466(8) ?
    N12 C24 . 1.472(7) ?
    C1 H1A . 0.9900 ?
    C1 H1B . 0.9900 ?
    C2 H2A . 0.9900 ?
    C2 H2B . 0.9900 ?
    C3 H3A . 0.9900 ?
    C3 H3B . 0.9900 ?
    C4 H4A . 0.9900 ?
    C4 H4B . 0.9900 ?
    C5 H5A . 0.9900 ?
    C5 H5B . 0.9900 ?
    C6 H6A . 0.9900 ?
    C6 H6B . 0.9900 ?
    C7 H7A . 0.9900 ?
    C7 H7B . 0.9900 ?
    C8 H8A . 0.9900 ?
    C8 H8B . 0.9900 ?
    C9 H9A . 0.9900 ?
    C9 H9B . 0.9900 ?
    C10 H10A . 0.9900 ?
    C10 H10B . 0.9900 ?
    C11 H11A . 0.9900 ?
    C11 H11B . 0.9900 ?
    C12 H12A . 0.9900 ?
    C12 H12B . 0.9900 ?
    C13 H13A . 0.9900 ?
    C13 H13B . 0.9900 ?
    C14 H14A . 0.9900 ?
    C14 H14B . 0.9900 ?
    C15 H15A . 0.9900 ?
    C15 H15B . 0.9900 ?
    C16 H16A . 0.9900 ?
    C16 H16B . 0.9900 ?
    C17 H17A . 0.9900 ?
    C17 H17B . 0.9900 ?
    C18 H18A . 0.9900 ?
    C18 H18B . 0.9900 ?
    C19 H19A . 0.9900 ?
    C19 H19B . 0.9900 ?
    C20 H20A . 0.9900 ?
    C20 H20B . 0.9900 ?
    C21 H21A . 0.9900 ?
    C21 H21B . 0.9900 ?
    C22 H22A . 0.9900 ?
    C22 H22B . 0.9900 ?
    C23 H23A . 0.9900 ?
    C23 H23B . 0.9900 ?
    C24 H24A . 0.9900 ?
    C24 H24B . 0.9900 ?
loop_
    _geom_angle_atom_site_label_1
    _geom_angle_atom_site_label_2
    _geom_angle_atom_site_label_3
    _geom_angle_site_symmetry_1
    _geom_angle_site_symmetry_3
    _geom_angle
    _geom_angle_publ_flag
    C25 Os1 C26 . . 176.7(2) ?
    C25 Os1 P1 . . 93.20(17) ?
    C26 Os1 P1 . . 88.80(17) ?
    C25 Os1 P2 . . 90.29(17) ?
    C26 Os1 P2 . . 91.96(17) ?
    P1 Os1 P2 . . 100.38(5) ?
    C25 Os1 Os3 . . 79.18(16) ?
    C26 Os1 Os3 . . 97.76(16) ?
    P1 Os1 Os3 . . 103.89(4) ?
    P2 Os1 Os3 . . 153.97(4) ?
    C25 Os1 Os2 . . 102.28(16) ?
    C26 Os1 Os2 . . 74.96(16) ?
    P1 Os1 Os2 . . 154.98(4) ?
    P2 Os1 Os2 . . 99.09(4) ?
    Os3 Os1 Os2 . . 60.835(8) ?
    C30 Os1A C29 . . 158.1(6) ?
    C30 Os1A P4 . . 76.0(3) ?
    C29 Os1A P4 . . 112.6(4) ?
    C30 Os1A P3 . . 115.9(4) ?
    C29 Os1A P3 . . 76.6(3) ?
    P4 Os1A P3 . . 124.8(4) ?
    C30 Os1A Os3A . . 95.2(4) ?
    C29 Os1A Os3A . . 66.8(4) ?
    P4 Os1A Os3A . . 148.9(5) ?
    P3 Os1A Os3A . . 86.0(4) ?
    C30 Os1A Os2A . . 66.8(4) ?
    C29 Os1A Os2A . . 92.8(4) ?
    P4 Os1A Os2A . . 88.7(4) ?
    P3 Os1A Os2A . . 146.5(5) ?
    Os3A Os1A Os2A . . 60.8(4) ?
    C28 Os2 C27 . . 95.9(3) ?
    C28 Os2 C29 . . 93.3(3) ?
    C27 Os2 C29 . . 170.4(3) ?
    C28 Os2 P3 . . 95.26(18) ?
    C27 Os2 P3 . . 91.00(16) ?
    C29 Os2 P3 . . 90.61(17) ?
    C28 Os2 Os1 . . 95.78(18) ?
    C27 Os2 Os1 . . 77.69(16) ?
    C29 Os2 Os1 . . 98.95(17) ?
    P3 Os2 Os1 . . 164.93(4) ?
    C28 Os2 Os3 . . 153.25(19) ?
    C27 Os2 Os3 . . 88.68(18) ?
    C29 Os2 Os3 . . 81.95(17) ?
    P3 Os2 Os3 . . 111.03(4) ?
    Os1 Os2 Os3 . . 59.425(8) ?
    C31 Os2A C32 . . 85.1(5) ?
    C31 Os2A C25 . . 103.2(5) ?
    C32 Os2A C25 . . 163.9(6) ?
    C31 Os2A P1 . . 115.8(5) ?
    C32 Os2A P1 . . 108.0(5) ?
    C25 Os2A P1 . . 81.2(4) ?
    C31 Os2A Os1A . . 91.8(5) ?
    C32 Os2A Os1A . . 65.8(4) ?
    C25 Os2A Os1A . . 99.7(5) ?
    P1 Os2A Os1A . . 151.6(5) ?
    C31 Os2A Os3A . . 147.1(6) ?
    C32 Os2A Os3A . . 95.8(5) ?
    C25 Os2A Os3A . . 69.7(4) ?
    P1 Os2A Os3A . . 95.3(4) ?
    Os1A Os2A Os3A . . 59.4(4) ?
    C31 Os3 C30 . . 92.2(3) ?
    C31 Os3 C32 . . 94.4(3) ?
    C30 Os3 C32 . . 173.0(2) ?
    C31 Os3 P4 . . 94.47(19) ?
    C30 Os3 P4 . . 89.81(17) ?
    C32 Os3 P4 . . 92.11(18) ?
    C31 Os3 Os1 . . 97.47(19) ?
    C30 Os3 Os1 . . 97.74(17) ?
    C32 Os3 Os1 . . 79.00(17) ?
    P4 Os3 Os1 . . 165.60(4) ?
    C31 Os3 Os2 . . 155.42(19) ?
    C30 Os3 Os2 . . 82.79(18) ?
    C32 Os3 Os2 . . 90.20(17) ?
    P4 Os3 Os2 . . 109.50(4) ?
    Os1 Os3 Os2 . . 59.740(8) ?
    C28 Os3A C27 . . 91.7(5) ?
    C28 Os3A C26 . . 104.2(5) ?
    C27 Os3A C26 . . 155.8(6) ?
    C28 Os3A P2 . . 114.0(5) ?
    C27 Os3A P2 . . 107.9(5) ?
    C26 Os3A P2 . . 82.5(4) ?
    C28 Os3A Os1A . . 95.4(5) ?
    C27 Os3A Os1A . . 63.4(4) ?
    C26 Os3A Os1A . . 96.5(4) ?
    P2 Os3A Os1A . . 150.0(5) ?
    C28 Os3A Os2A . . 149.2(6) ?
    C27 Os3A Os2A . . 92.4(4) ?
    C26 Os3A Os2A . . 64.6(4) ?
    P2 Os3A Os2A . . 93.7(4) ?
    Os1A Os3A Os2A . . 59.8(4) ?
    C6 P1 C5 . . 97.7(3) ?
    C6 P1 C1 . . 96.5(3) ?
    C5 P1 C1 . . 96.4(3) ?
    C6 P1 Os1 . . 115.11(19) ?
    C5 P1 Os1 . . 122.0(2) ?
    C1 P1 Os1 . . 123.49(18) ?
    C6 P1 Os2A . . 134.6(3) ?
    C5 P1 Os2A . . 127.4(3) ?
    C1 P1 Os2A . . 84.2(3) ?
    C7 P2 C11 . . 96.8(3) ?
    C7 P2 C12 . . 97.7(3) ?
    C11 P2 C12 . . 95.7(3) ?
    C7 P2 Os1 . . 119.0(2) ?
    C11 P2 Os1 . . 120.71(19) ?
    C12 P2 Os1 . . 121.3(2) ?
    C7 P2 Os3A . . 103.5(3) ?
    C11 P2 Os3A . . 159.4(3) ?
    C12 P2 Os3A . . 85.5(3) ?
    C18 P3 C13 . . 98.2(3) ?
    C18 P3 C17 . . 97.6(3) ?
    C13 P3 C17 . . 97.9(3) ?
    C18 P3 Os2 . . 121.42(19) ?
    C13 P3 Os2 . . 120.9(2) ?
    C17 P3 Os2 . . 115.8(2) ?
    C18 P3 Os1A . . 87.4(3) ?
    C13 P3 Os1A . . 111.8(3) ?
    C17 P3 Os1A . . 148.9(3) ?
    C24 P4 C19 . . 97.8(3) ?
    C24 P4 C23 . . 96.9(3) ?
    C19 P4 C23 . . 98.3(3) ?
    C24 P4 Os3 . . 114.33(19) ?
    C19 P4 Os3 . . 122.26(19) ?
    C23 P4 Os3 . . 121.95(19) ?
    C24 P4 Os1A . . 151.2(3) ?
    C19 P4 Os1A . . 90.1(3) ?
    C23 P4 Os1A . . 109.3(3) ?
    C2 N1 C4 . . 108.3(5) ?
    C2 N1 C1 . . 111.4(5) ?
    C4 N1 C1 . . 110.9(5) ?
    C2 N2 C3 . . 108.5(5) ?
    C2 N2 C5 . . 110.9(5) ?
    C3 N2 C5 . . 110.8(5) ?
    C4 N3 C3 . . 108.9(5) ?
    C4 N3 C6 . . 110.0(5) ?
    C3 N3 C6 . . 111.3(5) ?
    C8 N4 C7 . . 111.6(5) ?
    C8 N4 C10 . . 107.9(5) ?
    C7 N4 C10 . . 110.7(5) ?
    C8 N5 C9 . . 107.0(5) ?
    C8 N5 C11 . . 110.2(5) ?
    C9 N5 C11 . . 111.2(5) ?
    C9 N6 C10 . . 109.1(5) ?
    C9 N6 C12 . . 110.5(5) ?
    C10 N6 C12 . . 111.0(5) ?
    C14 N7 C16 . . 108.1(6) ?
    C14 N7 C13 . . 110.6(6) ?
    C16 N7 C13 . . 111.3(5) ?
    C17 N8 C15 . . 111.0(5) ?
    C17 N8 C14 . . 110.6(6) ?
    C15 N8 C14 . . 107.6(6) ?
    C16 N9 C15 . . 109.4(5) ?
    C16 N9 C18 . . 110.0(5) ?
    C15 N9 C18 . . 110.6(5) ?
    C22 N10 C20 . . 109.0(5) ?
    C22 N10 C19 . . 110.6(5) ?
    C20 N10 C19 . . 110.7(5) ?
    C20 N11 C21 . . 108.2(5) ?
    C20 N11 C23 . . 110.9(5) ?
    C21 N11 C23 . . 111.1(5) ?
    C22 N12 C21 . . 108.3(5) ?
    C22 N12 C24 . . 110.9(5) ?
    C21 N12 C24 . . 110.8(5) ?
    N1 C1 P1 . . 112.7(4) ?
    N1 C1 H1A . . 109.1 ?
    P1 C1 H1A . . 109.1 ?
    N1 C1 H1B . . 109.1 ?
    P1 C1 H1B . . 109.1 ?
    H1A C1 H1B . . 107.8 ?
    N2 C2 N1 . . 114.4(5) ?
    N2 C2 H2A . . 108.7 ?
    N1 C2 H2A . . 108.7 ?
    N2 C2 H2B . . 108.7 ?
    N1 C2 H2B . . 108.7 ?
    H2A C2 H2B . . 107.6 ?
    N3 C3 N2 . . 114.5(5) ?
    N3 C3 H3A . . 108.6 ?
    N2 C3 H3A . . 108.6 ?
    N3 C3 H3B . . 108.6 ?
    N2 C3 H3B . . 108.6 ?
    H3A C3 H3B . . 107.6 ?
    N3 C4 N1 . . 114.5(5) ?
    N3 C4 H4A . . 108.6 ?
    N1 C4 H4A . . 108.6 ?
    N3 C4 H4B . . 108.6 ?
    N1 C4 H4B . . 108.6 ?
    H4A C4 H4B . . 107.6 ?
    N2 C5 P1 . . 113.5(4) ?
    N2 C5 H5A . . 108.9 ?
    P1 C5 H5A . . 108.9 ?
    N2 C5 H5B . . 108.9 ?
    P1 C5 H5B . . 108.9 ?
    H5A C5 H5B . . 107.7 ?
    N3 C6 P1 . . 113.6(4) ?
    N3 C6 H6A . . 108.9 ?
    P1 C6 H6A . . 108.9 ?
    N3 C6 H6B . . 108.9 ?
    P1 C6 H6B . . 108.9 ?
    H6A C6 H6B . . 107.7 ?
    N4 C7 P2 . . 113.6(4) ?
    N4 C7 H7A . . 108.8 ?
    P2 C7 H7A . . 108.8 ?
    N4 C7 H7B . . 108.8 ?
    P2 C7 H7B . . 108.8 ?
    H7A C7 H7B . . 107.7 ?
    N4 C8 N5 . . 115.6(5) ?
    N4 C8 H8A . . 108.4 ?
    N5 C8 H8A . . 108.4 ?
    N4 C8 H8B . . 108.4 ?
    N5 C8 H8B . . 108.4 ?
    H8A C8 H8B . . 107.4 ?
    N6 C9 N5 . . 114.9(5) ?
    N6 C9 H9A . . 108.5 ?
    N5 C9 H9A . . 108.5 ?
    N6 C9 H9B . . 108.5 ?
    N5 C9 H9B . . 108.5 ?
    H9A C9 H9B . . 107.5 ?
    N6 C10 N4 . . 114.3(5) ?
    N6 C10 H10A . . 108.7 ?
    N4 C10 H10A . . 108.7 ?
    N6 C10 H10B . . 108.7 ?
    N4 C10 H10B . . 108.7 ?
    H10A C10 H10B . . 107.6 ?
    N5 C11 P2 . . 113.9(4) ?
    N5 C11 H11A . . 108.8 ?
    P2 C11 H11A . . 108.8 ?
    N5 C11 H11B . . 108.8 ?
    P2 C11 H11B . . 108.8 ?
    H11A C11 H11B . . 107.7 ?
    N6 C12 P2 . . 113.0(4) ?
    N6 C12 H12A . . 109.0 ?
    P2 C12 H12A . . 109.0 ?
    N6 C12 H12B . . 109.0 ?
    P2 C12 H12B . . 109.0 ?
    H12A C12 H12B . . 107.8 ?
    N7 C13 P3 . . 111.5(4) ?
    N7 C13 H13A . . 109.3 ?
    P3 C13 H13A . . 109.3 ?
    N7 C13 H13B . . 109.3 ?
    P3 C13 H13B . . 109.3 ?
    H13A C13 H13B . . 108.0 ?
    N7 C14 N8 . . 115.7(6) ?
    N7 C14 H14A . . 108.3 ?
    N8 C14 H14A . . 108.3 ?
    N7 C14 H14B . . 108.3 ?
    N8 C14 H14B . . 108.3 ?
    H14A C14 H14B . . 107.4 ?
    N8 C15 N9 . . 114.9(5) ?
    N8 C15 H15A . . 108.6 ?
    N9 C15 H15A . . 108.6 ?
    N8 C15 H15B . . 108.6 ?
    N9 C15 H15B . . 108.6 ?
    H15A C15 H15B . . 107.5 ?
    N9 C16 N7 . . 114.3(5) ?
    N9 C16 H16A . . 108.7 ?
    N7 C16 H16A . . 108.7 ?
    N9 C16 H16B . . 108.7 ?
    N7 C16 H16B . . 108.7 ?
    H16A C16 H16B . . 107.6 ?
    N8 C17 P3 . . 112.8(5) ?
    N8 C17 H17A . . 109.0 ?
    P3 C17 H17A . . 109.0 ?
    N8 C17 H17B . . 109.0 ?
    P3 C17 H17B . . 109.0 ?
    H17A C17 H17B . . 107.8 ?
    N9 C18 P3 . . 113.3(4) ?
    N9 C18 H18A . . 108.9 ?
    P3 C18 H18A . . 108.9 ?
    N9 C18 H18B . . 108.9 ?
    P3 C18 H18B . . 108.9 ?
    H18A C18 H18B . . 107.7 ?
    N10 C19 P4 . . 112.1(4) ?
    N10 C19 H19A . . 109.2 ?
    P4 C19 H19A . . 109.2 ?
    N10 C19 H19B . . 109.2 ?
    P4 C19 H19B . . 109.2 ?
    H19A C19 H19B . . 107.9 ?
    N11 C20 N10 . . 114.5(5) ?
    N11 C20 H20A . . 108.6 ?
    N10 C20 H20A . . 108.6 ?
    N11 C20 H20B . . 108.6 ?
    N10 C20 H20B . . 108.6 ?
    H20A C20 H20B . . 107.6 ?
    N12 C21 N11 . . 114.5(5) ?
    N12 C21 H21A . . 108.6 ?
    N11 C21 H21A . . 108.6 ?
    N12 C21 H21B . . 108.6 ?
    N11 C21 H21B . . 108.6 ?
    H21A C21 H21B . . 107.6 ?
    N10 C22 N12 . . 115.0(5) ?
    N10 C22 H22A . . 108.5 ?
    N12 C22 H22A . . 108.5 ?
    N10 C22 H22B . . 108.5 ?
    N12 C22 H22B . . 108.5 ?
    H22A C22 H22B . . 107.5 ?
    N11 C23 P4 . . 112.6(4) ?
    N11 C23 H23A . . 109.1 ?
    P4 C23 H23A . . 109.1 ?
    N11 C23 H23B . . 109.1 ?
    P4 C23 H23B . . 109.1 ?
    H23A C23 H23B . . 107.8 ?
    N12 C24 P4 . . 113.1(4) ?
    N12 C24 H24A . . 109.0 ?
    P4 C24 H24A . . 109.0 ?
    N12 C24 H24B . . 109.0 ?
    P4 C24 H24B . . 109.0 ?
    H24A C24 H24B . . 107.8 ?
    O1 C25 Os1 . . 175.5(5) ?
    O1 C25 Os2A . . 135.8(6) ?
    O2 C26 Os1 . . 175.0(5) ?
    O2 C26 Os3A . . 130.9(5) ?
    O3 C27 Os2 . . 175.6(5) ?
    O3 C27 Os3A . . 137.6(5) ?
    O4 C28 Os3A . . 129.4(6) ?
    O4 C28 Os2 . . 176.3(6) ?
    O5 C29 Os2 . . 175.0(5) ?
    O5 C29 Os1A . . 134.3(6) ?
    O6 C30 Os3 . . 173.8(5) ?
    O6 C30 Os1A . . 134.3(6) ?
    O7 C31 Os3 . . 178.1(6) ?
    O7 C31 Os2A . . 132.5(6) ?
    O8 C32 Os3 . . 176.2(5) ?
    O8 C32 Os2A . . 136.4(6) ?
loop_
    _geom_torsion_atom_site_label_1
    _geom_torsion_atom_site_label_2
    _geom_torsion_atom_site_label_3
    _geom_torsion_atom_site_label_4
    _geom_torsion_site_symmetry_1
    _geom_torsion_site_symmetry_2
    _geom_torsion_site_symmetry_3
    _geom_torsion_site_symmetry_4
    _geom_torsion
    _geom_torsion_publ_flag
    C2 N1 C1 P1 . . . . 60.5(5) ?
    C4 N1 C1 P1 . . . . -60.1(6) ?
    C6 P1 C1 N1 . . . . 49.1(5) ?
    C5 P1 C1 N1 . . . . -49.4(5) ?
    Os1 P1 C1 N1 . . . . 175.1(3) ?
    Os2A P1 C1 N1 . . . . -176.6(5) ?
    C3 N2 C2 N1 . . . . -55.2(6) ?
    C5 N2 C2 N1 . . . . 66.7(7) ?
    C4 N1 C2 N2 . . . . 55.2(6) ?
    C1 N1 C2 N2 . . . . -67.0(6) ?
    C4 N3 C3 N2 . . . . -54.1(6) ?
    C6 N3 C3 N2 . . . . 67.4(6) ?
    C2 N2 C3 N3 . . . . 54.5(6) ?
    C5 N2 C3 N3 . . . . -67.5(6) ?
    C3 N3 C4 N1 . . . . 54.2(6) ?
    C6 N3 C4 N1 . . . . -68.0(6) ?
    C2 N1 C4 N3 . . . . -54.6(6) ?
    C1 N1 C4 N3 . . . . 67.9(6) ?
    C2 N2 C5 P1 . . . . -61.1(6) ?
    C3 N2 C5 P1 . . . . 59.5(6) ?
    C6 P1 C5 N2 . . . . -47.5(5) ?
    C1 P1 C5 N2 . . . . 49.9(5) ?
    Os1 P1 C5 N2 . . . . -173.6(3) ?
    Os2A P1 C5 N2 . . . . 137.6(5) ?
    C4 N3 C6 P1 . . . . 61.8(6) ?
    C3 N3 C6 P1 . . . . -59.1(6) ?
    C5 P1 C6 N3 . . . . 47.2(5) ?
    C1 P1 C6 N3 . . . . -50.2(5) ?
    Os1 P1 C6 N3 . . . . 178.0(4) ?
    Os2A P1 C6 N3 . . . . -138.5(5) ?
    C8 N4 C7 P2 . . . . 59.8(6) ?
    C10 N4 C7 P2 . . . . -60.5(6) ?
    C11 P2 C7 N4 . . . . -48.7(5) ?
    C12 P2 C7 N4 . . . . 48.1(5) ?
    Os1 P2 C7 N4 . . . . -179.5(4) ?
    Os3A P2 C7 N4 . . . . 135.3(5) ?
    C7 N4 C8 N5 . . . . -66.4(7) ?
    C10 N4 C8 N5 . . . . 55.5(7) ?
    C9 N5 C8 N4 . . . . -55.4(7) ?
    C11 N5 C8 N4 . . . . 65.6(7) ?
    C10 N6 C9 N5 . . . . -55.0(6) ?
    C12 N6 C9 N5 . . . . 67.3(6) ?
    C8 N5 C9 N6 . . . . 54.6(6) ?
    C11 N5 C9 N6 . . . . -65.7(6) ?
    C9 N6 C10 N4 . . . . 54.3(7) ?
    C12 N6 C10 N4 . . . . -67.7(7) ?
    C8 N4 C10 N6 . . . . -54.0(7) ?
    C7 N4 C10 N6 . . . . 68.4(7) ?
    C8 N5 C11 P2 . . . . -59.1(6) ?
    C9 N5 C11 P2 . . . . 59.4(6) ?
    C7 P2 C11 N5 . . . . 49.0(5) ?
    C12 P2 C11 N5 . . . . -49.5(5) ?
    Os1 P2 C11 N5 . . . . 178.6(3) ?
    Os3A P2 C11 N5 . . . . -142.1(8) ?
    C9 N6 C12 P2 . . . . -62.4(6) ?
    C10 N6 C12 P2 . . . . 58.8(6) ?
    C7 P2 C12 N6 . . . . -47.0(5) ?
    C11 P2 C12 N6 . . . . 50.7(5) ?
    Os1 P2 C12 N6 . . . . -177.9(3) ?
    Os3A P2 C12 N6 . . . . -150.0(5) ?
    C14 N7 C13 P3 . . . . 60.7(6) ?
    C16 N7 C13 P3 . . . . -59.5(7) ?
    C18 P3 C13 N7 . . . . 48.7(5) ?
    C17 P3 C13 N7 . . . . -50.2(5) ?
    Os2 P3 C13 N7 . . . . -176.8(4) ?
    Os1A P3 C13 N7 . . . . 139.2(5) ?
    C16 N7 C14 N8 . . . . 54.6(7) ?
    C13 N7 C14 N8 . . . . -67.5(8) ?
    C17 N8 C14 N7 . . . . 66.7(8) ?
    C15 N8 C14 N7 . . . . -54.7(7) ?
    C17 N8 C15 N9 . . . . -67.3(7) ?
    C14 N8 C15 N9 . . . . 53.9(7) ?
    C16 N9 C15 N8 . . . . -54.7(7) ?
    C18 N9 C15 N8 . . . . 66.7(7) ?
    C15 N9 C16 N7 . . . . 54.0(7) ?
    C18 N9 C16 N7 . . . . -67.8(7) ?
    C14 N7 C16 N9 . . . . -53.6(7) ?
    C13 N7 C16 N9 . . . . 68.1(8) ?
    C15 N8 C17 P3 . . . . 60.0(7) ?
    C14 N8 C17 P3 . . . . -59.4(7) ?
    C18 P3 C17 N8 . . . . -49.2(5) ?
    C13 P3 C17 N8 . . . . 50.3(5) ?
    Os2 P3 C17 N8 . . . . -179.6(4) ?
    Os1A P3 C17 N8 . . . . -146.8(6) ?
    C16 N9 C18 P3 . . . . 61.2(6) ?
    C15 N9 C18 P3 . . . . -59.8(6) ?
    C13 P3 C18 N9 . . . . -50.1(5) ?
    C17 P3 C18 N9 . . . . 49.1(5) ?
    Os2 P3 C18 N9 . . . . 175.7(3) ?
    Os1A P3 C18 N9 . . . . -161.7(5) ?
    C22 N10 C19 P4 . . . . -60.8(6) ?
    C20 N10 C19 P4 . . . . 60.1(6) ?
    C24 P4 C19 N10 . . . . 49.3(5) ?
    C23 P4 C19 N10 . . . . -48.9(5) ?
    Os3 P4 C19 N10 . . . . 174.7(3) ?
    Os1A P4 C19 N10 . . . . -158.4(5) ?
    C21 N11 C20 N10 . . . . -54.0(6) ?
    C23 N11 C20 N10 . . . . 68.0(7) ?
    C22 N10 C20 N11 . . . . 53.6(6) ?
    C19 N10 C20 N11 . . . . -68.3(7) ?
    C22 N12 C21 N11 . . . . -55.3(6) ?
    C24 N12 C21 N11 . . . . 66.5(6) ?
    C20 N11 C21 N12 . . . . 55.4(6) ?
    C23 N11 C21 N12 . . . . -66.6(6) ?
    C20 N10 C22 N12 . . . . -53.8(6) ?
    C19 N10 C22 N12 . . . . 68.1(6) ?
    C21 N12 C22 N10 . . . . 54.6(6) ?
    C24 N12 C22 N10 . . . . -67.1(6) ?
    C20 N11 C23 P4 . . . . -59.9(6) ?
    C21 N11 C23 P4 . . . . 60.4(5) ?
    C24 P4 C23 N11 . . . . -50.1(4) ?
    C19 P4 C23 N11 . . . . 48.8(5) ?
    Os3 P4 C23 N11 . . . . -174.6(3) ?
    Os1A P4 C23 N11 . . . . 141.9(4) ?
    C22 N12 C24 P4 . . . . 59.2(6) ?
    C21 N12 C24 P4 . . . . -61.1(6) ?
    C19 P4 C24 N12 . . . . -48.9(4) ?
    C23 P4 C24 N12 . . . . 50.6(4) ?
    Os3 P4 C24 N12 . . . . -179.6(3) ?
    Os1A P4 C24 N12 . . . . -153.5(5) ?
    C27 Os3A C28 O4 . . . . 125.6(8) ?
    C26 Os3A C28 O4 . . . . -72.8(9) ?
    P2 Os3A C28 O4 . . . . 15.1(10) ?
    Os1A Os3A C28 O4 . . . . -171.0(7) ?
    Os2A Os3A C28 O4 . . . . -136.8(10) ?
_shelx_space_group_comment
;
The symmetry employed for this shelxl refinement is uniquely defined
by the following loop, which should always be used as a source of
symmetry information in preference to the above space-group names.
They are only intended as comments.
;
_shelx_estimated_absorpt_T_min     ?
_shelx_estimated_absorpt_T_max     ?
_shelx_hkl_file
;
   0   0  -2 643723. 2564.47   6
   0   0   2 648813. 2058.25   8
   0   0  -3 84.2831 77.2303   6
   0   0   3 1.86704 38.6352   8
   0   0   4 42376.4 716.714   8
   0   0  -4 42738.5 804.655   6
   0   0   5 110.308 72.0230   2
   0   0  -5 214.745 121.065   6
   0   0   5 142.341 87.0301   8
   0   0   6 342732. 2367.22   8
   0   0   6 340595. 2214.00   2
   0   0   7 3007.82 250.256   8
   0   0   7 2901.18 231.824   2
   0   0   8 178486. 1944.43   8
   0   0   8 179556. 1786.73   2
   0   0   9 559.093 148.265   2
   0   0  -9 940.845 224.973   6
   0   0   9 698.840 174.874   8
   0   0  10 537334. 3437.52   2
   0   0 -10 548866. 3714.65   6
   0   0 -11 971.899 207.789   6
   0   0  11 983.793 185.993   2
   0   0  12 663590. 4188.94   2
   0   0 -12 699631. 4576.30   6
   0   0 -13 577.810 113.244   1
   0   0 -13 560.313 178.463   6
   0   0  13 507.908 118.717   9
   0   0  13 711.792 178.918   2
   0   0  14 327207. 2892.83   9
   0   0  14 331083. 3192.26   2
   0   0  15 59.6096 96.9236   2
   0   0 -15 122.309 116.906   6
   0   0  15 40.1996 84.1683   9
   0   0 -16 33553.4 1160.51   6
   0   0  16 32464.8 1093.32   2
   0   0 -17 72.7448 109.033   6
   0   0  17 107.758 101.038   2
   0   0  18 4108.53 424.192   2
   0   0 -18 3789.71 428.434   6
   0   0 -19 37.0380 110.630   6
   0   0  19-25.3191 79.5607   2
   0   0  20 16682.0 513.048   5
   0   0 -20 16813.0 940.293   6
   0   0  21 731.578 237.754   2
   0   0  21 706.263 120.847   5
   0   0  22 242686. 2054.23   5
   0   0 -22 237906. 3718.16   6
   0   0  23 108.915 129.975   2
   0   0  23 252.632 106.719   5
   0   0 -23 107.239 131.731   6
   0   0  24 236375. 2061.07   5
   0   0  25 127.481 84.0870   5
   0   0  26 74125.4 1167.65   5
   0   0  27-8.16275 65.4818   5
   0   0  28 2145.95 196.539   5
   0   0  29-26.2674 71.7057   5
   0   0  30 423.964 86.9924   5
   0   0  31-119.308 76.2881   5
   0   0  32 6354.32 258.315   5
   0   0 -32 14301.9 250.778   4
   0   0 -33 154.152 41.1514   4
   1   0   0 62.1398 17.2248   2
   1   0   1 33.1560 16.1734   2
   1   0   1 23.8926 43.9866   7
  -1   0   1-63.8712 50.0547   8
  -1   0  -1-2.29219 17.9358   6
   1   0  -1 4.54803 56.1264   7
  -1   0   2 43096.7 458.135   8
   1   0  -2 41853.6 695.303   7
  -1   0  -2 40771.7 586.116   6
   1   0   2 39237.6 615.189   7
   1   0  -2 40789.2 564.888   6
   1   0   2 41765.5 318.279   9
   1   0   3 32.5455 20.4623   9
  -1   0  -3 7.86009 77.2156   6
   1   0   3-11.8291 35.4381   7
   1   0   3 11.4485 34.0863   2
   1   0  -3 40.4572 67.0254   6
   1   0  -3 28.6432 55.7426   7
  -1   0   3 33.6291 32.8432   8
   1   0   4 2956.39 188.681   2
   1   0   4 3390.83 139.274   9
   1   0  -4 3453.13 235.911   6
  -1   0  -4 2892.22 232.103   6
   1   0  -4 2891.04 174.075   7
  -1   0   4 3030.92 185.147   8
   1   0   5 26.4310 42.2590   9
   1   0   5 70.9512 71.9214   2
   1   0  -5 26.4184 78.9081   6
  -1   0  -5 109.731 92.8174   6
  -1   0   5 14.6155 59.7502   8
   1   0  -6 3318.53 254.746   6
  -1   0   6 3182.84 238.231   8
  -1   0  -6 2990.32 250.902   6
   1   0   6 2407.43 214.958   2
   1   0   7 174.536 104.402   2
   1   0  -7 137.638 104.346   6
   1   0   7 136.376 68.7959   9
  -1   0   7 127.512 104.243   8
  -1   0  -7 80.5798 103.420   6
   1   0   8 128538. 1611.72   2
   1   0  -8 129780. 1644.66   6
  -1   0   8 126927. 1701.08   8
   1   0   8 125980. 1325.38   9
   1   0   9 27.8953 69.1652   9
   1   0   9 110.889 92.3196   2
  -1   0   9 56.4813 87.0097   2
  -1   0   9 48.1033 105.024   8
  -1   0  -9 157.942 122.613   6
   1   0  -9 65.9563 91.7187   6
   1   0  10 36965.8 782.112   9
  -1   0  10 35715.3 990.182   8
  -1   0  10 35966.2 893.705   2
   1   0 -10 36209.2 946.042   6
   1   0  10 38170.1 948.721   2
   1   0  11 33.8670 58.0916   9
   1   0  11 34.3438 89.1756   2
  -1   0  11 63.6347 86.6445   2
  -1   0 -11 58.3794 43.7743   1
   1   0 -11 200.002 134.087   6
  -1   0 -11 169.638 107.655   6
  -1   0  11 113.749 99.0908   8
  -1   0 -12 4563.04 391.849   6
   1   0 -12 3822.47 356.125   6
  -1   0  12 3677.76 359.533   8
  -1   0 -12 4169.42 221.432   1
   1   0 -12 3561.84 274.294   1
  -1   0  12 3515.70 312.221   2
   1   0  12 4279.46 350.793   2
   1   0  12 4464.68 295.663   9
  -1   0 -13 205.535 141.075   6
  -1   0  13 95.2065 90.8676   2
   1   0  13 141.809 84.4971   9
   1   0 -13 158.638 119.273   6
   1   0  13 81.4690 83.9573   2
   1   0 -13 153.765 86.8566   1
   1   0  14 6873.53 389.514   9
  -1   0 -14 7849.46 537.676   6
  -1   0  14 6962.88 478.777   2
   1   0  14 6274.04 467.010   2
   1   0 -14 7881.82 414.238   1
   1   0 -15 168.618 109.792   6
  -1   0  15 83.2445 82.9304   9
  -1   0  15 167.443 115.837   2
   1   0  15 89.9066 124.556   2
  -1   0 -15 163.282 130.382   6
  -1   0  16 6251.30 482.029   2
   1   0  16 5781.76 478.618   2
  -1   0  16 6337.29 464.463   9
  -1   0 -16 6295.81 509.038   6
   1   0 -16 6648.91 519.027   6
   1   0  17-31.4416 91.7524   2
   1   0 -17-3.24636 94.5730   6
  -1   0  17 76.2089 108.603   2
  -1   0 -17 92.1471 102.848   6
   1   0 -18 29087.1 1150.61   6
  -1   0  18 29270.6 1105.51   2
   1   0  18 29514.2 1146.48   2
  -1   0 -18 29228.3 1168.70   6
  -1   0 -19 203.957 117.577   6
   1   0  19 230.317 153.493   2
   1   0 -19-28.9700 116.014   6
  -1   0  19 198.776 133.916   2
  -1   0 -20 95128.1 2239.60   6
   1   0  20 98626.9 1253.21   5
  -1   0  20 99767.9 1246.90   5
   1   0  20 92375.3 2168.09   2
  -1   0  20 94123.3 2124.81   2
   1   0 -20 97037.9 2232.26   6
  -1   0  21-13.1329 81.3667   5
   1   0  21 151.092 109.544   2
   1   0 -21 139.196 129.761   6
  -1   0 -21-74.9232 152.673   6
  -1   0  21 164.951 140.041   2
   1   0  21 72.8508 76.9679   5
  -1   0  22 26163.8 670.239   5
   1   0  22 26336.6 685.375   5
  -1   0 -22 24352.8 1205.28   6
   1   0 -22 23911.0 1173.51   6
   1   0  22 24678.9 1199.76   2
  -1   0  22 23871.4 1140.33   2
  -1   0 -23-140.501 185.294   6
   1   0  23-56.3881 83.2697   5
   1   0 -23-129.450 149.433   6
  -1   0  23-252.737 205.194   2
   1   0  23-95.6960 103.718   2
  -1   0  23 4.13715 65.6803   5
   1   0  24 484.425 135.263   5
  -1   0  24 454.049 119.871   5
  -1   0  25-18.6536 80.9943   5
   1   0  25-64.0789 79.6059   5
   1   0  26 857.210 145.975   5
  -1   0  26 618.923 116.871   5
   1   0  27 14.5145 78.2877   5
  -1   0  27-44.1234 75.9292   5
  -1   0  28 3962.63 258.956   5
   1   0  28 4121.63 270.523   5
  -1   0  29-57.5160 75.7547   5
   1   0  29-144.951 76.8737   5
  -1   0  30 18507.7 494.129   5
   1   0  30 19186.4 523.172   5
   1   0  31-73.9906 62.0458   5
  -1   0  31-17.5262 60.2888   5
   1   0  32 41949.4 668.919   5
   1   0 -32 25907.7 393.763   4
   1   0 -33 153.248 42.0410   4
  -1   0 -33 1488.63 94.6374   4
  -2   0   0 19251.4 332.526   8
   2   0   0 18322.4 318.313   2
   2   0  -1 36.3791 32.9180   2
   2   0  -1 35.1779 132.780   7
   2   0   1 45.8634 26.1664   1
  -2   0  -1 87.5820 27.6632   6
   2   0   1-23.3255 90.6740   7
   2   0   1 7.77025 27.8572   2
  -2   0   1 9.14559 26.9901   8
   2   0   2 7715.28 227.979   2
  -2   0  -2 7914.17 222.140   6
   2   0  -2 8025.58 212.959   6
   2   0   2 7998.47 404.413   7
   2   0  -2 7863.98 420.411   7
   2   0   3 48.8736 14.1320   1
   2   0   3 64.6320 43.8976   2
   2   0  -3 41.3214 97.8475   7
   2   0   3 29.5581 75.8923   7
  -2   0  -3 37.8065 51.7035   6
   2   0   3-4.92969 23.1075   9
   2   0  -3 115.778 74.7140   6
  -2   0  -4 16620.4 534.659   6
   2   0   4 17473.4 296.456   9
   2   0  -4 17481.2 561.070   7
  -2   0   4 18007.6 435.556   8
   2   0  -4 17538.0 509.404   6
   2   0   4 16643.6 481.712   7
   2   0   4 17736.2 432.746   2
   2   0   5 67.8142 66.0010   2
  -2   0   5 160.302 62.9541   8
  -2   0  -5 22.7309 99.1141   6
   2   0  -5 26.5541 80.0513   7
   2   0  -5 16.6174 90.4498   6
   2   0   5 89.5755 37.0129   9
  -2   0  -6 2119.02 230.105   6
   2   0   6 2729.90 218.832   2
  -2   0   6 2605.68 205.386   8
   2   0  -6 2706.97 226.270   6
   2   0   6 2759.09 144.812   9
   2   0   7 96.1119 83.6171   2
  -2   0   7-20.0382 83.1631   8
  -2   0  -7 40.4356 92.1349   6
   2   0  -7 177.301 110.461   6
   2   0   7 58.5305 45.8418   9
   2   0   8 829.397 176.640   2
   2   0   8 730.075 101.118   9
  -2   0  -8 743.740 157.823   6
  -2   0   8 827.936 156.806   8
   2   0  -8 1035.06 165.298   6
  -2   0  -9 64.5907 26.9077   1
  -2   0  -9 193.766 113.133   6
   2   0   9 126.260 63.1885   9
  -2   0   9 155.487 94.9085   8
   2   0  -9 172.582 101.564   6
   2   0   9 152.864 99.0694   2
   2   0  10 181.871 102.732   2
  -2   0 -10 215.079 39.5363   1
  -2   0  10 325.527 137.765   8
   2   0 -10 204.297 113.717   6
  -2   0 -10 438.247 141.391   6
   2   0  10 189.152 77.3639   9
  -2   0  11 238.006 133.310   8
   2   0 -11 94.0966 106.384   6
   2   0  11 164.770 78.6338   9
  -2   0 -11 89.8285 101.338   6
   2   0  11 113.271 93.6534   2
  -2   0  12 6240.20 417.403   2
   2   0  12 5807.85 319.532   9
  -2   0 -12 6474.70 458.209   6
   2   0 -12 6297.43 436.260   6
  -2   0  12 5774.94 459.342   8
   2   0  12 6207.12 445.911   2
  -2   0  13 333.361 145.558   8
   2   0  13 257.637 89.2522   9
   2   0  13 458.943 150.756   2
   2   0 -13 68.3386 60.3136   1
   2   0 -13 30.7206 101.658   6
  -2   0 -13 135.709 116.160   6
  -2   0  13 132.926 105.945   2
   2   0 -14 15893.5 639.369   1
  -2   0  14 16208.4 711.285   2
  -2   0 -14 17506.9 796.558   6
   2   0 -14 16365.3 750.813   6
   2   0  14 17568.8 784.895   2
  -2   0  14 15708.9 793.643   8
  -2   0  15 46.6701 99.1542   8
   2   0 -15 109.546 65.3212   1
   2   0 -15-55.0202 91.9554   6
   2   0  15 20.8156 92.5216   2
  -2   0 -15 199.572 116.803   6
  -2   0  16 5552.26 459.582   2
   2   0  16 5723.45 491.458   2
  -2   0 -16 5946.00 503.451   6
   2   0 -16 5301.61 459.653   6
  -2   0  17-84.6573 117.963   9
   2   0 -17 44.7208 82.4779   6
  -2   0  17 169.259 120.165   2
   2   0  17 125.832 106.550   2
  -2   0 -17 79.2762 92.4342   6
   2   0  18 1087.17 233.413   2
  -2   0 -18 1030.60 227.252   6
  -2   0  18 1177.59 236.375   2
   2   0 -18 1226.84 249.277   6
   2   0 -19 62.5266 124.976   6
  -2   0 -19-76.8283 103.174   6
   2   0  19-8.17294 102.871   2
  -2   0  19 89.8632 91.2030   2
  -2   0 -20 4010.13 472.777   6
   2   0 -20 4512.86 479.263   6
   2   0  20 3950.38 477.698   2
  -2   0  20 4942.92 278.477   5
   2   0  20 4504.79 275.474   5
  -2   0  20 4928.25 491.339   2
  -2   0 -21 161.039 133.959   6
  -2   0  21 110.634 96.1463   2
   2   0  21 40.5761 133.806   2
   2   0 -21 36.6448 101.508   6
  -2   0  21 66.9989 67.2538   5
   2   0  21 0.05778 73.4235   5
   2   0 -22 1395.45 297.774   6
   2   0  22 1154.52 292.153   2
   2   0  22 1316.36 157.962   5
  -2   0 -22 1174.77 274.675   6
  -2   0  22 1874.68 186.761   5
  -2   0  22 1690.77 317.832   2
   2   0  23 163.102 125.919   2
  -2   0 -23-153.752 210.106   6
   2   0  23-26.9148 90.4714   5
  -2   0  23-7.29965 68.6663   5
   2   0 -23-147.410 138.806   6
  -2   0  24 5626.26 321.898   5
   2   0  24 5867.15 339.736   5
  -2   0  25-48.8077 76.4666   5
   2   0  25-53.6302 86.5214   5
   2   0  26 21205.2 631.845   5
  -2   0  26 20242.3 588.420   5
   2   0  27 50.1799 72.0268   5
  -2   0  27 4.92765 70.8656   5
   2   0  28 10532.0 432.196   5
  -2   0  28 9837.04 387.108   5
   2   0  29-116.075 90.5275   5
  -2   0  29-58.8024 61.7059   5
  -2   0  30 1896.69 154.093   5
   2   0  30 1879.73 172.423   5
   2   0 -31 5698.46 195.786   4
   2   0  31-73.2600 58.8724   5
   2   0  32 2482.70 168.672   5
   2   0 -32 1939.49 121.720   4
  -2   0 -33 6688.26 155.701   4
  -3   0   0 44.6740 39.7526   8
   3   0   0 25.8656 193.195   7
   3   0   0-4.01634 47.0792   2
   3   0   1 53.1821 39.6638   1
   3   0  -1-81.2340 173.413   7
  -3   0   1 61.3260 47.1529   8
   3   0  -1 22.8690 41.3297   2
   3   0   1 94.5320 48.0618   2
  -3   0  -1-70.0730 35.4944   6
   3   0   1 45.7748 150.909   7
   3   0  -2 41624.7 601.904   2
   3   0   2 34597.6 485.266   1
   3   0   2 38861.7 603.074   2
  -3   0   2 29721.0 778.443   8
   3   0  -2 41697.1 484.424   6
   3   0  -2 45637.6 1224.47   7
   3   0   2 40679.1 1108.39   7
  -3   0  -2 42051.3 478.576   6
   3   0  -3 118.204 133.884   7
   3   0  -3 62.7315 71.5976   6
   3   0   3-7.04619 112.713   7
  -3   0  -3 29.2023 50.3731   6
   3   0   3 79.6731 30.3357   1
   3   0   3 78.7387 54.5526   2
   3   0   4 35243.4 875.679   7
   3   0  -4 40091.5 1015.70   7
   3   0   4 32833.2 337.989   1
   3   0   4 37376.3 674.758   2
  -3   0  -4 39416.7 730.584   6
   3   0   4 35893.5 502.322   9
   3   0  -4 39129.1 727.928   6
  -3   0   4 44759.4 748.426   8
   3   0  -5-17.4057 90.3905   6
   3   0   5 2.29064 10.8873   1
  -3   0   5 113.366 84.6732   8
   3   0   5-5.93700 37.0035   9
   3   0  -5 253.833 168.716   7
   3   0   5 19.5850 70.9912   2
   3   0   5 78.4471 96.1889   7
  -3   0  -5 104.109 122.695   6
   3   0  -6 16897.9 533.967   6
  -3   0  -6 16277.3 647.059   6
   3   0  -6 17623.8 637.160   7
  -3   0   6 18595.4 548.158   8
   3   0   6 15667.9 520.429   2
   3   0   6 16823.6 351.652   9
   3   0  -7 703.171 145.339   6
  -3   0  -7 892.609 196.370   6
  -3   0   7 216.382 91.6282   8
   3   0   7 428.666 77.8265   9
   3   0   7 494.483 138.176   2
   3   0   8 44448.8 653.537   9
   3   0  -8 47621.4 977.655   6
   3   0   8 46227.1 1067.33   2
  -3   0   8 48929.3 1041.86   8
  -3   0  -8 44703.7 1081.29   6
   3   0   9 172.277 62.0058   9
  -3   0  -9 255.210 140.145   6
  -3   0   9 66.3981 99.2755   8
   3   0  -9 408.631 147.301   6
   3   0   9 167.404 135.635   2
   3   0  10 47917.9 1263.68   2
   3   0 -10 53296.9 1127.17   6
   3   0  10 47704.6 777.956   9
  -3   0  10 54278.3 1294.77   8
  -3   0 -10 52526.9 1220.77   6
   3   0  11-20.8315 53.5207   9
   3   0  11-0.78966 96.2948   2
  -3   0  11-55.6038 111.583   8
   3   0 -11-59.4723 82.9212   6
  -3   0 -11 75.1312 121.355   6
   3   0  12 6918.47 325.745   9
   3   0 -12 8511.83 495.748   1
   3   0  12 7463.59 527.440   2
  -3   0 -12 7985.02 515.640   6
  -3   0  12 8148.56 581.219   8
   3   0 -12 8753.05 504.675   6
   3   0  13 56.7417 104.902   2
   3   0 -13 37.5099 69.4128   1
  -3   0 -13 23.0969 96.3886   6
  -3   0  13-2.77061 117.563   8
  -3   0  13 5.49754 86.6947   2
   3   0 -13-91.7928 95.1398   6
   3   0 -14 163.327 81.9242   1
   3   0  14 165.010 133.262   2
  -3   0  14 181.194 104.364   2
  -3   0  14 13.2780 97.5035   8
   3   0 -14 37.0100 82.7271   6
  -3   0 -14 130.163 88.3885   6
   3   0  15 6.12004 106.242   2
  -3   0 -15-90.2761 129.254   6
  -3   0  15 111.569 104.927   2
   3   0 -15-97.5428 119.662   6
   3   0 -15 10.3979 66.6304   1
  -3   0  15-4.77009 118.962   8
  -3   0 -16 193.278 130.791   6
  -3   0  16-79.5426 114.882   8
  -3   0  16 20.2249 93.9393   2
   3   0 -16 18.8662 60.5003   1
   3   0 -16 7.56387 84.0155   6
   3   0  16-17.3861 95.5901   2
  -3   0  17 145.311 104.413   2
   3   0 -17-24.5359 90.0901   6
  -3   0 -17-50.6081 111.518   6
   3   0  17 17.9557 97.3548   2
   3   0 -18 7421.41 578.954   6
   3   0  18 7188.52 597.763   2
  -3   0  18 7468.79 570.485   2
  -3   0 -18 7587.87 610.988   6
   3   0  19 234.363 160.790   2
  -3   0 -19 212.679 152.295   6
   3   0 -19 95.1739 130.348   6
  -3   0  19 88.1267 93.0770   2
   3   0  20 30920.0 1316.72   2
  -3   0 -20 31024.5 1302.61   6
  -3   0  20 28573.8 1158.35   2
   3   0 -20 29937.8 1225.18   6
  -3   0  20 30909.8 683.094   5
   3   0  20 32186.2 731.154   5
   3   0 -21 295.877 146.390   6
  -3   0 -21 146.649 141.777   6
  -3   0  21 303.351 97.4640   5
  -3   0  21 272.799 145.287   2
   3   0  21 143.157 127.988   2
   3   0  21 77.5056 66.9122   5
   3   0  22 40811.9 868.110   5
   3   0  22 38402.3 1535.18   2
   3   0 -22 35981.0 1408.17   6
  -3   0 -22 38154.8 1526.30   6
  -3   0  22 38813.8 789.069   5
   3   0  23 17.7087 88.7843   5
   3   0  23-148.614 160.154   2
  -3   0  23-2.45749 64.9501   5
  -3   0 -23-177.134 188.876   6
   3   0 -23 43.7614 103.596   6
   3   0  24 3755.79 275.222   5
  -3   0  24 3808.73 258.299   5
  -3   0  25-28.9875 70.6707   5
   3   0  25 1.65843 75.4091   5
  -3   0  26 129.866 66.1221   5
   3   0  26 221.506 92.7466   5
   3   0  27-68.2108 86.4898   5
  -3   0  27 17.6179 67.9504   5
  -3   0  28 346.833 80.7754   5
   3   0  28 352.362 101.178   5
   3   0  29-119.629 90.8033   5
  -3   0  29-36.6059 63.6542   5
   3   0 -30 9854.40 274.094   4
   3   0  30 6360.12 305.280   5
   3   0  31-122.595 76.3207   5
   3   0 -31-157.532 51.7957   4
   3   0 -32 7715.37 254.897   4
   3   0  32 9303.86 319.050   5
   4   0   0 122110. 1169.63   2
  -4   0   0 126281. 1211.82   8
   4   0   0 114416. 2590.26   7
   4   0   0 116841. 1259.68   1
   4   0   1 34.8965 65.5851   2
   4   0   1 42.4802 48.3832   1
  -4   0  -1 38.1847 24.8103   6
   4   0   1 172.803 207.850   7
   4   0  -1 216.301 224.165   7
  -4   0  -1 73.3689 56.6403   8
   4   0  -1 43.6024 61.4503   2
  -4   0   1 28.0107 58.6179   8
   4   0  -2 5820.04 263.814   2
   4   0  -2 6822.80 212.013   6
   4   0  -2 7113.28 559.595   7
   4   0   2 5192.12 220.942   1
   4   0   2 6197.04 517.468   7
  -4   0  -2 6258.14 179.227   6
   4   0   2 5873.79 267.739   2
  -4   0   3-187.532 159.516   8
  -4   0  -3-15.9992 45.0363   6
   4   0  -3 59.0499 65.0476   6
   4   0  -3 152.689 204.920   7
   4   0   3 120.928 71.8680   2
   4   0   3 81.2649 149.438   7
   4   0   3 26.7395 35.9070   1
   4   0   4 34671.2 711.613   2
   4   0   4 31840.0 438.227   1
   4   0   4 32659.3 991.737   7
   4   0  -4 36439.6 1111.15   7
  -4   0  -4 34649.8 630.657   6
   4   0  -4 33649.7 639.516   6
   4   0   5 195.865 41.9431   1
   4   0  -5 380.959 129.363   6
   4   0   5 712.214 163.411   2
   4   0   5 791.963 224.465   7
  -4   0  -5 698.133 151.672   6
   4   0  -5 850.544 308.956   7
   4   0  -6 95512.0 1674.66   7
  -4   0  -6 92998.3 1414.30   6
   4   0   6 94185.5 1322.67   2
   4   0  -6 91582.0 1234.34   6
  -4   0  -7 158.404 114.681   6
   4   0  -7 325.650 114.574   6
  -4   0   7 198.651 95.3175   8
   4   0   7 108.635 55.3917   9
   4   0   7 148.399 111.160   2
   4   0  -8 28483.3 763.116   6
  -4   0   8 29177.1 824.821   8
  -4   0  -8 27885.8 926.383   6
   4   0   8 27199.4 536.844   9
  -4   0   9-0.17659 81.6321   8
   4   0   9 52.2601 58.1978   9
   4   0  -9-8.34957 70.7544   6
  -4   0  -9-123.491 130.205   6
   4   0   9 34.1227 104.232   2
   4   0  10 209.006 130.318   2
  -4   0  10 368.643 127.680   8
   4   0  10 171.559 65.5269   9
   4   0 -10 43.4770 75.7509   6
  -4   0 -10 193.024 116.472   6
   4   0  11 24.7760 138.192   2
  -4   0 -11 136.524 135.175   6
   4   0 -11 97.6715 77.3981   6
  -4   0  11-93.8997 130.039   8
   4   0 -12 354.683 125.724   1
   4   0 -12 502.669 138.425   6
  -4   0 -12 376.975 142.772   6
  -4   0  12 186.557 117.084   8
   4   0  12 339.598 174.482   2
  -4   0  13-193.573 123.182   8
  -4   0 -13-35.3033 105.222   6
   4   0 -13-10.1911 69.9212   1
   4   0  13-10.0963 106.082   2
   4   0 -13 48.5234 74.7740   6
   4   0  14 7165.24 570.797   2
   4   0 -14 7551.16 513.247   6
  -4   0 -14 7843.85 553.185   6
  -4   0  14 7426.90 609.872   8
   4   0 -14 7555.64 510.104   1
  -4   0 -15 124.973 126.708   6
  -4   0  15 52.3705 99.1750   8
   4   0 -15 5.89025 63.9030   1
   4   0  15 44.2006 122.309   2
  -4   0  15 85.2465 103.753   2
   4   0 -15 126.430 110.141   6
  -4   0 -16 39206.2 1303.59   6
  -4   0  16 39300.6 1230.05   2
   4   0 -16 39257.9 1186.83   1
  -4   0  16 38323.1 1420.85   8
   4   0 -16 38959.0 1218.53   6
   4   0  16 38623.7 1364.56   2
   4   0 -17 14.7058 101.155   6
   4   0  17 79.4849 120.805   2
   4   0 -17-20.7154 81.0462   1
  -4   0  17-13.7666 137.119   8
  -4   0 -17-21.2217 124.014   6
  -4   0  17 56.2899 83.1371   2
   4   0  18 32396.4 1309.64   2
  -4   0 -18 33838.0 1292.82   6
   4   0 -18 32455.3 1194.58   6
  -4   0  18 33837.8 1214.18   2
  -4   0  18 33445.1 1389.29   8
   4   0  19-18.2957 62.5684   5
  -4   0 -19-52.5475 104.359   6
   4   0 -19-84.3195 102.807   6
  -4   0  19 47.5210 101.449   2
   4   0  19 51.4195 92.7638   2
   4   0  20 7782.74 685.675   2
  -4   0 -20 7437.45 649.006   6
  -4   0  20 8232.18 351.741   5
  -4   0  20 8305.65 624.916   2
   4   0  20 7954.49 367.397   5
   4   0 -20 6944.96 586.854   6
   4   0  21-6.41230 74.4274   5
  -4   0  21-63.2793 76.3514   5
  -4   0 -21-93.1180 134.045   6
   4   0 -21 23.5956 122.022   6
   4   0  21-51.9525 126.193   2
   4   0  22 1085.79 150.881   5
  -4   0 -22 1066.78 268.923   6
  -4   0  22 952.391 132.815   5
   4   0 -22 731.152 212.183   6
   4   0  22 615.093 211.624   2
   4   0 -23-172.963 154.326   6
  -4   0  23 37.6157 55.6136   5
   4   0  23-36.9692 80.9059   5
   4   0  24 3706.57 271.700   5
  -4   0  24 3729.83 245.511   5
   4   0  25-8.32262 74.6390   5
  -4   0  25-46.4990 66.5855   5
  -4   0  26 3453.23 231.267   5
   4   0  26 3851.09 272.726   5
  -4   0  27-118.521 81.1538   5
   4   0  27-19.3875 86.5237   5
   4   0  28 23762.3 639.119   5
  -4   0  28 19878.3 507.267   5
   4   0 -29 4228.62 213.429   4
   4   0  29-65.3970 83.5194   5
   4   0  30 25878.7 604.475   5
   4   0 -30 18692.9 433.958   4
   4   0  31-123.628 72.1528   5
   4   0 -31-218.160 65.3369   4
   4   0 -32 1240.01 123.612   4
   4   0  32 1046.30 109.061   5
   5   0   0-8.70922 70.9523   2
   5   0   0 69.1697 68.6941   1
  -5   0   0 31.1663 54.8286   8
   5   0   0 56.5987 309.099   7
   5   0   1 99.6931 69.5033   1
   5   0  -1 185.223 245.814   7
  -5   0  -1 37.7488 23.7661   6
   5   0   1 1.57871 74.6855   2
   5   0   1 176.458 229.470   7
  -5   0   1 51.7606 65.3350   8
  -5   0  -1 39.6350 61.5938   8
   5   0  -1 3.45921 68.3966   2
   5   0  -1 68.7422 97.2801   1
   5   0   2 71164.5 923.836   1
   5   0  -2 77125.6 2001.17   7
   5   0  -2 75364.1 1040.28   2
   5   0   2 75081.0 1901.70   7
   5   0   2 74467.4 1052.73   2
  -5   0  -2 73141.8 1026.56   8
  -5   0  -2 72054.6 627.493   6
   5   0  -3 189.174 45.4565   6
   5   0   3 223.891 165.375   7
  -5   0  -3 163.094 45.5205   6
  -5   0   3 41.0221 129.911   8
   5   0   3 170.095 85.3708   2
   5   0   3 204.406 59.5483   1
   5   0  -3 276.164 216.904   7
   5   0  -4 148593. 2496.69   7
  -5   0  -4 137380. 1207.79   6
   5   0  -4 127074. 1171.97   6
   5   0   4 137739. 2286.29   7
   5   0   4 131318. 1075.81   1
   5   0   4 139177. 1537.99   2
   5   0   5 785.610 223.938   7
   5   0   5 484.596 73.4820   1
   5   0   5 821.515 166.460   2
   5   0  -5 472.296 109.825   6
   5   0  -5 543.760 219.566   7
  -5   0  -5 724.370 132.086   6
  -5   0  -6 128096. 1539.46   6
   5   0   6 112390. 783.639   1
   5   0  -6 115600. 1373.25   6
   5   0  -6 130339. 2197.62   7
   5   0   6 131270. 1653.90   2
  -5   0   6 126850. 1595.27   8
  -5   0   7 269.228 131.664   8
   5   0   7 213.688 124.407   2
   5   0  -7 309.204 113.604   6
  -5   0  -7 183.424 118.714   6
   5   0   7 45.4536 13.9963   1
  -5   0  -8 1631.33 243.135   6
   5   0  -8 1250.77 171.877   6
  -5   0  -9 1.71777 122.300   6
  -5   0   9 101.465 81.6697   8
   5   0   9 0.79605 101.628   2
   5   0  -9 222.517 103.254   6
  -5   0 -10 6377.86 477.855   6
   5   0 -10 6113.75 392.993   6
  -5   0  10 7267.55 481.177   8
  -5   0 -11 147.153 129.941   6
   5   0  11 44.7005 124.788   2
   5   0 -11 108.975 95.4705   6
  -5   0  11-73.0376 113.940   8
   5   0 -11 78.1272 97.1015   1
   5   0 -12 57024.3 1265.82   6
  -5   0 -12 56441.5 1423.25   6
   5   0  12 59812.0 1656.76   2
  -5   0  12 59258.6 1564.04   8
   5   0 -13 86.1785 90.8896   6
   5   0 -13-23.7711 83.5190   1
  -5   0 -13 144.425 138.456   6
  -5   0  13 147.868 132.273   8
   5   0  13 65.3569 109.185   2
  -5   0 -14 190579. 2757.81   6
   5   0 -14 189011. 2477.71   6
  -5   0  14 193498. 3201.07   8
   5   0  14 196663. 3106.01   2
   5   0 -14 200571. 2732.50   1
   5   0 -15 40.4002 95.0040   6
   5   0 -15-5.31201 76.8348   1
  -5   0 -15 10.9686 100.445   6
  -5   0  15-70.7844 112.349   8
   5   0  15 140.786 157.670   2
   5   0 -16 121168. 2203.97   1
  -5   0 -16 112622. 2240.23   6
   5   0 -16 113135. 2059.21   6
  -5   0  16 120268. 2212.53   2
  -5   0  16 113709. 2562.49   8
   5   0  16 119220. 2476.37   2
  -5   0  17-9.78393 97.1574   2
  -5   0 -17-51.9576 104.676   6
  -5   0  17-130.079 168.974   8
   5   0 -17-53.8407 87.8633   1
   5   0  17 180.243 136.146   2
   5   0 -17 73.8125 84.5705   6
  -5   0  18 8680.31 738.866   8
   5   0  18 9812.03 761.411   2
  -5   0  18 9695.21 656.790   2
   5   0 -18 8810.45 623.018   6
  -5   0 -18 8604.62 658.907   6
   5   0 -18 9983.28 656.237   1
  -5   0 -19 18.4820 102.345   6
  -5   0  19-184.220 168.601   8
   5   0 -19-102.361 122.140   6
   5   0  19-8.22664 65.9963   5
   5   0  19 151.461 127.461   2
  -5   0  19 71.9424 110.854   2
  -5   0 -20 1225.10 268.114   6
  -5   0  20 1439.01 173.366  10
   5   0 -20 1072.02 225.970   6
   5   0  20 1043.16 278.355   2
   5   0  20 1378.16 163.946   5
  -5   0  21-84.9090 93.9201  10
  -5   0 -21 30.1642 111.146   6
   5   0  21-41.6963 84.9305   5
   5   0  21-45.3531 158.510   2
   5   0 -21 48.2668 109.642   6
  -5   0 -22 752.659 232.472   6
   5   0 -22 415.249 148.736   6
  -5   0  22 595.442 117.934  10
   5   0  22 623.317 244.377   2
   5   0  22 532.201 106.980   5
   5   0  23-28.9026 82.3049   5
   5   0  24 19477.7 622.322   5
   5   0  25 42.5392 72.5975   5
   5   0  26 63946.1 1085.56   5
   5   0 -26 55984.8 656.156   4
   5   0 -27 9888.15 307.313   4
   5   0  27-34.5078 87.7647   5
   5   0  28 76929.9 1136.49   5
   5   0 -28 52898.3 763.649   4
   5   0  29 17.4072 85.7808   5
   5   0 -29-129.653 60.9430   4
   5   0 -30 10637.1 348.009   4
   5   0  30 11456.8 396.816   5
   5   0 -31-123.226 71.8893   4
   5   0  31-101.955 73.9642   5
   5   0  32 156.618 48.3074   5
   5   0 -32 233.637 48.3639   4
  -6   0   0 38234.6 836.605   8
   6   0   0 37560.7 810.447   2
   6   0   0 37071.6 844.904   1
   6   0   0 35028.8 1657.55   7
   6   0  -1-0.79853 71.5157   1
   6   0   1 5.26375 70.1322   2
   6   0  -1-78.9085 226.198   7
  -6   0  -1 42.5570 21.4793   6
   6   0   1-58.6823 228.395   7
   6   0   1 19.6216 55.2978   1
  -6   0  -1 16.7899 65.9389   8
   6   0  -1 24.4241 72.1387   2
  -6   0   1 31.9607 63.0149   8
  -6   0  -2 41259.9 869.396   8
  -6   0   2 49075.7 996.018   8
   6   0  -2 45455.5 893.037   2
   6   0   2 42154.7 887.313   2
  -6   0  -2 38637.0 458.751   6
   6   0   2 40970.3 790.917   1
   6   0   2 40124.2 1526.40   7
   6   0  -2 45688.9 1681.14   7
   6   0  -2 43643.1 1058.48   1
   6   0  -3 27.7356 90.9166   1
  -6   0  -3 29.1089 32.9682   6
   6   0  -3 145.783 181.073   7
   6   0   3-72.8458 185.983   7
   6   0   3 75.2888 78.3929   2
  -6   0   3-235.168 181.030   8
   6   0   3 112.486 53.5598   1
  -6   0  -4 88425.1 951.842   6
   6   0   4 91477.0 1354.09   2
   6   0   4 86432.1 991.675   1
   6   0   4 89969.3 2038.26   7
   6   0  -4 86486.1 665.489   6
   6   0  -5 237.247 170.004   7
   6   0   5 35.5973 124.803   7
   6   0   5 164.405 94.6065   2
   6   0   5 193.054 55.7622   1
  -6   0  -5 232.643 73.8176   6
   6   0  -5 203.251 58.2061   6
   6   0   6 136981. 1808.97   2
   6   0   6 134510. 1018.84   1
  -6   0  -6 134204. 1493.64   6
   6   0  -7 389.276 118.023   6
   6   0   7 132.914 121.687   2
  -6   0  -7 126.581 93.1625   6
   6   0   7 152.969 36.1476   1
  -6   0   8 40608.7 1052.01   8
   6   0  -8 37281.3 896.724   6
   6   0   8 40343.5 1096.52   2
   6   0  -8 41949.0 1302.54   1
  -6   0  -8 37819.1 1018.85   6
   6   0   9 67.6718 106.845   2
  -6   0  -9 76.5452 92.9820   6
   6   0  -9 430.756 136.418   6
  -6   0   9 396.704 137.553   8
   6   0  -9 263.742 134.890   1
   6   0 -10 19869.1 701.014   6
  -6   0 -10 18772.5 863.617   6
  -6   0  10 21075.2 846.918   8
   6   0  10 21457.0 905.933   2
   6   0 -10 21116.9 924.570   1
  -6   0 -11 55.0401 108.220   6
   6   0 -11-77.7505 100.330   1
  -6   0  11 40.1923 92.0852   8
   6   0  11-27.4948 118.697   2
   6   0 -11 90.1191 88.7780   6
  -6   0  12 10072.2 655.037   8
  -6   0 -12 8989.27 598.856   6
   6   0  12 9736.70 689.624   2
   6   0 -12 9887.72 639.174   1
   6   0 -12 9656.50 518.534   6
  -6   0  13-55.8175 123.534   8
   6   0 -13-14.9949 86.9376   6
   6   0  13 67.8794 136.922   2
  -6   0 -13-1.07352 89.6305   6
   6   0 -13-18.6398 92.0629   1
   6   0  14 26098.8 1233.93   2
  -6   0  14 27401.7 1224.98   8
  -6   0 -14 25415.2 1032.10   6
   6   0 -14 26187.5 925.975   6
   6   0 -14 28526.2 1102.52   1
  -6   0 -15 108.377 118.870   6
   6   0  15 288.195 184.316   2
   6   0 -15-17.1135 95.6882   6
  -6   0  15 82.0345 135.219   8
   6   0 -15-48.2457 110.121   1
   6   0 -16 82447.0 1922.71   1
  -6   0  16 77363.0 2221.68   8
  -6   0 -16 75796.0 1867.46   6
   6   0  16 80774.8 2169.70   2
   6   0 -16 77494.8 1704.24   6
  -6   0  17 112.234 130.499   8
   6   0  17 13.5839 143.032   2
   6   0 -17-60.8064 102.218   1
   6   0 -17-98.2297 122.812   6
  -6   0 -17-4.43004 126.666   6
  -6   0  17 128.048 121.703   2
  -6   0  18 22068.4 1221.17   8
  -6   0 -18 22754.2 1086.05   6
   6   0  18 23353.5 608.114   5
  -6   0  18 24615.3 1050.75   2
   6   0  18 23924.0 1218.05   2
   6   0 -18 24794.6 1085.58   1
   6   0 -18 22242.7 969.023   6
   6   0  19-128.193 98.5601   5
   6   0  19 40.1564 147.188   2
  -6   0  19-92.0730 90.5606  10
   6   0 -19-201.854 156.705   6
  -6   0 -19-86.6601 136.456   6
  -6   0  19 152.825 124.932   8
  -6   0  20 16441.8 571.164  10
   6   0  20 15675.0 1029.75   2
  -6   0 -20 15776.5 955.831   6
   6   0  20 15864.5 531.485   5
  -6   0 -21-126.132 138.769   6
   6   0  21-163.384 99.2648   5
   6   0  21-31.5019 150.994   2
  -6   0  21-175.388 109.776  10
  -6   0  22 5940.59 343.380  10
   6   0  22 6061.95 344.540   5
  -6   0  23-30.9214 81.1665  10
   6   0  23-22.2736 94.3426   5
   6   0 -24 23661.1 456.403   4
   6   0  24 2466.30 226.493   5
   6   0  25-9.89906 72.3139   5
   6   0 -25 10306.5 344.540   4
   6   0 -26 7333.50 308.544   4
   6   0  26 5592.29 326.697   5
   6   0  27-169.807 111.522   5
   6   0 -27 109.882 60.6866   4
   6   0  28 8512.70 377.003   5
   6   0 -28 8158.74 325.432   4
   6   0 -29 1.06838 49.9815   4
   6   0  29-77.7801 78.5688   5
   6   0  30 14763.6 436.990   5
   6   0 -30 19370.6 555.926   4
   6   0 -31-37.5891 45.4493   4
   6   0  31-84.6812 63.2982   5
   6   0  32 768.844 89.2766   5
   6   0 -32 480.490 57.9811   4
   7   0   0 98.0688 78.3333   1
   7   0   0-67.3128 261.734   7
   7   0   0 18.3947 70.9943   2
  -7   0   0-6.31730 64.9553   8
   7   0   1 27.1422 217.360   7
   7   0  -1 88.3368 84.5686   2
   7   0  -1-3.22805 248.146   7
  -7   0  -1 97.2749 81.5778   8
  -7   0   1-25.6801 78.0676   8
   7   0  -1 18.9742 74.6616   1
   7   0   1 70.2895 63.3717   1
   7   0   1 39.4561 69.6903   2
  -7   0  -2 820.152 67.4180   6
   7   0  -2 1502.77 381.501   7
   7   0   2 892.972 310.986   7
  -7   0   2 1127.63 142.144   8
   7   0   2 802.223 135.872   2
   7   0  -2 1029.69 169.281   2
   7   0  -2 1088.61 195.674   1
   7   0   2 787.191 128.759   1
  -7   0  -2 920.056 151.138   8
  -7   0  -3 172.162 89.1274   8
  -7   0   3-117.019 176.083   8
   7   0   3 29.6042 87.6064   2
   7   0   3-3.27720 169.040   7
   7   0  -3 101.243 235.907   7
  -7   0  -3 99.9894 42.4182   6
   7   0   3 126.183 60.6866   1
   7   0  -3 116.053 88.2868   1
   7   0   4 1760.25 218.453   2
  -7   0  -4 1763.32 214.985   8
   7   0  -4 1980.28 286.850   1
   7   0  -4 2972.51 437.821   7
   7   0   4 1614.39 337.047   7
   7   0   4 1724.39 163.738   1
  -7   0  -4 1732.63 132.422   6
  -7   0   4 2623.78 514.282   8
   7   0  -5 149.964 150.485   1
   7   0   5 142.475 58.6863   1
   7   0   5 125.025 78.2515   2
  -7   0  -5 78.6202 52.8905   6
   7   0  -6 915.921 96.3457   6
   7   0   6 636.809 88.9451   1
  -7   0  -6 649.040 129.263   6
   7   0   6 697.176 164.155   2
   7   0  -6 948.894 246.612   1
   7   0  -7 270.358 198.364   1
   7   0   7 67.2102 114.892   2
  -7   0  -7 195.067 102.880   6
   7   0  -7 114.821 69.0625   6
   7   0   8 5434.33 428.779   2
   7   0  -8 4636.91 297.276   6
  -7   0   8 5050.90 407.085   8
  -7   0  -8 5808.31 381.667   6
   7   0  -8 4266.15 462.312   1
   7   0   9 55.8518 118.134   2
  -7   0  -9 222.748 135.801   6
   7   0  -9 537.330 141.450   6
   7   0  -9 436.819 166.358   1
  -7   0   9 333.676 131.299   8
   7   0  10 4789.81 460.247   2
  -7   0  10 4776.03 421.825   8
   7   0 -10 4444.01 345.127   6
   7   0 -10 4448.96 454.625   1
  -7   0 -10 5124.95 435.894   6
   7   0 -11 62.8580 99.8415   6
  -7   0  11-51.7344 115.026   8
  -7   0 -11 41.6608 113.267   6
   7   0  11-4.75310 119.600   2
   7   0 -11 66.4189 106.315   1
   7   0 -12 15353.3 836.730   1
   7   0 -12 14587.2 646.461   6
  -7   0 -12 14376.5 781.535   6
   7   0  12 14950.2 883.261   2
  -7   0  12 15801.9 842.447   8
  -7   0 -13 60.9671 94.8618   6
   7   0 -13-20.2990 76.7678   6
   7   0 -13 38.7367 81.0390   1
  -7   0  13-75.7811 132.213   8
   7   0  13 93.6122 125.541   2
  -7   0  14 14675.5 912.434   8
   7   0 -14 14436.9 829.944   1
   7   0  14 13248.5 918.554   2
  -7   0 -14 13224.5 769.327   6
   7   0 -15 8.65599 104.876   1
  -7   0  15 29.3871 119.197   8
  -7   0 -15-174.313 163.301   6
   7   0  15-109.998 133.170   2
  -7   0 -16 5762.90 527.583   6
   7   0 -16 6196.96 567.537   1
  -7   0  16 6727.61 697.626   8
   7   0  16 6431.71 652.865   2
  -7   0 -17-43.9341 131.968   6
  -7   0  17 21.8725 129.708   8
  -7   0  17 56.6234 79.1506   2
   7   0 -17-55.8277 96.4518   1
   7   0  17 163.017 121.990   2
  -7   0  18 5144.27 613.066   8
   7   0  18 5509.60 618.628   2
  -7   0 -18 4536.89 506.440   6
  -7   0  18 5750.65 338.436  10
   7   0  18 5229.02 295.789   5
   7   0 -18 6129.44 570.167   1
   7   0  19-45.1979 146.226   2
   7   0 -19 26.0012 100.189   1
  -7   0  19-152.999 108.879  10
  -7   0  19-95.7889 139.475   8
   7   0  19-31.3430 75.3705   5
  -7   0 -19-40.5011 145.270   6
   7   0  20 201.707 73.3030   5
  -7   0 -20 201.605 113.318   6
  -7   0  20 214.161 191.322   8
  -7   0  20 271.143 103.871  10
   7   0  20 411.102 214.397   2
  -7   0 -21 43.5398 99.5118   6
   7   0  21-17.2177 117.336   2
  -7   0  21-52.3048 94.0554  10
   7   0  21-62.9059 99.2034   5
   7   0  22 1473.00 171.241   5
  -7   0  22 1580.06 197.437  10
   7   0  23-99.4382 94.6572   5
   7   0 -23 3609.89 225.944   4
   7   0  24 1875.45 200.524   5
   7   0 -24 2119.13 177.087   4
   7   0  25 189.417 97.6587   5
   7   0 -25 325.820 87.4198   4
   7   0 -26 23705.7 602.225   4
   7   0  26 24471.7 663.095   5
   7   0  27 36.6487 70.5525   5
   7   0 -27 242.293 82.4666   4
   7   0 -28 6750.81 323.870   4
   7   0  28 5425.73 291.253   5
   7   0 -29-93.3406 85.7995   4
   7   0  29-150.818 88.8699   5
   7   0 -30 153.543 58.6592   4
   7   0  30 16.5664 62.1722   5
   7   0  31-148.677 74.9320   5
   7   0 -31 11.6160 30.8032   4
  -8   0   0 33899.5 880.927   8
   8   0   0 29540.2 881.768   1
   8   0   0 30799.6 884.577   2
   8   0   0 32345.7 1814.36   7
   8   0   1 33.3819 79.8490   1
  -8   0  -1 120.201 88.1268   8
   8   0  -1 135.685 292.049   7
   8   0   1 73.2934 80.8279   2
   8   0  -1 117.704 102.997   1
  -8   0   1-67.4088 86.8159   8
   8   0   1 183.299 304.050   7
   8   0  -1 47.4403 77.4427   2
   8   0   2 43101.6 1811.93   7
   8   0  -2 40461.3 1132.86   1
   8   0  -2 42350.2 1009.55   2
   8   0   2 40233.9 930.944   1
   8   0   2 40813.2 1020.37   2
  -8   0  -2 42701.5 1053.25   8
   8   0  -2 44411.1 1932.56   7
  -8   0  -3 308.805 153.803   8
   8   0   3 159.189 89.8439   1
  -8   0   3-183.276 219.968   8
   8   0   3 129.778 144.018   2
   8   0  -3 198.383 160.134   1
  -8   0  -4 166779. 2119.06   8
   8   0  -4 160350. 2575.55   1
   8   0   4 158050. 1674.19   1
  -8   0  -4 160957. 1214.77   6
   8   0   4 168546. 2176.09   2
  -8   0  -5 4396.70 240.157   6
  -8   0  -5 5045.04 405.116   8
   8   0   5 4056.52 263.028   1
   8   0   5 4976.08 412.031   2
   8   0   6 385094. 3438.21   2
   8   0   6 366789. 2194.64   1
  -8   0  -6 372793. 2368.15   6
  -8   0   6 350584. 3615.50   8
   8   0  -6 354874. 4409.97   1
  -8   0  -7 1721.96 227.990   6
   8   0   7 2013.64 434.918   2
   8   0   8 233663. 2891.16   2
   8   0  -8 229563. 3505.37   1
  -8   0   8 229996. 2764.21   8
  -8   0  -8 229178. 2267.24   6
  -8   0  -9 490.569 160.784   6
   8   0   9 355.746 167.328   2
   8   0  -9 1426.46 313.632   1
  -8   0   9 1037.15 230.015   8
   8   0  10 15511.9 831.310   2
  -8   0  10 15666.9 792.282   8
   8   0 -10 14954.9 886.922   1
  -8   0 -10 15637.9 729.688   6
   8   0 -11 122.091 128.833   1
  -8   0  11-42.2844 90.4713   8
   8   0  11-5.90381 100.420   2
  -8   0 -11 18.9157 94.4198   6
   8   0 -12 1743.72 317.376   1
  -8   0  12 1507.03 274.636   8
  -8   0 -12 1950.36 306.585   6
   8   0  12 2122.48 359.334   2
   8   0  13 196.432 209.764   2
  -8   0  13 130.470 137.042   8
   8   0 -13 69.3688 117.558   1
  -8   0 -13 146.786 128.281   6
   8   0  14 41891.6 1667.36   2
  -8   0  14 44398.7 1615.79   8
   8   0 -14 43984.9 1513.27   1
  -8   0 -14 41275.6 1417.71   6
   8   0  15 213.303 232.672   2
  -8   0  15 280.327 212.563   8
   8   0 -15 67.1773 95.7486   1
  -8   0 -15 281.363 152.532   6
  -8   0  16 98144.9 2665.16   8
   8   0 -16 104205. 2370.73   1
  -8   0 -16 95501.4 2201.45   6
   8   0  16 100116. 2662.28   2
  -8   0 -17 921.283 292.658   6
  -8   0  17 303.027 143.296  10
   8   0 -17 227.727 167.253   1
   8   0  17 1017.52 360.346   2
   8   0  17 324.079 122.094   5
  -8   0  17 320.723 259.324   8
  -8   0  18 145640. 1729.52  10
   8   0 -18 137803. 2772.89   1
   8   0  18 136556. 3138.76   2
  -8   0  18 127599. 3150.47   8
  -8   0 -18 125756. 2621.77   6
   8   0  18 132302. 1481.34   5
   8   0 -18 113526. 1366.46   4
  -8   0 -19 1506.46 319.480   6
   8   0 -19 1301.61 173.050   4
   8   0  19 555.805 113.529   5
   8   0  19 761.354 315.867   2
   8   0 -19 244.378 160.662   1
  -8   0  19 330.940 130.116  10
  -8   0  19 683.527 302.024   8
   8   0 -20 36261.1 790.151   4
  -8   0  20 39691.9 1763.21   8
  -8   0 -20 38710.2 1513.49   6
   8   0  20 39391.3 1714.17   2
   8   0  20 39387.8 840.511   5
   8   0  21 46.5963 62.8585   5
  -8   0  21-53.2291 92.1259  10
   8   0 -21 186.244 81.9760   4
  -8   0  22 3631.19 279.590  10
   8   0 -22 3203.93 231.277   4
   8   0  22 3045.16 244.354   5
   8   0 -23-29.4242 62.6804   4
   8   0  23-13.0326 76.1935   5
   8   0  24 73.8332 73.0943   5
   8   0 -24 139.371 73.1161   4
   8   0 -25 0.18404 65.9929   4
   8   0  25-8.60563 67.9635   5
   8   0  26 361.423 100.687   5
   8   0 -26 312.696 108.165   4
   8   0  27-37.4819 76.9523   5
   8   0 -27-3.31961 88.4552   4
   8   0  28 31880.5 669.058   5
   8   0 -28 32372.6 674.534   4
   8   0  29 128.504 60.2694   5
   8   0 -29 170.133 66.3461   4
   8   0  30 23534.0 497.336   5
   8   0 -30 18648.8 388.816   4
   8   0 -31 0.44920 29.3898   4
   8   0  31-53.2530 51.6788   5
   9   0   0 18.4789 93.8996   2
  -9   0   0-46.2461 81.6972   8
   9   0   0 52.4343 85.5489   1
   9   0  -1 65.3031 74.6071   1
  -9   0   1-63.9693 88.8864   8
   9   0   1 35.5427 61.0933   1
   9   0   1 1.03658 78.6075   2
  -9   0  -1 41.2137 80.9454   8
   9   0  -1 45.5320 67.4231   2
   9   0   2 30955.8 874.001   1
  -9   0   2 28046.2 1119.44   8
   9   0  -2 31927.3 1069.26   1
  -9   0  -2 31592.5 978.172   8
   9   0   2 31553.0 976.664   2
   9   0  -2 32422.7 942.996   2
   9   0   3 123.338 110.435   2
  -9   0   3 295.885 234.206   8
  -9   0  -3 114.209 98.9652   8
   9   0  -3 62.0627 110.111   1
   9   0   3 112.248 75.5697   1
  -9   0  -4 46663.4 1213.81   8
   9   0   4 48062.7 1242.19   2
   9   0   4 46689.3 993.438   1
   9   0  -4 47911.5 1457.39   1
   9   0  -5 53.8603 98.8805   1
  -9   0  -5 165.828 91.8629   8
   9   0   5 106.339 71.5178   1
   9   0   5 122.127 95.7003   2
  -9   0  -6 116.931 94.2550   8
   9   0   6 291.676 146.778   2
  -9   0  -7 157.234 127.612   8
   9   0   7 126.112 133.697   2
   9   0  -7 174.405 203.787   1
   9   0  -8 41913.2 1598.17   1
   9   0   8 42668.1 1309.89   2
  -9   0   8 42813.5 1270.23   8
  -9   0   9 760.389 201.244   8
   9   0  -9 803.795 257.391   1
   9   0   9 152.838 119.949   2
  -9   0  10 20879.9 952.870   8
   9   0 -10 21516.5 1118.60   1
   9   0  10 21378.3 1010.48   2
  -9   0 -10 19269.3 761.633   6
  -9   0 -11-67.2732 89.0545   6
   9   0 -11-49.3740 125.697   1
  -9   0  11-103.200 124.838   8
   9   0  11 57.5854 138.267   2
   9   0  12 36424.7 1463.62   2
   9   0 -12 38249.6 1469.34   1
  -9   0 -12 36318.5 1228.82   6
  -9   0  12 38116.8 1392.43   8
  -9   0 -13 44.3909 120.909   6
   9   0  13-66.1368 151.285   2
  -9   0  13 76.0658 93.0486   8
   9   0 -13-8.85458 94.4695   1
   9   0 -14 52211.4 1737.40   1
  -9   0  14 49817.5 1755.53   8
   9   0  14 50770.6 1896.32   2
  -9   0  15-114.805 103.688  10
   9   0 -15 87.8384 95.0195   1
   9   0 -15 95.4361 85.5299   4
  -9   0 -15 96.5185 100.308   6
  -9   0  15-41.8828 130.975   8
   9   0  15 194.439 211.094   2
   9   0 -16 14573.2 560.168   4
  -9   0 -16 11240.3 777.855   6
   9   0  16 12154.9 433.380   5
  -9   0  16 12960.3 527.403  10
   9   0 -16 13142.2 883.691   1
  -9   0  16 11415.8 931.468   8
   9   0  16 12799.9 1016.89   2
   9   0  17-61.7897 77.0340   5
  -9   0 -17 130.715 103.603   6
   9   0 -17 104.817 120.942   1
  -9   0  17-98.7537 107.367  10
   9   0 -17 18.5966 85.9432   4
   9   0  17 138.094 189.488   2
  -9   0  17-4.16584 152.513   8
   9   0 -18 4227.92 529.906   1
  -9   0  18 3706.07 564.131   8
   9   0 -18 4889.20 333.578   4
   9   0  18 3960.85 264.851   5
   9   0  18 4375.45 603.381   2
  -9   0  18 3980.77 302.943  10
   9   0  19 72.6459 75.9834   5
   9   0 -19 91.9676 78.6894   4
   9   0 -19-77.8205 109.081   1
   9   0  19 147.095 143.939   2
  -9   0  19-162.443 198.543   8
  -9   0  19-17.3884 105.777  10
   9   0 -20 1075.61 163.018   4
  -9   0  20 792.278 148.124  10
   9   0  20 788.450 126.759   5
   9   0 -21-59.6334 72.1182   4
  -9   0  21-44.7016 92.0457  10
   9   0  21-89.3128 93.4892   5
   9   0 -22 182.126 92.1788   4
   9   0  22 280.031 92.6178   5
   9   0 -23-70.7177 95.3959   4
   9   0  23-43.7946 80.2586   5
   9   0 -24 34284.6 954.352   4
   9   0  24 20421.4 593.653   5
   9   0  25 49.9017 70.2667   5
   9   0 -25 59.8794 79.0506   4
   9   0 -26 70414.4 1084.47   4
   9   0  26 63338.7 983.140   5
   9   0  27-48.9804 66.5370   5
   9   0 -27-22.9348 60.2964   4
   9   0  28 22552.2 525.740   5
   9   0 -28 21413.2 492.342   4
   9   0  29-87.7485 59.7717   5
   9   0 -29-43.0101 39.2559   4
   9   0  30 1297.08 108.410   5
   9   0 -30 1296.12 97.6238   4
  10   0   0 51080.9 1282.26   2
 -10   0   0 47575.3 1210.56   8
  10   0   0 49573.2 1288.08   1
  10   0   1 46.5007 57.8125   1
  10   0  -1 63.1282 84.5489   2
  10   0  -1-12.1038 70.7790   1
 -10   0  -1-66.6721 101.826   8
  10   0   1 7.82518 80.2298   2
  10   0  -2 11889.9 691.894   1
  10   0   2 11819.1 577.944   1
 -10   0  -2 11145.5 596.996   8
  10   0   2 12015.8 640.785   2
 -10   0  -3-43.6945 92.3414   8
  10   0   3-14.6707 79.7386   2
  10   0  -3-9.65576 92.2360   1
  10   0   3 122.942 70.8257   1
  10   0  -4 13267.0 808.245   1
 -10   0  -4 12029.6 661.917   8
  10   0   4 11975.4 666.525   2
  10   0   4 12026.5 541.014   1
  10   0  -5 84.8797 125.137   1
  10   0   5 104.204 114.346   2
  10   0  -6 78852.4 2203.63   1
  10   0   6 83325.4 1838.13   2
 -10   0  -6 77899.0 1722.58   8
  10   0   7 158.754 136.622   2
  10   0  -7 60.5458 173.951   1
 -10   0  -7 51.0124 83.5484   8
  10   0  -8 33348.9 1524.53   1
 -10   0  -8 32376.4 1146.55   8
 -10   0   8 33275.9 1179.35   8
  10   0   8 35632.6 1273.26   2
 -10   0  -9-0.13920 80.0076   8
  10   0   9 71.0683 100.837   2
  10   0  -9 31.2629 120.365   1
 -10   0   9 65.9976 110.112   8
  10   0  10 8789.00 691.048   2
 -10   0  10 7859.63 616.666   8
  10   0 -10 9039.96 774.901   1
  10   0  11 82.9112 130.241   2
 -10   0  11-126.867 154.363   8
  10   0 -11-43.9991 116.533   1
 -10   0  12 2317.82 363.388   8
  10   0 -12 3181.79 462.894   1
  10   0  12 3707.08 502.905   2
  10   0  13-15.3635 149.094   2
 -10   0  13-20.2309 146.561   8
  10   0 -13-97.6428 135.758   1
  10   0  14-57.9747 175.982   2
  10   0 -14 238.748 143.903   1
 -10   0  14 45.4855 120.670   8
 -10   0  14 84.0086 92.9800  10
  10   0 -14 218.438 95.4141   4
  10   0  14 74.7196 65.7016   4
  10   0 -15 141.385 135.225   1
  10   0 -15-6.23379 97.7822   4
 -10   0  15-12.6878 87.1176  10
  10   0  15-115.551 128.146   2
 -10   0  15-133.525 167.309   8
  10   0  16 22151.0 1393.96   2
 -10   0  16 21299.2 1297.05   8
 -10   0  16 22792.6 716.732  10
  10   0 -16 23143.1 1223.13   1
  10   0 -17 67.8509 119.453   1
  10   0  17-71.8379 161.465   2
  10   0 -17 118.110 96.7152   4
  10   0  17-8.11116 81.1224   5
 -10   0  17-65.0861 91.5092  10
 -10   0  17 61.4423 141.260   8
  10   0  18 60678.4 1010.37   5
  10   0 -18 64007.1 2035.09   1
  10   0  18 62304.8 2290.85   2
 -10   0  18 63528.6 1195.87  10
 -10   0  18 57507.4 2233.18   8
  10   0 -19 129.062 138.829   4
  10   0  19 4.07347 62.3385   5
 -10   0  19 138.171 87.9675  10
 -10   0  20 14489.0 572.910  10
  10   0  20 13984.8 498.433   5
 -10   0  21-2.21447 105.881  10
  10   0 -21 31.9549 102.813   4
  10   0  21 178.692 86.6996   5
  10   0 -22 1988.79 228.253   4
  10   0  22 1343.73 159.886   5
  10   0  23 121.786 67.6565   5
  10   0 -23-88.8533 111.081   4
  10   0  24 5673.44 301.837   5
  10   0 -24 6131.92 340.051   4
  10   0 -25-247.542 109.167   4
  10   0  25 8.44392 68.7520   5
  10   0  26 133.091 51.9949   5
  10   0 -26 71.2523 62.0991   4
  10   0  27 43.8149 51.4480   5
  10   0 -27-168.300 73.0904   4
  10   0 -28 14162.5 363.355   4
  10   0  28 15699.5 404.791   5
  10   0  29-64.7359 50.3691   5
  10   0 -29-28.6202 34.1871   4
 -11   0   0-138.537 120.912   8
  11   0   0-18.5237 78.0464   2
  11   0   0 48.4615 82.6568   1
 -11   0   1-102.290 154.716   8
 -11   0  -1-29.7524 79.0290   8
  11   0   1 117.825 114.650   2
  11   0  -1 16.7878 81.9756   1
  11   0   1 59.1964 71.5485   1
  11   0  -1-3.54101 82.3954   2
  11   0  -2 408.359 167.494   1
  11   0   2 305.073 127.787   1
 -11   0  -2 376.112 122.254   8
  11   0   2 199.159 130.258   2
  11   0  -3 98.2023 96.6803   1
  11   0   3 154.303 133.597   2
  11   0   3 111.447 94.5511   1
 -11   0  -3 54.0050 122.206   8
 -11   0  -4 942.043 211.815   8
  11   0   4 925.365 219.289   2
  11   0  -4 1029.63 255.235   1
 -11   0  -5 94.0460 90.0421   8
  11   0   5 121.869 83.8354   2
  11   0   6 3894.01 421.244   2
 -11   0  -6 3354.33 393.089   8
  11   0  -6 3436.83 488.583   1
 -11   0  -7 3.20661 88.8962   8
  11   0   7 79.2570 145.328   2
  11   0  -7-74.9825 160.062   1
  11   0  -8 2777.17 487.300   1
 -11   0   8 2518.41 377.491   8
 -11   0  -8 2140.06 325.435   8
  11   0   8 2817.18 389.346   2
 -11   0  -9-15.9104 103.034   8
  11   0  -9 38.4972 149.359   1
  11   0   9 61.0710 136.173   2
 -11   0   9 99.0247 122.885   8
  11   0 -10 342.436 205.766   1
 -11   0  10 202.581 99.4224   8
  11   0  10 215.971 160.632   2
 -11   0 -10 284.441 153.881   8
 -11   0 -11-63.0039 131.108   8
 -11   0  11-7.47766 104.614   8
  11   0  11 76.2401 136.554   2
  11   0 -11 101.154 122.009   1
  11   0 -12 10191.0 433.520   4
  11   0  12 10678.4 869.140   2
 -11   0 -12 8667.76 702.137   8
  11   0  12 10175.2 425.892   4
 -11   0  12 9342.19 484.524  10
 -11   0  12 8248.63 696.088   8
  11   0 -12 8709.81 780.759   1
 -11   0 -13-116.894 144.961   8
  11   0 -13 156.177 157.394   1
  11   0 -13 153.325 95.6469   4
 -11   0  13 65.6154 95.4280  10
  11   0  13 33.9299 68.9575   4
  11   0  13 58.1637 131.084   2
 -11   0  13 7.37381 168.429   8
 -11   0  14 4118.16 529.273   8
  11   0 -14 5128.64 339.661   4
  11   0 -14 4342.01 549.002   1
  11   0  14 4628.40 308.857   4
 -11   0  14 4885.74 350.084  10
  11   0  14 4514.16 617.566   2
 -11   0  15-17.4188 111.517   8
  11   0 -15 24.0106 133.922   1
 -11   0  15-23.0438 78.6145  10
  11   0 -15 31.6593 74.5563   4
  11   0  15 94.9896 140.669   2
 -11   0  16 2624.12 473.503   8
 -11   0  16 2696.17 256.512  10
  11   0  16 2472.46 509.989   2
  11   0 -16 2928.18 276.059   4
  11   0 -16 2776.36 453.887   1
 -11   0  17-89.2768 159.244   8
  11   0 -17 32.7390 92.4012   1
  11   0  17-66.6027 182.512   2
 -11   0  17-6.29914 99.3879  10
  11   0 -17 6.37925 96.7799   4
 -11   0  18 5931.86 374.294  10
  11   0 -18 6638.83 430.314   4
 -11   0  19-88.0560 109.584  10
  11   0 -19 122.685 96.6570   4
  11   0  20 6603.36 324.015   5
  11   0 -20 8252.42 444.423   4
  11   0  21-144.033 90.4712   5
  11   0 -21-1.43367 73.6256   4
  11   0  22 10860.6 414.837   5
  11   0 -22 12989.2 505.044   4
  11   0 -23 118.412 74.6378   4
  11   0  23 42.1378 62.4525   5
  11   0  24 3317.94 223.074   5
  11   0 -24 3174.37 221.305   4
  11   0  25 12.9278 56.4273   5
  11   0 -25-166.386 87.2034   4
  11   0  26 60.4292 49.1087   5
  11   0 -26-105.478 68.2341   4
  11   0  27-57.8576 55.9487   5
  11   0 -27-181.839 68.1915   4
  11   0 -28 8277.15 257.510   4
  11   0  28 9153.46 274.364   5
  11   0 -29 32.3260 25.9326   4
  12   0   0 111019. 2140.30   2
  12   0   0 109865. 2140.86   1
 -12   0   0 104370. 2419.21   8
 -12   0  -1 858.579 242.884   8
  12   0   1 278.532 144.146   1
  12   0  -1 234.758 145.157   1
 -12   0   1-315.937 286.166   8
  12   0   1 264.371 191.908   2
  12   0   2 52263.7 1507.33   2
  12   0   2 52968.9 1383.27   1
 -12   0  -2 53542.4 1463.01   8
  12   0  -2 53293.9 1602.86   1
 -12   0  -3 281.935 130.086   8
  12   0   3 328.569 181.236   2
 -12   0  -4 7851.48 579.985   8
  12   0  -4 8134.59 688.961   1
  12   0   4 7838.30 611.665   2
 -12   0  -5-13.6970 102.510   8
  12   0   5 8.97965 145.324   2
  12   0   6 4440.68 489.751   2
  12   0  -6 4864.86 593.753   1
 -12   0  -6 3730.11 439.158   8
 -12   0  -7 134.432 95.3419   8
  12   0   7 84.4652 108.318   2
  12   0  -7 173.462 195.087   1
  12   0  -8 19880.0 1324.37   1
 -12   0   8 18078.1 956.515   8
  12   0   8 20075.5 1065.69   2
 -12   0  -8 17421.2 955.238   8
 -12   0  -9 347.592 207.436   8
 -12   0   9 807.140 251.381   8
  12   0  -9 690.254 312.069   1
  12   0   9 605.345 239.618   2
  12   0   9 364.888 115.439   4
 -12   0  10 52651.7 1734.35   8
  12   0  10 56114.5 1882.52   2
  12   0  10 56085.5 991.289   4
  12   0 -10 56534.9 971.943   4
  12   0 -10 56181.7 2122.53   1
 -12   0 -10 52129.5 1721.09   8
 -12   0  10 55998.9 1273.57  10
 -12   0  11 975.840 313.195   8
  12   0 -11 1351.78 403.410   1
 -12   0 -11 807.832 282.057   8
 -12   0  11 1047.06 233.207  10
  12   0  11 979.473 184.597   4
  12   0  11 860.971 331.037   2
  12   0 -11 1246.16 196.951   4
  12   0  12 106145. 1414.14   4
 -12   0  12 109988. 1712.82  10
  12   0  12 111463. 2862.33   2
  12   0 -12 107506. 1403.20   4
  12   0 -12 108261. 2854.45   1
 -12   0  13 470.116 224.924   8
  12   0  13 582.299 146.180   4
 -12   0  13 662.377 187.467  10
  12   0 -13 516.432 226.109   1
  12   0  13 531.654 310.583   2
  12   0 -13 507.661 144.621   4
 -12   0 -13 224.094 176.409   8
  12   0  14 42523.5 1923.27   2
  12   0 -14 40650.4 909.639   4
 -12   0  14 41070.1 1019.68  10
  12   0  14 39722.2 919.296   4
  12   0 -14 42630.8 1771.55   1
 -12   0  14 38515.9 1678.56   8
  12   0  15 184.497 205.298   2
 -12   0 -15-161.951 159.537   8
  12   0 -15 53.9630 126.988   1
 -12   0  15 215.673 211.715   8
 -12   0  15 26.1844 81.4454  10
  12   0 -15 108.780 77.3667   4
 -12   0  16 1497.57 202.481  10
  12   0 -16 1853.36 208.295   4
  12   0 -17 18.0354 102.025   4
 -12   0  17 13.0370 109.497  10
  12   0 -18 627.098 135.127   4
 -12   0  18 350.468 97.1951  10
  12   0 -19 65.6038 78.8657   4
  12   0 -20 19802.0 637.270   4
  12   0 -21 177.103 100.481   4
  12   0 -22 40208.4 825.189   4
  12   0 -23 571.674 123.045   4
  12   0 -24 27116.9 603.238   4
  12   0 -25 5.82182 49.4629   4
  12   0 -26 4742.57 217.590   4
  12   0 -27-82.1398 47.6588   4
  12   0 -28 1276.06 90.9470   4
 -13   0   0 107.605 177.527   8
  13   0   0 169.961 130.849   1
  13   0   1 50.8989 75.9848   1
  13   0   1 51.9513 133.690   2
 -13   0  -1 60.0956 124.343   8
  13   0  -1-82.0796 106.082   1
 -13   0  -2 60699.0 1725.28   8
  13   0   2 59419.5 1695.46   2
  13   0  -2 62247.2 1813.32   1
  13   0   3 204.220 172.659   2
 -13   0  -3 483.508 174.018   8
 -13   0  -4 33455.0 1224.72   8
  13   0  -4 38072.4 1529.93   1
  13   0   4 37351.7 1393.19   2
  13   0  -5 74.6830 103.070   1
 -13   0  -5-209.343 144.119   8
  13   0   5 70.6151 104.278   2
  13   0   5-23.8233 83.3086   4
 -13   0  -6 8364.49 651.588   8
  13   0  -6 9925.29 865.556   1
  13   0   6 9008.13 391.911   4
  13   0  -6 9657.76 392.275   4
  13   0   6 9196.64 720.016   2
  13   0   7 42.3589 52.0979   4
 -13   0   7 67.0224 105.675  10
 -13   0  -7-3.09603 101.541   8
  13   0  -7 101.698 134.238   1
  13   0  -7 30.9235 49.7937   4
  13   0   7 9.15986 119.822   2
  13   0  -8 45175.9 867.794   4
  13   0  -8 45453.2 2047.81   1
 -13   0  -8 39546.1 1509.76   8
  13   0   8 44760.8 894.848   4
  13   0   8 45495.6 1667.67   2
 -13   0   8 40533.1 995.526  10
 -13   0   8 40304.4 1486.95   8
 -13   0  -9-81.8065 139.667   8
  13   0  -9 218.551 96.7667   4
  13   0   9 0.71618 65.2553   4
  13   0  -9 200.843 229.322   1
 -13   0   9 157.076 138.794  10
 -13   0   9 56.8047 101.760   8
  13   0   9 117.914 161.162   2
 -13   0  10 42452.3 1621.56   8
  13   0 -10 49135.8 2067.70   1
 -13   0  10 42445.0 1137.12  10
  13   0  10 47149.7 942.650   4
  13   0  10 48175.3 1811.80   2
 -13   0 -10 41455.0 1603.39   8
  13   0 -10 46980.9 915.871   4
  13   0  11 238.560 224.092   2
  13   0 -11 90.6956 78.8778   4
 -13   0  11-95.5190 159.854   8
  13   0  11-19.7397 69.6566   4
 -13   0  11-72.2337 112.595  10
 -13   0 -11 166.618 166.334   8
  13   0 -11-112.057 131.810   1
  13   0 -12 23562.2 1395.43   1
  13   0  12 21430.1 661.329   4
  13   0  12 23678.7 1361.72   2
  13   0 -12 21749.4 647.971   4
 -13   0  12 19889.7 755.698  10
 -13   0 -12 18071.1 1116.36   8
 -13   0  12 19026.5 1139.38   8
  13   0  13 362.625 202.762   2
 -13   0 -13-80.7368 125.652   8
 -13   0  13-173.989 205.246   8
  13   0 -13-34.7403 80.6752   4
  13   0 -13-76.4921 160.708   1
  13   0  13-102.392 97.3243   4
 -13   0  13 23.0745 94.9352  10
 -13   0  14 1758.34 222.365  10
  13   0  14 1238.99 163.033   4
  13   0 -14 1291.11 162.665   4
  13   0 -15-87.3897 116.377   4
 -13   0  15-56.8397 105.427  10
 -13   0  16 1787.96 225.585  10
  13   0 -16 1482.86 176.758   4
  13   0 -17-139.852 111.154   4
  13   0 -18 18610.0 638.754   4
  13   0 -19 230.767 109.082   4
  13   0 -20 101071. 1380.73   4
  13   0 -21 816.623 158.480   4
  13   0 -22 77002.8 1085.67   4
  13   0 -23 258.254 87.9821   4
  13   0 -24 8290.83 317.139   4
  13   0 -25-66.4779 45.2901   4
  13   0 -26 148.679 46.3734   4
  13   0 -27-6.52806 32.8349   4
  14   0   0 196325. 1833.88   4
  14   0   0 200198. 3146.35   1
  14   0  -1 191.947 154.550   1
  14   0  -1 283.865 134.335   4
  14   0   1 251.185 130.452   4
  14   0   2 140012. 1557.57   4
  14   0  -2 140264. 1540.90   4
  14   0   2 143312. 2728.05   2
  14   0  -2 143582. 2875.42   1
  14   0  -3 179.416 189.745   1
  14   0   3 284.960 102.129   4
 -14   0  -3 385.722 180.949   8
  14   0  -3 155.262 98.0943   4
  14   0   3 432.671 205.701   2
  14   0   4 52959.4 1724.67   2
  14   0  -4 53878.9 1893.77   1
 -14   0  -4 48364.4 1611.90   8
  14   0   4 50089.1 950.996   4
  14   0  -4 52571.3 946.569   4
  14   0   5 185.447 85.9619   4
 -14   0  -5 254.479 140.364   8
  14   0  -5-7.16033 105.253   1
  14   0  -5 147.851 92.9654   4
  14   0   5 287.475 192.501   2
  14   0   6 55883.7 1022.63   4
  14   0   6 57445.2 1872.81   2
  14   0  -6 57111.7 999.535   4
  14   0  -6 59397.4 2159.98   1
 -14   0   6 54807.4 1775.67   8
  14   0   7 370.576 234.048   2
 -14   0  -7 268.409 165.557   8
  14   0  -7 328.611 266.101   1
 -14   0   7 611.247 295.329   8
  14   0   7 213.533 101.233   4
  14   0  -7 274.524 129.984   4
 -14   0   8 69119.3 2037.88   8
  14   0   8 73485.5 1195.46   4
  14   0  -8 78931.3 2752.88   1
  14   0   8 78392.5 2263.29   2
  14   0  -8 76305.1 1180.71   4
 -14   0  -8 70220.1 2045.67   8
 -14   0  -9 169.904 138.678   8
 -14   0   9 187.313 120.059   8
  14   0   9 426.855 239.411   2
  14   0   9 241.810 116.073   4
  14   0  -9 412.584 271.436   1
  14   0  -9 500.953 135.840   4
  14   0 -10 83418.1 2812.39   1
 -14   0 -10 71542.5 2171.42   8
  14   0  10 83115.3 2461.59   2
  14   0 -10 79802.1 1222.93   4
 -14   0  10 72692.2 2189.78   8
  14   0  10 80224.1 1262.55   4
  14   0 -11 839.986 333.456   1
  14   0  11 487.822 269.105   2
 -14   0 -11 458.750 221.106   8
  14   0  11 451.002 148.329   4
  14   0 -11 739.035 166.099   4
 -14   0  11 358.644 183.246   8
  14   0  12 151948. 1789.03   4
  14   0 -12 152173. 1724.27   4
  14   0 -13 266.779 137.485   4
  14   0  13 256.715 113.393   4
  14   0 -14 61635.6 1128.94   4
  14   0  14 63280.2 1206.72   4
  14   0 -15-8.79770 77.1709   4
  14   0 -16 33611.2 858.862   4
  14   0 -17 112.311 95.2405   4
  14   0 -18 19797.8 640.252   4
  14   0 -19 225.931 108.366   4
  14   0 -20 31288.7 734.400   4
  14   0 -21 426.101 116.860   4
  14   0 -22 70433.8 971.694   4
  14   0 -23 546.778 106.304   4
  14   0 -24 56023.8 745.666   4
  14   0 -25 146.682 49.2799   4
  14   0 -26 11556.0 271.870   4
  15   0   0 49.1653 66.6897   4
 -15   0   0 154971. 4572.06   8
  15   0  -1 72.5407 59.2156   4
  15   0   1 80.3431 73.5906   4
  15   0  -2 2562.42 408.011   1
  15   0   2 1891.68 201.670   4
  15   0  -2 2241.90 212.679   4
  15   0   3 135.049 135.967   2
  15   0  -3-30.5116 79.6432   4
  15   0  -3 5.54303 103.920   1
  15   0   3 110.591 60.8837   4
 -15   0  -3 160.839 191.885   8
  15   0   4 9600.74 432.612   4
  15   0   4 10708.1 805.553   2
  15   0  -4 9895.03 425.666   4
  15   0  -4 10261.0 853.658   1
  15   0   5-5.63381 81.2746   4
  15   0  -5 145.861 135.149   1
  15   0  -5-67.6778 71.4157   4
  15   0   5 84.4686 153.619   2
  15   0   6 60.8519 72.7455   4
  15   0  -6 241.099 163.502   1
  15   0   6 56.2902 137.718   2
  15   0  -6 186.158 62.5046   4
 -15   0  -7-235.109 155.585   8
  15   0   7-44.5277 85.8613   4
  15   0   7-52.4435 160.296   2
 -15   0   7 162.777 147.394   8
  15   0  -7 22.5791 74.9238   4
  15   0  -7-94.7577 202.101   1
  15   0   8 12121.0 923.892   2
 -15   0   8 8169.75 721.184   8
  15   0  -8 9947.52 435.933   4
  15   0  -8 11220.4 1059.22   1
 -15   0  -8 8660.84 723.762   8
  15   0   8 10458.9 469.629   4
  15   0  -9 8.20925 69.4787   4
  15   0   9-54.3850 68.5619   4
  15   0 -10 16255.0 565.091   4
  15   0  10 16721.8 593.722   4
  15   0 -11 153.846 100.257   4
  15   0  11 172.645 101.985   4
  15   0 -12 2470.61 233.098   4
  15   0  12 1968.55 220.780   4
  15   0  13 35.6993 77.4737   4
  15   0 -13 24.1162 77.0123   4
  15   0 -14 141.146 83.8316   4
 -15   0 -15 163.770 106.253   3
  15   0 -15-154.674 100.070   4
  15   0 -16-111.495 96.7997   4
 -15   0 -16 8.14411 77.3474   3
  15   0 -17-85.4968 91.2479   4
  15   0 -18 168.450 72.3743   4
  15   0 -19-46.2128 73.7888   4
  15   0 -20 7046.67 333.076   4
  15   0 -21 177.175 77.5635   4
  15   0 -22 5598.62 259.738   4
  15   0 -23 83.4476 55.9395   4
  15   0 -24 688.311 80.9884   4
  15   0 -25-25.8059 33.0535   4
 -16   0   0 296131. 6267.33   8
  16   0   0 15411.6 559.025   4
 -16   0  -1 245356. 5889.81   8
 -16   0   1 281691. 5808.81   8
 -16   0  -2 123199. 4314.56   8
 -16   0   2 151815. 3852.68   8
  16   0   3-28.5721 94.8886   4
  16   0  -3-1.99359 79.0879   4
  16   0   4 764.423 133.231   4
  16   0  -4 695.295 116.389   4
  16   0  -5-28.2555 83.2278   4
  16   0   5-128.182 117.810   4
  16   0  -6 240.793 76.0832   4
  16   0   6 117.528 95.9161   4
  16   0   7 29.6890 87.5363   4
  16   0  -7 17.4073 68.1745   4
  16   0   8 21.8072 79.7237   4
  16   0  -8-37.4655 87.6805   4
  16   0  -9 223.762 106.615   4
  16   0   9 103.355 95.5568   4
  16   0 -10 1444.52 177.074   4
  16   0  10 1981.64 216.813   4
  16   0  11 382.243 132.647   4
  16   0 -11 460.859 138.370   4
  16   0 -12 3126.84 256.009   4
  16   0  12 3113.33 276.806   4
  16   0 -13 331.150 125.047   4
  16   0  13 302.945 130.581   4
  16   0 -14 6592.59 368.406   4
 -16   0 -14 6610.05 393.077   3
  16   0 -15 27.0825 67.6535   4
 -16   0 -15 141.173 97.2832   3
 -16   0 -16 196.991 81.1610   3
  16   0 -16 42.3548 85.0961   4
  16   0 -17-266.977 119.907   4
  16   0 -18 3570.54 242.086   4
  16   0 -19-125.794 90.7086   4
  16   0 -20 1340.02 137.833   4
  16   0 -21 68.6597 56.7586   4
  16   0 -22 782.766 92.5281   4
  16   0 -23 20.1671 33.9310   4
  16   0 -24 41.7230 27.8970   4
  17   0   0 54.2863 69.0472   4
  17   0  -1 57.5206 85.6845   4
  17   0   1 16.1256 73.0873   4
  17   0   2 20815.9 654.885   4
  17   0  -2 20983.2 647.210   4
  17   0  -3 171.179 102.582   4
  17   0   3 187.365 113.646   4
  17   0   4 11704.0 495.980   4
  17   0  -4 12020.3 480.117   4
  17   0   5-47.8750 89.8769   4
  17   0  -5 44.9603 68.8542   4
  17   0  -6 8916.34 411.299   4
  17   0   6 8480.51 423.063   4
  17   0  -7 96.1788 99.3400   4
  17   0   7 112.202 96.3222   4
  17   0   8 22972.3 694.295   4
  17   0  -8 23563.2 671.989   4
  17   0   9 60.7906 74.1977   4
  17   0  -9 81.2817 81.2592   4
  17   0  10 10602.8 477.278   4
  17   0 -10 10823.6 454.167   4
  17   0 -11-44.1879 73.9975   4
  17   0  11-148.939 104.790   4
  17   0  12 33.9228 78.2459   4
  17   0 -12 31.0173 64.3905   4
  17   0 -13-146.167 101.081   4
 -17   0 -13 32.9164 84.3261   3
  17   0 -14 2405.41 213.012   4
 -17   0 -14 2756.52 244.141   3
  17   0 -15-213.886 115.778   4
 -17   0 -15 89.9547 81.5918   3
 -17   0 -16 6532.55 327.252   3
  17   0 -16 5674.72 314.048   4
  17   0 -17-267.030 111.983   4
  17   0 -18 3008.16 205.988   4
  17   0 -19 57.7072 58.3850   4
  17   0 -20 26604.6 522.283   4
  17   0 -21 109.730 45.7076   4
  17   0 -22 7558.41 226.935   4
  18   0   0 16952.7 582.403   4
  18   0  -1 73.8226 81.8883   4
  18   0   1 81.6666 85.8295   4
  18   0   2 145.849 65.1336   4
  18   0  -2 188.008 80.5139   4
  18   0   3 115.327 98.1996   4
  18   0  -3 146.199 110.780   4
  18   0  -4 54232.2 1020.97   4
  18   0   4 52951.3 1043.47   4
  18   0  -5 470.810 172.736   4
  18   0   5 313.945 161.634   4
  18   0   6 73288.9 1220.03   4
  18   0  -6 72012.2 1171.34   4
  18   0  -7 353.255 163.076   4
  18   0   7 512.237 171.755   4
  18   0   8 59330.3 1088.96   4
  18   0  -8 58813.9 1042.79   4
  18   0   9 213.841 107.818   4
  18   0  -9 168.729 109.175   4
  18   0 -10 1618.65 170.506   4
  18   0  10 1606.15 187.703   4
  18   0 -11-116.099 98.3135   4
  18   0  11-122.865 105.047   4
  18   0 -12 6885.01 350.639   4
  18   0  12 6907.52 380.454   4
 -18   0 -12 6956.31 385.922   3
  18   0 -13-161.502 93.9706   4
 -18   0 -13-25.7152 84.3238   3
 -18   0 -14 2595.46 215.353   3
  18   0 -14 2461.76 208.294   4
  18   0 -15 114.388 77.6364   4
 -18   0 -15 146.481 92.0810   3
  18   0 -16 49982.0 858.196   4
 -18   0 -16 55044.3 858.697   3
  18   0 -17 358.776 103.788   4
  18   0 -18 53077.5 766.118   4
  18   0 -19 84.7864 54.2361   4
  18   0 -20 8707.46 258.131   4
  18   0 -21-81.2795 40.7661   4
  19   0   0-111.726 99.0457   4
  19   0   1-50.1238 95.0872   4
  19   0  -1-16.7784 83.7369   4
  19   0   2 4407.53 300.495   4
  19   0  -2 4505.97 296.719   4
  19   0   3 77.3395 84.1595   4
  19   0  -3-10.1699 65.9138   4
  19   0  -4 1215.86 168.309   4
  19   0   4 1498.11 186.859   4
  19   0   5 75.2907 92.6965   4
  19   0  -5 147.342 100.979   4
  19   0   6 553.664 145.508   4
  19   0  -6 372.312 124.407   4
  19   0   7 155.222 105.891   4
  19   0  -7 120.921 93.6640   4
  19   0   8 410.922 112.224   4
  19   0  -8 290.164 93.8035   4
  19   0  -9 22.1936 66.4709   4
  19   0   9-60.9404 89.0885   4
 -19   0 -10 315.527 120.471   3
  19   0  10 33.6963 89.9966   4
  19   0 -10 162.676 76.3691   4
 -19   0 -11 24.6907 84.7859   3
  19   0 -11-38.4534 70.2602   4
  19   0  11-71.6780 98.7663   4
  19   0 -12 4081.94 257.505   4
 -19   0 -12 4224.74 282.681   3
 -19   0 -13 63.5061 67.7212   3
  19   0 -13-104.341 75.0261   4
 -19   0 -14 19064.8 522.868   3
  19   0 -14 17021.2 502.936   4
 -19   0 -15-99.5302 71.5336   3
  19   0 -15 38.8049 60.4546   4
  19   0 -16 8231.06 308.609   4
 -19   0 -16 8682.24 305.691   3
  19   0 -17 142.041 57.8348   4
  19   0 -18 1007.14 96.9354   4
  19   0 -19 42.9597 31.2631   4
  20   0   0 1317.40 152.220   4
  20   0  -1-77.3171 85.9542   4
  20   0   1-59.9679 93.6573   4
  20   0  -2 128.995 63.2108   4
  20   0   2-48.9678 74.9190   4
  20   0  -3 118.479 80.4530   4
  20   0   3 223.728 79.7686   4
  20   0   4 193.370 97.6276   4
  20   0  -4 509.925 127.919   4
  20   0   5 419.169 128.728   4
  20   0  -5 412.089 134.343   4
  20   0   6 484.682 143.661   4
  20   0  -6 659.524 146.436   4
 -20   0   6 378.114 113.908   3
  20   0   7 420.030 134.711   4
  20   0  -7 409.711 138.871   4
  20   0  -8 1084.97 153.030   4
  20   0   8 1055.50 157.255   4
  20   0  -9 12.9098 62.9322   4
 -20   0  -9 123.217 102.926   3
  20   0   9-49.4853 77.6168   4
 -20   0 -10 1322.00 169.281   3
  20   0 -10 1012.66 124.215   4
 -20   0 -11 6.65195 72.1656   3
  20   0 -11-69.3053 73.2802   4
  20   0 -12 448.292 82.4655   4
 -20   0 -12 704.956 110.977   3
 -20   0 -13-102.053 81.0772   3
  20   0 -13-50.4924 62.6481   4
 -20   0 -14-63.8396 67.6237   3
  20   0 -14 33.2690 48.0903   4
 -20   0 -15 382.527 88.5660   3
  20   0 -15 189.900 60.6250   4
  20   0 -16 686.707 87.0056   4
  20   0 -17 180.824 52.4396   4
  21   0   0-79.3541 87.7030   4
 -21   0   0 4.07608 91.2298   3
 -21   0  -1-43.4936 98.7323   3
  21   0  -1-28.1343 84.0025   4
 -21   0   1 104.420 104.251   3
  21   0   1-106.494 87.6228   4
 -21   0  -2 1812.19 203.786   3
  21   0  -2 1947.78 169.523   4
  21   0   2 1815.72 170.582   4
 -21   0   2 2286.95 222.274   3
 -21   0  -3-59.4116 95.6704   3
  21   0   3-56.6997 77.4243   4
 -21   0   3 40.1161 88.2067   3
  21   0  -3 51.6604 54.2930   4
 -21   0   4 3790.58 249.868   3
  21   0   4 3356.67 235.074   4
 -21   0  -4 3595.93 262.083   3
  21   0  -4 4104.98 245.756   4
  21   0   5 165.100 87.7674   4
  21   0  -5 164.729 79.0618   4
 -21   0  -5 146.465 102.554   3
 -21   0   5 24.2506 69.6455   3
 -21   0  -6 2858.07 230.384   3
  21   0  -6 2824.96 203.258   4
  21   0   6 2806.87 215.400   4
  21   0  -7 160.923 80.8677   4
  21   0   7 227.202 102.767   4
 -21   0  -7 148.380 107.174   3
 -21   0  -8 4942.67 281.249   3
  21   0  -8 4637.93 248.494   4
  21   0   8 4860.78 271.380   4
 -21   0  -9 140.887 86.5905   3
  21   0  -9-64.2331 66.7295   4
  21   0 -10 1125.01 116.550   4
 -21   0 -10 1227.21 143.848   3
  21   0 -11-57.5361 66.8118   4
 -21   0 -11-29.7785 60.1940   3
 -21   0 -12 3060.50 187.385   3
  21   0 -12 3191.90 182.597   4
  21   0 -13 106.298 49.3922   4
 -21   0 -13 95.4237 65.4118   3
  21   0 -14 14190.7 327.999   4
  22   0   0 9810.43 347.516   4
 -22   0   0 9874.25 390.512   3
 -22   0  -1 377.011 124.635   3
 -22   0   1 334.017 113.460   3
  22   0  -1 114.192 77.7628   4
  22   0   1 224.491 80.8604   4
  22   0   2 15747.3 441.135   4
 -22   0  -2 15237.8 490.261   3
 -22   0   2 15063.0 454.703   3
  22   0  -2 15985.9 438.560   4
 -22   0  -3 600.977 154.966   3
  22   0   3 432.514 108.963   4
  22   0  -3 275.206 105.535   4
 -22   0   3 336.083 106.011   3
  22   0   4 29374.8 599.171   4
 -22   0   4 28282.6 532.754   3
  22   0  -4 30548.1 591.943   4
 -22   0  -4 30231.3 658.816   3
  22   0  -5 550.921 141.827   4
 -22   0  -5 657.926 163.161   3
  22   0   5 702.585 143.664   4
  22   0  -6 61346.3 820.241   4
  22   0   6 62032.4 853.012   4
  22   0  -7 661.440 129.003   4
 -22   0  -7 557.761 134.739   3
 -22   0  -8 32194.0 607.347   3
  22   0  -8 31351.2 563.956   4
 -22   0  -9 230.451 83.6043   3
  22   0  -9 189.913 77.4249   4
  22   0 -10 5333.16 221.309   4
 -22   0 -10 5656.92 236.701   3
  22   0 -11 193.669 51.7277   4
 -23   0   0 36.1908 47.3436   3
  23   0   0-57.5910 57.4412   4
  23   0  -1-23.2783 37.4691   4
 -23   0  -1 9.36762 54.2994   3
  23   0   1-26.2978 47.3360   4
  23   0   2 6759.24 248.104   4
  23   0  -2 6901.75 249.595   4
 -23   0  -2 6406.19 263.722   3
  23   0  -3 85.7231 51.6713   4
  23   0   3 19.4887 37.8960   4
 -23   0  -3 53.2595 50.1507   3
 -23   0  -4 6210.90 246.760   3
  23   0  -4 6534.09 234.712   4
 -23   0  -5-50.8183 57.0801   3
  23   0  -5 73.6550 44.7522   4
  23   0  -6 349.478 60.8843   4
 -23   0  -6 233.586 54.7354   3
   0  -1   0 4.61432 15.3582   6
   0   1   0 32.5926 35.8629   7
   0  -1  -1 49.8844 22.8792   6
   0   1  -1 21.4204 27.2328   7
   0  -1   1 42.6202 21.8014   1
   0  -1  -1 27.0874 19.1137   1
   0  -1  -1 55.5146 20.9862   9
   0   1   1 20.0874 14.7981   8
   0   1   2 33.8778 33.5715   8
   0   1  -2 1.08823 24.2164   7
   0  -1   2 43.0703 18.8003   2
   0  -1  -2 93.0712 25.1128   1
   0  -1   2 21.7829 23.5613   1
   0  -1  -2 61.5074 29.5053   6
   0  -1  -3 2.64116 32.9718   6
   0  -1  -3 40.6269 24.9185   1
   0   1   3 18.1937 48.9700   8
   0  -1   3 4.04431 41.6765   8
   0   1   3 43.4083 37.4289   7
   0   1  -3-9.98396 28.5755   7
   0  -1   3 27.0500 27.2812   2
   0  -1  -4 11.3428 34.2282   1
   0  -1  -4 53.9488 52.3791   6
   0  -1   4 37.7289 47.8648   2
   0   1   4-50.3572 49.5629   8
   0   1   4 70.4895 34.5926   7
   0  -1   4 35.8521 54.8951   8
   0   1  -4 99.1700 41.4078   7
   0   1  -5-6.52815 60.9061   6
   0  -1  -5 53.7783 42.6470   1
   0   1   5-17.1801 61.4244   8
   0   1  -5 7.99356 26.7461   7
   0   1   5 49.4335 32.9100   7
   0  -1   5 71.7587 60.3184   2
   0  -1   5 46.4629 65.5591   8
   0  -1  -5 192.736 84.8107   6
   0  -1   6 107.870 89.8702   2
   0   1   6 100.877 35.8758   7
   0   1  -6 3.44981 97.3403   6
   0  -1   6 26.4877 81.5956   8
   0   1  -6 115.223 38.4658   7
   0  -1  -6 60.4092 58.3082   1
   0   1   6 130.021 85.9302   8
   0  -1  -6 251.360 114.176   6
   0   1   7 74.5918 73.0599   8
   0   1  -7 29.7155 121.533   6
   0  -1  -7 192.794 135.837   6
   0  -1   7 76.7847 84.5158   2
   0   1   7 77.8909 26.5663   7
   0   1  -7 48.5564 25.7485   7
   0  -1  -7 83.4746 71.0685   1
   0   1   8 215.725 93.7848   8
   0  -1  -8 157.204 131.021   6
   0  -1  -8 123.694 78.0798   1
   0  -1   8 69.9033 78.1389   2
   0   1  -8 38.0729 121.562   6
   0   1   8 120.613 92.4554   2
   0  -1  -9 27.4346 115.848   6
   0   1  -9 3.37604 107.350   6
   0  -1  -9 121.300 73.4950   1
   0  -1   9 43.6138 83.8411   2
   0   1   9 188.405 107.417   2
   0  -1   9 77.3974 85.7015   9
   0   1   9 47.9851 71.8675   8
   0  -1  10 177.672 91.8796   2
   0  -1 -10 255.648 79.7224   1
   0  -1 -10 255.145 130.685   6
   0   1  10 259.461 114.622   8
   0   1 -10 88.5076 122.467   6
   0   1  10 279.556 120.475   2
   0  -1  10 191.950 104.736   9
   0  -1  11 39.6390 72.4868   2
   0   1  11 45.9899 103.593   2
   0  -1  11 213.870 108.999   9
   0  -1 -11 144.954 118.290   6
   0  -1 -11 131.304 63.8734   1
   0   1 -11 99.7353 113.012   6
   0  -1  12 227.584 113.801   9
   0   1 -12 318.242 109.279   6
   0   1  12 406.599 148.440   2
   0  -1 -12 293.586 154.358   6
   0  -1 -12 155.176 60.1286   1
   0  -1  12 538.997 144.531   2
   0  -1  13 151.749 104.440   2
   0  -1 -13 267.329 88.5904   1
   0   1  13 192.986 119.386   2
   0  -1  13 129.206 112.813   9
   0  -1 -13 532.362 180.839   6
   0   1 -13 256.387 146.926   6
   0  -1 -14 134.516 108.300   6
   0   1 -14 54.7731 107.727   6
   0   1  14 58.1119 70.6577   9
   0  -1  14 112.701 79.0680   9
   0   1  14 225.040 115.667   2
   0  -1  14 146.655 97.9154   2
   0  -1  15 105.523 94.9167   9
   0  -1  15 117.863 85.9115   2
   0   1 -15 36.2079 114.775   6
   0   1  15 50.3833 111.844   2
   0  -1 -15 70.9244 97.3764   6
   0  -1  16 46.7392 82.3263   2
   0  -1 -16 18.2915 90.0311   6
   0   1 -16-126.584 136.012   6
   0   1  16 23.8137 78.9807   2
   0  -1  16 81.8255 83.6343   9
   0  -1 -17 125.545 105.312   6
   0   1  17 37.5839 89.4102   2
   0  -1  17-36.5749 94.0863   2
   0   1 -17-92.7214 88.3928   6
   0   1  18-12.9353 110.957   2
   0  -1 -18-138.893 129.093   6
   0   1 -18 63.3264 120.152   6
   0  -1  18 84.1901 89.9710   2
   0  -1 -19 213.237 142.229   6
   0   1  19-15.9677 95.3389   2
   0   1 -19 260.133 146.673   6
   0  -1  19-5.35979 106.969   2
   0   1  20 22.3851 65.9824   5
   0  -1  20-64.0154 88.7960   5
   0  -1 -20 71.2472 123.865   6
   0   1 -20 150.098 112.634   6
   0  -1  20 57.1833 105.072   2
   0   1  20 77.2133 87.3386   2
   0   1  21 132.192 69.7104   5
   0   1  21 79.1879 126.508   2
   0  -1  21 183.074 95.5134   5
   0  -1  21-115.198 96.4672   2
   0  -1 -21 115.309 130.893   6
   0   1 -21 65.8190 104.163   6
   0  -1  22 70.8182 60.4328   5
   0   1  22 37.7498 108.114   2
   0   1  22-21.8803 78.5869   5
   0   1 -22-167.037 179.222   6
   0  -1  22 156.733 144.302   2
   0  -1 -22-123.188 159.604   6
   0   1  23 356.237 215.582   2
   0   1 -23 78.6066 106.553   6
   0  -1 -23 75.8911 124.217   6
   0   1  23 41.6807 74.5209   5
   0  -1  23 121.997 96.5746   5
   0   1  24-70.1380 90.6587   5
   0  -1  24 59.1751 74.1006   5
   0  -1  25 59.5077 77.1528   5
   0   1  25 78.6283 90.6704   5
   0   1  26 28.7030 66.3270   5
   0  -1  26-9.62527 75.7062   5
   0   1  27-36.3242 71.8241   5
   0  -1  27-13.7290 68.9858   5
   0   1  28-17.2164 63.7889   5
   0  -1  28-6.60627 66.1756   5
   0   1  29-14.6077 60.0303   5
   0  -1  29-32.2380 66.1907   5
   0  -1  30-145.236 81.2051   5
   0   1  30 2.93601 65.5818   5
   0   1  31 71.7509 56.1405   5
   0  -1  31 36.9006 58.6852   5
   0   1  32-50.4907 57.1554   5
   0   1 -33 1846.32 104.450   4
  -1   1   0 85.9628 28.2510   8
  -1  -1   0 17.6329 13.0774   8
  -1  -1   0 10.2134 17.2606   6
   1   1   0 47.5528 47.4740   7
   1  -1   0 58.9925 29.5693   2
   1  -1   0 36.4360 21.2127   1
   1   1   0 29.3209 13.5842   2
   1   1   1 17260.9 425.544   7
   1   1  -1 18693.5 431.079   7
   1   1   1 16918.2 277.051   2
   1  -1  -1 16936.2 298.425   1
  -1  -1   1 18358.2 237.789   8
   1  -1  -1 17338.6 237.548   6
   1  -1   1 16987.1 278.492   2
  -1  -1  -1 17782.8 252.433   1
  -1  -1  -1 17736.6 275.307   6
  -1   1   1 17294.8 351.029   8
   1  -1   1 16486.5 256.769   1
  -1  -1  -2 197.113 26.3920   1
   1   1   2 178.546 54.4267   2
   1  -1  -2 192.288 34.1271   6
   1  -1   2 122.558 29.5738   1
   1  -1  -2 107.449 37.6101   1
  -1  -1  -2 170.739 40.9329   6
   1  -1   2 153.969 37.5154   2
   1   1  -2 166.362 57.7561   7
  -1  -1   2 143.196 36.2322   8
   1   1   2 138.439 51.9822   7
   1  -1   3 23005.1 385.918   2
   1  -1   3 23762.3 337.278   1
  -1  -1  -3 25360.1 432.477   6
   1   1  -3 24556.9 506.101   7
   1  -1   3 25715.2 436.649   9
  -1  -1   3 24575.6 447.055   8
   1  -1  -3 22125.3 451.143   1
  -1  -1  -3 22587.6 232.829   1
  -1   1   3 25370.2 433.189   8
   1  -1  -3 24851.8 404.249   6
   1   1   3 21596.3 493.567   2
   1   1   3 23317.0 461.924   7
  -1  -1   4 2912.11 189.372   8
   1  -1  -4 2673.86 182.509   1
   1  -1   4 2863.07 160.304   2
   1   1  -4 2739.71 178.740   7
   1  -1  -4 3009.90 173.687   6
   1  -1   4 2669.57 127.417   1
   1   1   4 2589.35 203.548   2
  -1  -1  -4 3135.60 184.105   6
   1   1   4 2748.54 159.270   7
  -1  -1  -4 2245.37 83.0704   1
   1  -1   4 3139.06 172.689   9
  -1   1   4 2980.30 177.358   8
   1  -1  -5 295.457 93.6566   1
  -1   1   5 480.493 90.8254   8
  -1  -1   5 252.773 85.0437   8
   1  -1  -5 297.802 91.6004   6
  -1   1  -5 444.479 105.242   6
  -1  -1  -5 326.804 90.8353   6
   1  -1   5 257.924 76.4313   2
   1   1   5 241.325 94.6136   2
   1   1  -5 228.210 71.9027   7
  -1  -1  -5 239.047 35.3177   1
   1  -1   5 393.845 83.5347   9
  -1  -1  -6 3633.00 278.971   6
  -1   1  -6 3786.07 305.860   6
  -1  -1  -6 2706.18 116.782   1
   1  -1   6 3780.53 237.241   9
   1   1   6 3016.22 153.514   7
  -1   1   6 3763.78 258.114   8
   1  -1  -6 2692.71 242.513   1
   1  -1  -6 3890.52 303.785   6
   1   1  -6 3598.72 254.955   6
   1  -1   6 3320.48 229.563   2
  -1  -1   6 3616.56 264.293   8
  -1   1  -6 3293.65 129.432   7
  -1  -1   6 3516.03 216.911   2
   1   1  -6 3536.06 207.315   7
   1   1   6 2997.58 241.518   2
   1   1   7 35460.5 483.494   7
  -1  -1   7 52810.1 1036.18   8
   1   1  -7 50626.3 744.593   7
  -1   1  -7 39231.6 375.696   7
   1  -1  -7 52559.9 1199.97   6
  -1  -1  -7 44053.4 534.062   1
   1  -1  -7 43014.7 931.693   1
   1  -1   7 49980.0 943.629   2
  -1  -1   7 52344.2 860.681   2
  -1  -1  -7 51690.3 1136.48   6
   1  -1   7 49769.1 900.125   9
  -1   1  -7 48851.1 1186.00   6
   1   1   7 50897.7 965.778   2
  -1   1   7 52635.6 1032.17   8
   1   1  -7 54813.4 1104.41   6
  -1   1   8 435.628 137.278   8
   1  -1  -8 887.125 226.648   6
  -1  -1   8 388.317 131.538   8
  -1  -1  -8 352.283 191.903   6
  -1   1  -8 830.742 208.817   6
   1   1  -8 171.812 63.6904   7
   1   1   8 269.056 120.643   2
  -1  -1  -8 369.433 75.1261   1
  -1  -1   8 329.554 107.349   2
   1   1  -8 360.873 170.062   6
   1  -1   8 346.908 142.975   2
   1  -1  -8 704.909 152.002   1
   1  -1   8 352.139 120.578   9
  -1  -1   9 59581.0 1210.56   8
  -1   1  -9 57056.6 1267.91   6
  -1  -1  -9 51550.0 1259.54   6
  -1  -1  -9 41439.2 632.732   1
  -1   1   9 44134.2 487.857   7
  -1   1   9 58988.9 1229.93   8
  -1  -1   9 58145.5 1015.65   2
   1   1  -9 58376.6 1339.38   6
   1  -1  -9 56989.0 1285.89   6
   1  -1  -9 52795.7 990.548   1
   1  -1   9 56835.4 1193.73   2
   1  -1   9 54417.0 1040.11   9
   1   1   9 57423.7 1135.12   2
   1  -1 -10 12500.7 614.776   6
  -1  -1 -10 9576.21 305.627   1
   1  -1 -10 11535.9 465.687   1
  -1   1  10 12463.2 591.873   8
   1   1 -10 12824.6 624.102   6
   1  -1  10 11702.5 498.907   9
  -1  -1 -10 11903.3 612.007   6
   1  -1  10 11876.7 564.642   2
  -1   1 -10 12428.8 603.105   6
  -1  -1  10 12445.3 502.391   2
  -1  -1  10 12553.4 584.596   8
   1   1  10 12495.0 564.876   2
   1   1  10 12500.7 402.517   9
   1  -1  11 45162.2 1105.05   2
   1  -1  11 44097.7 994.674   9
   1   1  11 43150.2 788.544   9
  -1  -1 -11 43717.9 1179.90   6
   1  -1 -11 46871.6 941.735   1
   1  -1 -11 48047.6 1206.12   6
  -1  -1  11 46788.9 1178.40   8
  -1  -1  11 47270.9 1027.11   2
   1   1  11 45854.2 1111.65   2
  -1   1  11 47108.6 1129.08   2
  -1   1  11 47017.6 1188.19   8
  -1   1 -11 44251.9 1147.60   6
   1   1 -11 48098.4 1211.11   6
   1   1  12 77.7567 83.5307   2
   1  -1 -12 118.921 63.9397   1
  -1   1  12-14.2626 117.978   2
  -1   1 -12 213.991 127.052   6
   1   1  12 256.081 81.6564   9
  -1  -1  12 74.6241 68.3813   2
   1  -1 -12 134.089 121.676   6
  -1  -1 -12 234.963 147.865   6
   1   1 -12 99.4238 111.071   6
  -1   1  12 264.796 127.900   8
   1  -1  12 29.6840 77.3103   9
   1  -1  12 56.4133 86.5163   2
   1   1  13 6603.44 459.934   2
   1  -1  13 6275.82 397.493   9
  -1   1 -13 6752.90 491.707   6
   1   1  13 6288.82 321.841   9
  -1   1  13 7192.32 512.251   8
   1  -1  13 6838.01 465.338   2
  -1  -1  13 7177.84 436.797   2
   1   1 -13 7323.82 504.683   6
   1  -1 -13 7346.70 385.968   1
   1  -1 -13 7587.75 516.624   6
  -1  -1 -13 6836.80 501.087   6
  -1   1  13 7068.15 477.803   2
  -1   1  14 3904.57 366.177   2
  -1  -1  14 3352.67 333.189   9
  -1   1 -14 4092.22 394.006   6
   1   1  14 3965.44 371.142   2
  -1  -1  14 3863.68 345.427   2
  -1  -1 -14 3703.23 378.352   6
   1   1 -14 3778.19 370.825   6
   1  -1 -14 3730.66 379.045   6
   1  -1  14 3993.18 368.577   2
   1  -1  14 3720.70 312.260   9
   1  -1 -14 3590.81 273.360   1
  -1   1  15 676.803 179.345   2
  -1  -1  15 691.670 169.250   2
   1  -1 -15 879.812 208.834   6
   1   1  15 823.761 190.052   2
   1   1 -15 628.669 173.255   6
  -1  -1 -15 931.627 218.011   6
   1  -1  15 636.305 174.391   2
   1  -1  15 931.605 163.555   9
  -1   1 -15 1097.79 224.766   6
  -1  -1  15 850.369 190.114   9
  -1  -1  16 697.331 171.948   9
   1   1  16 465.305 155.405   2
  -1   1  16 603.734 179.587   2
   1   1 -16 381.764 136.290   6
   1  -1  16 587.190 178.588   2
  -1  -1  16 746.322 180.087   2
  -1   1 -16 429.955 155.980   6
  -1  -1 -16 595.439 178.097   6
   1  -1 -16 545.674 175.845   6
  -1  -1  17 6723.10 505.619   9
   1   1 -17 7070.80 560.913   6
  -1  -1 -17 7135.12 563.970   6
   1  -1  17 6970.91 543.837   2
  -1   1 -17 7209.32 572.143   6
  -1  -1  17 7086.45 517.282   2
  -1   1  17 7653.72 570.944   2
   1   1  17 7255.68 564.745   2
   1  -1 -17 6550.54 542.948   6
   1   1 -18 45.8927 98.3327   6
  -1  -1 -18 19.7801 91.5904   6
   1   1  18 219.793 151.805   2
   1  -1  18 184.418 120.122   2
  -1   1  18 153.348 135.482   2
   1  -1 -18-3.06234 109.085   6
  -1  -1  18 99.9236 99.0175   2
  -1   1 -18 205.319 140.810   6
  -1  -1 -19 64175.9 1799.96   6
  -1  -1  19 60054.8 1600.21   2
  -1   1 -19 64453.3 1803.68   6
   1   1 -19 63051.6 1762.05   6
  -1   1  19 63567.7 1728.48   2
   1  -1  19 60470.4 1681.71   2
   1   1  19 63954.3 1775.05   2
   1  -1 -19 62517.6 1745.75   6
   1  -1 -20 591.932 185.017   6
  -1   1 -20 1023.82 252.494   6
  -1   1  20 649.074 207.017   2
   1   1  20 732.666 228.041   2
   1  -1  20 861.198 239.536   2
  -1  -1  20 705.216 195.383   2
  -1  -1  20 908.277 132.464   5
   1  -1  20 732.513 122.570   5
  -1   1  20 538.102 96.0709   5
   1   1 -20 431.854 146.829   6
  -1  -1 -20 735.229 207.459   6
   1   1  20 780.961 115.812   5
   1   1  21 66318.4 1050.90   5
  -1  -1  21 61869.2 1736.77   2
   1  -1  21 62116.5 1828.50   2
  -1   1  21 66165.7 1029.52   5
   1   1 -21 63940.3 1881.45   6
   1  -1  21 67853.2 1086.09   5
   1   1  21 63593.4 1881.05   2
  -1  -1  21 66015.5 1043.96   5
  -1   1  21 62928.2 1835.65   2
  -1   1 -21 66285.5 1934.51   6
   1  -1 -21 63768.1 1867.76   6
  -1  -1 -21 64060.8 1897.38   6
  -1   1  22 397.483 170.965   2
   1   1  22 170.343 131.741   2
  -1  -1  22 29.1979 61.4335   5
   1  -1  22 38.8775 116.991   2
   1  -1 -22-87.8201 157.571   6
  -1   1 -22 92.2897 101.269   6
   1   1 -22 61.6697 109.535   6
   1  -1  22 147.222 76.6041   5
  -1  -1 -22-165.318 192.039   6
   1   1  22-55.9204 97.8634   5
  -1   1  22-35.9715 93.7235   5
  -1   1 -23 18470.4 1074.80   6
   1  -1  23 19581.7 602.954   5
   1  -1  23 17332.8 1005.52   2
   1   1 -23 18740.3 1068.24   6
  -1   1  23 19518.9 580.578   5
   1   1  23 18726.8 1081.21   2
  -1   1  23 19258.0 1075.66   2
  -1  -1 -23 19283.7 1097.99   6
  -1  -1  23 19185.6 590.004   5
   1   1  23 19603.7 597.777   5
   1  -1 -23 18889.4 1072.26   6
  -1  -1  24 264.522 77.7678   5
   1   1  24 252.915 78.8138   5
   1  -1  24 414.454 99.6871   5
  -1   1  24 334.712 88.2955   5
   1  -1  25 6918.33 372.565   5
  -1   1  25 6795.86 349.908   5
   1   1  25 6751.49 360.655   5
  -1  -1  25 6986.46 360.006   5
  -1  -1  26 1456.75 163.844   5
   1   1  26 1879.20 195.895   5
   1  -1  26 1743.71 187.827   5
  -1   1  26 1519.12 168.861   5
  -1   1  27 2826.29 222.887   5
   1   1  27 2694.91 227.800   5
   1  -1  27 2459.69 220.595   5
  -1  -1  27 2679.77 220.304   5
   1  -1  28 128.877 65.1285   5
   1   1  28 306.924 87.9147   5
  -1   1  28 254.241 75.1800   5
  -1  -1  28 127.064 70.1329   5
  -1   1  29 11729.1 411.855   5
   1  -1  29 11714.6 432.457   5
   1   1  29 12277.8 438.915   5
  -1  -1  29 11654.2 419.559   5
   1  -1  30 161.815 70.9161   5
  -1   1  30 249.544 66.6584   5
  -1  -1  30 299.634 79.0556   5
   1   1  30 178.858 62.2907   5
   1  -1  31 35581.9 670.663   5
   1   1  31 35219.5 655.386   5
  -1   1  31 33420.9 606.398   5
  -1   1  32 12.8586 47.0402   5
   1   1  32-22.8213 47.3798   5
  -1   1 -33 17139.5 246.021   4
   1   1 -33 16494.1 323.260   4
   2  -1   0 13467.1 307.679   1
  -2  -1   0 13645.1 265.434   8
  -2   1   0 14136.6 308.393   8
   2   1   0 13626.4 542.858   7
   2  -1   0 13417.8 317.904   2
   2   1   0 13524.5 233.520   2
  -2  -1   0 13530.0 233.917   6
   2   1  -1 619216. 1542.84   2
   2  -1  -1 631651. 2189.82   2
  -2  -1  -1 634559. 1739.21   6
   2  -1   1 603146. 2122.16   2
   2  -1  -1 600769. 2206.79   1
   2  -1   1 568149. 1800.08   1
   2   1   1 600880. 1767.22   2
   2   1  -1 597776. 3331.62   7
  -2   1   1 680188. 2100.79   8
  -2  -1   1 588467. 2248.38   8
   2   1   1 576606. 3459.15   7
   2  -1  -1 650899. 1258.66   6
  -2  -1   2 1266.26 154.526   8
   2   1  -2 2111.93 217.351   7
   2  -1   2 1714.46 116.284   9
   2  -1   2 1961.00 104.356   1
  -2  -1  -2 1817.55 108.688   6
   2  -1  -2 1899.62 153.370   1
   2  -1  -2 2073.46 87.1355   6
   2   1   2 1869.68 121.177   2
   2  -1   2 1773.61 122.970   2
   2   1   2 1582.66 207.928   7
   2  -1  -3 141713. 893.374   6
  -2  -1   3 144264. 1075.85   8
   2  -1   3 140303. 1097.15   2
   2  -1   3 143144. 1061.11   9
   2   1   3 129772. 1135.58   2
   2   1  -3 151373. 1650.19   7
   2  -1  -3 137530. 1330.88   1
  -2  -1  -3 144138. 1053.20   6
   2   1   3 142778. 1510.39   7
   2  -1   3 132155. 816.455   1
  -2   1  -4 1006.35 130.549   6
   2  -1   4 989.326 113.179   2
   2   1  -4 972.636 156.553   7
  -2  -1  -4 1155.93 120.934   6
  -2   1   4 1143.72 115.382   8
   2  -1   4 921.644 71.4823   1
  -2  -1   4 1155.99 122.554   8
   2   1   4 1047.55 127.335   2
   2   1   4 1090.46 147.190   7
   2  -1  -4 645.025 135.166   1
   2  -1   4 1088.75 105.445   9
   2  -1  -4 1065.27 106.638   6
   2   1   5 1469.13 166.805   2
   2  -1   5 1836.27 142.946   9
   2  -1   5 1610.39 153.490   2
   2  -1  -5 1468.66 199.918   1
  -2  -1  -5 1791.57 173.075   6
   2   1   5 1775.51 172.705   7
  -2   1   5 2045.49 170.239   8
   2  -1  -5 1921.76 167.552   6
   2  -1   5 1586.59 98.4075   1
  -2   1  -5 1631.86 198.025   6
   2   1  -5 2108.69 218.471   7
  -2  -1   5 1920.88 168.234   8
  -2   1   6-66.3657 82.8691   8
   2  -1   6 94.9275 77.2020   2
   2   1   6 82.5166 86.9081   2
   2   1   6 41.2919 69.5897   7
   2   1  -6 116.502 101.788   7
  -2  -1  -6 114.037 105.801   6
  -2  -1   6 38.5953 74.3177   8
   2  -1  -6 269.185 128.021   6
   2  -1   6 68.6838 69.3078   9
   2   1  -6-5.13667 70.2874   6
  -2   1  -6 261.371 139.468   6
   2  -1  -6 99.5395 114.414   1
  -2  -1   7 12289.1 496.916   8
   2  -1  -7 10951.8 540.494   1
   2   1   7 11529.9 512.414   2
  -2   1   7 12997.3 489.559   8
  -2   1  -7 12711.6 569.284   6
  -2  -1  -7 12029.5 536.367   6
   2  -1  -7 12558.5 583.749   6
   2  -1   7 12343.4 416.057   9
   2  -1   7 12001.5 476.733   2
   2   1  -7 12695.0 527.099   6
   2   1   7 11350.5 387.048   7
   2   1  -7 12876.5 494.281   7
   2   1   8 1026.91 84.6269   9
   2  -1   8 1224.51 164.600   9
   2  -1   8 1264.32 207.466   2
  -2  -1   8 1487.20 216.597   8
   2   1  -8 1275.75 169.764   7
   2   1   8 805.120 105.998   7
   2   1  -8 1397.88 242.148   6
  -2   1  -8 1578.86 257.294   6
   2   1   8 1027.34 193.514   2
   2  -1  -8 2307.40 296.176   6
  -2   1   8 1604.95 216.075   8
   2  -1  -8 1770.47 233.183   1
  -2  -1  -8 1339.46 237.485   6
   2  -1   9 188273. 1863.97   9
   2   1   9 194340. 2183.13   2
  -2  -1   9 194436. 2316.40   8
   2  -1  -9 195119. 2382.92   6
  -2   1   9 198913. 2281.71   8
  -2  -1  -9 179213. 2471.79   6
   2  -1  -9 190690. 2074.86   1
  -2   1  -9 200129. 2285.45   6
   2   1  -9 185548. 1647.91   7
   2   1  -9 194295. 2451.82   6
   2  -1   9 200897. 2288.03   2
   2   1   9 171387. 1145.36   9
   2   1 -10 9905.88 563.988   6
   2  -1 -10 10239.5 488.433   1
   2  -1 -10 10723.0 572.443   6
  -2  -1  10 9691.74 546.522   8
   2  -1  10 10469.3 580.813   2
  -2   1  10 9844.84 566.102   8
  -2   1 -10 10114.8 536.225   6
   2  -1  10 9493.46 449.984   9
   2   1  10 10124.7 522.605   2
   2   1  10 9035.24 296.776   9
  -2  -1  10 10243.0 462.678   2
  -2  -1 -10 9998.17 592.723   6
   2  -1  11 339943. 3308.20   2
  -2  -1 -11 340247. 3379.17   6
   2  -1 -11 343385. 2787.16   1
   2   1  11 345484. 3102.86   2
   2  -1  11 335797. 2693.20   9
  -2  -1  11 347458. 2757.11   2
  -2   1  11 344333. 3402.87   8
  -2  -1  11 350574. 3336.92   8
   2  -1 -11 355829. 3256.54   6
   2   1 -11 352743. 3254.23   6
  -2   1 -11 360583. 3230.76   6
   2   1 -12 2158.69 286.021   6
  -2   1  12 2290.73 313.365   8
   2  -1 -12 2040.75 233.931   1
  -2  -1 -12 2739.89 351.619   6
   2  -1 -12 2467.59 305.004   6
  -2  -1  12 2294.99 303.528   8
  -2   1 -12 2601.64 315.322   6
  -2  -1  12 2015.51 238.812   2
   2   1  12 2143.51 288.256   2
   2  -1  12 2201.24 233.031   9
   2  -1  12 2392.52 314.223   2
   2  -1  13 250660. 2920.70   2
  -2  -1 -13 252123. 3015.39   6
   2   1  13 247415. 2834.89   2
  -2  -1  13 251041. 3040.01   8
  -2   1  13 252107. 3077.77   8
   2  -1 -13 248293. 2455.10   1
  -2   1  13 250276. 2873.75   2
   2  -1 -13 252741. 2906.31   6
  -2  -1  13 249680. 2568.76   2
   2   1 -13 254419. 2895.56   6
  -2   1 -13 255446. 2922.40   6
   2  -1  14 3283.06 287.273   9
   2   1 -14 3496.34 357.487   6
  -2   1  14 3497.14 387.444   8
   2  -1 -14 3659.86 309.541   1
   2  -1 -14 3624.98 370.798   6
  -2   1  14 3582.23 372.407   2
  -2  -1 -14 3462.83 374.285   6
   2   1  14 3706.77 372.929   2
  -2   1 -14 3373.29 362.135   6
  -2  -1  14 3400.14 375.626   8
   2  -1  14 3525.14 371.021   2
  -2  -1  14 3421.23 325.235   2
   2  -1  15 77848.2 1719.74   2
  -2  -1 -15 80529.6 1798.53   6
   2  -1 -15 77955.6 1406.74   1
  -2   1  15 78123.5 1830.93   8
  -2   1  15 80583.5 1718.26   2
   2  -1 -15 78058.7 1720.52   6
  -2   1 -15 82019.4 1795.55   6
  -2  -1  15 78598.8 1553.91   2
   2   1  15 81505.7 1749.08   2
   2   1 -15 79524.9 1724.74   6
  -2   1 -16 5884.30 506.739   6
   2  -1  16 5730.03 497.902   2
  -2  -1  16 5974.81 452.165   2
   2   1 -16 5658.95 484.672   6
  -2   1  16 6439.02 512.871   2
  -2  -1 -16 5596.51 497.423   6
  -2  -1  16 5651.95 485.401   9
   2   1 -16 5481.72 402.026   1
   2  -1 -16 5579.96 479.937   6
   2   1  16 5966.56 501.442   2
  -2   1 -17 758.794 214.960   6
   2   1 -17 738.935 195.457   6
   2  -1 -17 705.494 195.615   6
   2  -1  17 681.381 200.074   2
  -2   1  17 745.169 203.776   2
   2   1  17 788.758 216.733   2
  -2  -1 -17 624.629 184.002   6
  -2  -1  17 955.226 215.960   9
  -2  -1  17 760.632 178.189   2
   2  -1  18 304.638 138.820   2
  -2  -1  18 343.238 138.944   2
  -2  -1 -18 182.041 111.679   6
  -2   1 -18 328.465 176.165   6
   2   1 -18 367.738 159.997   6
  -2   1  18 308.629 125.544   2
   2   1  18 43.7479 127.813   2
   2  -1 -18 255.193 145.732   6
  -2  -1  18 214.858 106.740   9
  -2  -1 -19 188.294 145.386   6
   2   1 -19 489.061 153.707   6
  -2  -1  19 370.236 156.475   2
  -2   1  19 210.888 124.227   2
   2  -1  19 151.642 102.304   2
  -2   1 -19 434.068 193.668   6
   2  -1 -19 201.780 123.006   6
   2  -1  20 348.555 94.5536   5
  -2  -1  20 128.985 126.185   2
   2   1  20 358.587 163.100   2
  -2  -1  20 226.468 79.4340   5
   2   1  20 403.569 95.3324   5
  -2  -1 -20 570.401 197.442   6
   2   1 -20 221.825 131.393   6
  -2   1  20 77.1323 56.7960   5
  -2   1 -20 558.153 193.037   6
   2  -1  20 494.271 199.618   2
  -2   1  20 244.393 130.754   2
   2  -1 -20 334.086 154.054   6
  -2   1  21 59828.8 971.523   5
   2  -1  21 52843.3 1716.37   2
   2  -1  21 60726.5 1035.37   5
   2   1  21 55633.1 1803.82   2
   2   1  21 61464.9 1023.14   5
   2   1 -21 58592.0 1785.79   6
  -2   1 -21 61646.3 1884.25   6
  -2  -1  21 58952.1 984.329   5
   2  -1 -21 57740.5 1758.75   6
  -2  -1 -21 60900.8 1870.80   6
  -2   1  21 55191.1 1713.21   2
  -2  -1  21 53746.6 1595.14   2
  -2  -1 -22 2161.14 364.263   6
   2  -1  22 1581.91 313.983   2
   2   1 -22 2104.51 349.333   6
  -2   1 -22 2101.61 380.948   6
   2   1  22 2002.76 378.448   2
  -2   1  22 2089.83 189.657   5
  -2   1  22 1937.70 354.936   2
   2   1  22 1967.57 202.408   5
  -2  -1  22 2152.72 204.318   5
   2  -1  22 2082.67 207.189   5
   2  -1 -22 2118.57 351.807   6
   2  -1 -23 109625. 2558.47   6
  -2   1 -23 115486. 2699.73   6
  -2  -1  23 110740. 1391.22   5
   2   1 -23 110549. 2557.53   6
   2   1  23 116783. 1475.81   5
  -2   1  23 112199. 1373.68   5
   2   1  23 109077. 2666.16   2
  -2   1  23 105393. 2480.99   2
  -2  -1 -23 117441. 2738.65   6
   2  -1  23 115813. 1466.52   5
   2  -1  23 101967. 2482.29   2
  -2   1  24 3203.15 242.430   5
  -2  -1  24 3135.20 243.043   5
   2   1  24 3265.14 254.247   5
   2  -1  24 3270.49 258.512   5
  -2  -1  25 43323.1 867.249   5
   2  -1  25 45136.4 935.431   5
   2   1  25 46366.5 938.026   5
  -2   1  25 43988.7 858.577   5
   2   1  26 180.997 87.4088   5
   2  -1  26 26.1628 76.8090   5
  -2  -1  26-1.65904 70.6208   5
  -2   1  26-67.0947 86.6063   5
   2  -1  27 2548.03 223.160   5
  -2   1  27 2491.98 202.201   5
   2   1  27 2798.86 227.594   5
  -2  -1  27 2446.86 207.110   5
   2  -1  28 174.932 68.7820   5
  -2  -1  28 133.235 58.5189   5
  -2   1  28 214.301 63.6199   5
   2   1  28 350.983 93.4590   5
   2  -1  29 4802.24 278.671   5
   2   1  29 4766.88 279.389   5
  -2  -1  29 4247.59 249.024   5
  -2   1  29 4160.68 237.119   5
   2  -1  30-33.6932 77.9284   5
  -2   1  30-25.8964 53.2263   5
   2   1  30-61.4244 78.6698   5
  -2   1  31 466.209 74.6217   5
   2   1  31 722.909 103.797   5
   2  -1  31 631.539 102.112   5
   2  -1 -31 516.880 70.4322   4
   2   1 -32 470.070 66.1383   4
   2   1  32-152.512 73.4740   5
   2   1 -33 7369.50 225.788   4
   2   1  33 8965.63 279.016   5
  -3   1   0 33.7391 41.8051   8
   3   1   0-4.08722 128.368   7
  -3  -1   0-12.9174 26.2776   6
   3   1   0 21.5439 34.3697   2
   3  -1   0 19.7077 46.3086   2
  -3  -1   0 8.00834 37.0072   8
   3  -1   0 13.8911 38.2624   1
  -3   1   1 75043.4 854.664   8
   3   1  -1 72726.1 689.837   2
  -3  -1  -1 69515.1 602.362   6
   3  -1   1 70643.7 848.975   2
   3  -1   1 66634.4 751.932   1
   3   1   1 65495.6 1461.70   7
  -3  -1   1 68619.6 774.763   8
   3  -1  -1 68051.2 876.118   1
   3  -1  -1 70915.5 868.731   2
   3   1   1 69786.2 720.963   2
   3   1  -1 69304.2 1456.10   7
   3   1  -2 2313.88 128.599   2
   3  -1  -2 2423.41 81.9379   6
  -3   1  -2 2069.98 154.873   6
   3  -1  -2 2002.55 178.302   1
  -3  -1  -2 2141.18 121.487   6
   3   1   2 2108.51 139.659   2
   3  -1   2 2235.55 151.254   9
   3   1  -2 2313.43 284.907   7
   3   1   2 2155.67 279.009   7
   3  -1   2 1839.65 120.649   1
   3  -1   2 2117.50 155.690   2
   3  -1   3 114461. 1141.09   2
   3   1  -3 124344. 1836.42   7
   3  -1   3 110936. 866.910   1
   3  -1  -3 125722. 1415.66   1
  -3  -1  -3 119844. 988.790   6
   3   1   3 114704. 1108.51   2
   3  -1   3 119433. 1082.24   9
  -3   1  -3 114498. 1355.52   6
   3  -1  -3 119968. 750.084   6
   3   1   3 114670. 1722.35   7
   3  -1   4 5980.38 251.958   9
   3  -1  -4 6026.85 365.784   1
   3   1  -4 6337.14 427.298   7
   3  -1  -4 6137.54 220.116   6
   3  -1   4 5535.93 185.715   1
   3   1   4 5948.17 276.625   2
   3   1   4 5029.80 367.892   7
  -3  -1  -4 5995.43 256.069   6
  -3  -1   4 6320.27 280.365   8
  -3   1  -4 6107.41 354.809   6
   3  -1   4 5789.58 276.422   2
   3  -1  -5 1389.69 143.856   6
  -3  -1  -5 1911.83 173.227   6
  -3   1   5 1150.13 154.583   8
  -3   1  -5 1158.37 177.798   6
   3   1  -5 934.273 186.335   7
   3  -1   5 1515.55 155.859   2
   3   1   5 1110.91 195.538   7
   3  -1   5 1466.48 91.5872   1
  -3  -1   5 1109.00 134.565   8
   3  -1  -5 1269.82 216.048   1
   3   1   5 1395.45 154.794   2
   3  -1   5 1195.56 123.435   9
  -3   1  -6 776.758 155.839   6
   3  -1   6 773.095 107.134   9
   3   1  -6 511.382 130.811   7
   3  -1   6 872.486 77.5596   1
   3   1   6 954.299 149.702   2
   3   1  -6 543.696 100.141   6
   3   1   6 696.667 153.606   7
   3  -1   6 804.682 134.854   2
  -3  -1   6 766.523 120.206   8
  -3   1   6 786.822 133.787   8
   3  -1  -6 1438.96 302.786   1
  -3  -1  -6 823.263 139.108   6
   3  -1  -6 1413.32 214.084   6
   3  -1   7 16179.1 465.335   9
  -3  -1   7 17145.1 577.068   8
   3  -1   7 15453.2 540.470   2
   3   1  -7 16164.4 593.909   6
  -3   1   7 17518.0 579.550   8
  -3  -1  -7 16769.5 616.501   6
  -3   1  -7 16157.7 604.703   6
   3   1  -7 17743.3 674.772   7
   3   1   7 15662.2 571.749   7
   3  -1  -7 16671.5 606.282   6
   3   1   7 15515.6 589.986   2
   3  -1   8 9830.45 484.406   2
  -3  -1   8 9790.92 475.437   8
   3   1   8 9791.06 508.534   2
  -3   1  -8 9913.00 492.254   6
   3   1  -8 9649.74 499.753   7
  -3  -1  -8 9423.58 528.070   6
   3  -1  -8 9240.22 528.783   1
   3   1  -8 9581.89 533.976   6
   3  -1   8 9843.05 385.401   9
   3  -1  -8 8493.34 506.729   6
   3   1   8 8528.57 398.123   7
  -3   1   8 9883.26 467.472   8
   3  -1  -9 66744.0 1383.90   6
  -3   1  -9 71811.8 1348.19   6
  -3  -1  -9 65698.9 1521.50   6
   3   1  -9 70253.3 1251.25   7
   3  -1   9 69767.4 1370.43   2
  -3   1   9 73207.5 1373.58   8
   3  -1   9 68393.8 1069.76   9
   3   1  -9 68487.7 1433.08   6
   3   1   9 60860.4 939.214   7
  -3  -1   9 71917.0 1393.67   8
   3   1   9 66659.0 1404.66   2
   3  -1  -9 68792.0 1364.24   1
   3   1  10 23234.6 853.891   2
  -3   1  10 23640.4 846.414   8
   3  -1 -10 23061.8 826.832   6
   3   1 -10 23268.9 831.491   6
   3  -1  10 22879.1 652.247   9
  -3  -1  10 23274.7 860.083   8
   3  -1  10 24368.4 899.048   2
   3  -1 -10 23046.7 791.244   1
  -3  -1 -10 22111.1 913.022   6
  -3   1 -10 24799.3 819.938   6
   3   1 -11 17835.1 723.491   6
   3  -1  11 17451.0 604.042   9
   3  -1  11 17815.3 835.216   2
  -3   1  11 18147.3 801.570   8
   3  -1 -11 18762.1 753.672   6
  -3  -1  11 17525.2 795.699   8
  -3  -1 -11 18131.3 820.382   6
   3  -1 -11 16423.0 670.062   1
  -3   1 -11 19182.0 749.986   6
   3   1  11 17427.5 753.326   2
   3  -1 -12 1638.61 227.681   1
   3  -1  12 1416.73 178.955   9
   3  -1  12 1514.76 270.177   2
  -3  -1  12 1558.04 204.059   2
  -3   1 -12 1391.77 221.694   6
  -3  -1  12 1647.60 261.874   8
   3   1 -12 1466.97 225.742   6
  -3   1  12 1510.64 258.455   8
   3   1  12 1444.53 237.198   2
   3  -1 -12 1778.21 258.680   6
  -3  -1 -12 1729.69 275.581   6
   3   1 -13 30273.6 990.809   6
   3   1  13 29776.0 1033.30   2
   3  -1  13 26427.1 765.896   9
  -3  -1  13 29243.0 887.122   2
  -3   1  13 29640.7 1130.18   8
  -3  -1 -13 29022.4 1055.55   6
  -3   1 -13 31181.3 1030.17   6
   3  -1  13 27811.7 1068.45   2
  -3  -1  13 30029.0 1100.39   8
   3  -1 -13 30503.5 932.332   1
   3  -1 -13 30768.1 1015.98   6
   3  -1 -14 5361.05 399.068   1
  -3   1 -14 5351.67 453.550   6
  -3   1  14 5084.86 484.461   8
  -3  -1  14 5336.21 486.623   8
   3  -1 -14 5279.08 437.144   6
   3  -1  14 4796.41 470.824   2
  -3  -1  14 5183.49 393.642   2
   3   1  14 5223.83 460.828   2
   3   1 -14 5586.87 444.278   6
  -3  -1 -14 5443.07 477.754   6
   3   1  15 63587.2 1605.40   2
  -3  -1  15 62910.7 1412.73   2
   3  -1 -15 63507.8 1542.71   6
   3  -1  15 61877.0 1632.57   2
  -3   1 -15 63744.9 1587.20   6
   3  -1 -15 62361.9 1362.64   1
   3   1 -15 63523.3 1534.42   6
  -3   1  15 65348.1 1599.48   2
  -3  -1 -15 61884.0 1602.89   6
  -3  -1  15 63595.2 1691.15   8
  -3   1  15 64287.6 1739.88   8
  -3  -1  16 303.692 119.321   2
  -3   1 -16 258.070 157.437   6
  -3  -1  16 196.232 109.036   8
   3  -1 -16 161.116 91.7766   1
  -3  -1 -16 157.595 112.346   6
   3  -1 -16 312.574 141.361   6
   3  -1  16 34.8737 93.1810   2
   3   1 -16 140.317 98.9691   1
  -3   1  16 124.781 98.1376   8
  -3   1  16 240.923 130.011   2
   3   1  16 121.160 103.382   2
   3   1 -16 196.689 116.796   6
  -3  -1  17 12628.6 677.015   2
  -3  -1 -17 12762.0 768.966   6
   3  -1 -17 12066.1 717.273   6
  -3   1  17 11905.9 785.255   8
  -3   1 -17 12834.0 764.494   6
   3   1 -17 13239.5 754.325   6
   3  -1  17 12536.3 774.289   2
   3   1  17 12867.1 775.545   2
  -3   1  17 12932.0 752.932   2
   3   1 -17 12136.1 648.348   1
   3  -1  18-7.32029 108.109   2
  -3  -1  18-36.3023 111.334   9
  -3   1 -18 143.163 118.703   6
  -3  -1  18 51.3243 89.1483   2
  -3  -1 -18 157.046 131.038   6
   3   1  18 49.9855 88.8714   2
  -3   1  18-36.7807 112.559   2
   3  -1 -18-27.3878 126.919   6
   3   1 -18 57.8446 86.2537   6
   3   1  19 15710.2 918.216   2
  -3  -1 -19 14759.5 882.502   6
  -3  -1  19 14555.2 869.407   9
  -3  -1  19 14824.0 780.904   2
   3   1 -19 14842.3 847.200   6
   3  -1  19 14422.3 871.991   2
  -3   1  19 15882.8 881.546   2
  -3   1 -19 14920.5 885.409   6
   3  -1 -19 14838.4 844.730   6
  -3   1  20-40.8776 104.020   2
   3   1  20 20.2600 98.7153   2
   3  -1  20 86.8790 100.231   2
   3   1 -20 5.27056 107.398   6
   3   1  20 21.8137 67.8172   5
  -3  -1  20-9.78826 73.4351   5
   3  -1 -20 34.2910 105.873   6
  -3   1  20-14.4716 75.2547   5
  -3  -1 -20-24.3168 129.956   6
   3  -1  20 3.06115 57.3490   5
  -3   1 -20 129.281 126.426   6
  -3   1 -21 22938.3 1161.77   6
   3  -1 -21 21736.3 1074.51   6
   3  -1  21 21493.5 1125.29   2
   3   1  21 23029.5 631.910   5
   3   1 -21 21746.1 1085.89   6
  -3   1  21 22682.9 1099.16   2
   3  -1  21 23621.5 651.090   5
  -3  -1  21 22952.7 618.619   5
  -3  -1 -21 21859.6 1135.68   6
   3   1  21 22747.1 1188.29   2
  -3   1  21 22806.9 591.498   5
   3   1 -22-13.7488 125.272   6
  -3   1  22 130.122 68.0300   5
   3   1  22-15.4392 98.2816   5
   3  -1  22 31.0149 80.4718   5
  -3  -1 -22-151.779 214.702   6
  -3   1 -22-117.723 146.117   6
  -3  -1  22 66.8685 65.8990   5
  -3   1  22 129.565 140.191   2
   3  -1  22-11.4622 133.086   2
   3   1  22 186.669 157.054   2
   3  -1 -22 246.286 131.463   6
   3   1  23 417.194 237.175   2
   3   1  23 478.232 116.278   5
   3  -1  23 334.510 169.960   2
   3  -1  23 456.721 115.305   5
  -3   1  23 485.654 112.340   5
  -3  -1  23 295.732 82.8014   5
  -3   1 -23 484.878 216.907   6
  -3   1  23 403.575 210.842   2
  -3  -1 -23 137.101 160.238   6
   3  -1 -23 404.904 179.701   6
   3   1 -23 354.935 157.801   6
   3  -1  24 880.457 137.616   5
  -3   1  24 1107.98 140.603   5
  -3  -1  24 1003.18 138.494   5
   3   1  24 1009.63 147.384   5
  -3  -1  25 12534.2 457.562   5
   3   1  25 13815.5 519.524   5
   3  -1  25 13886.1 525.947   5
  -3   1  25 13128.7 465.255   5
   3  -1  26 8547.05 410.265   5
  -3  -1  26 8208.95 365.124   5
  -3   1  26 8531.48 368.139   5
   3   1  26 9075.83 420.713   5
   3  -1  27 17547.7 569.258   5
  -3  -1  27 15717.8 495.822   5
  -3   1  27 15889.9 489.641   5
   3   1  27 17917.6 571.792   5
  -3  -1  28 595.794 96.1641   5
  -3   1  28 643.862 100.969   5
   3   1  28 751.511 129.722   5
   3  -1  28 726.093 121.806   5
  -3   1  29 1371.21 133.961   5
   3  -1  29 1897.99 182.474   5
  -3  -1  29 1462.65 147.353   5
   3   1  29 1904.09 181.019   5
  -3   1  30 421.213 65.1921   5
   3  -1  30 366.110 74.9719   5
   3  -1 -30 592.134 76.8088   4
   3   1  30 434.178 85.8971   5
   3  -1 -31 7039.98 245.149   4
   3   1 -31 7391.08 247.901   4
   3  -1  31 9073.74 340.439   5
   3   1  31 9476.38 343.292   5
   3   1  32-97.1389 64.7197   5
   3   1 -32-114.981 49.2271   4
   3  -1  32-46.0275 59.9275   5
   3   1 -33 13126.2 316.478   4
   3   1  33 13539.5 341.762   5
   4   1   0 9932.15 722.822   7
   4  -1   0 10659.7 374.676   2
  -4  -1   0 11665.9 358.384   8
   4   1   0 10959.0 329.191   2
   4  -1   0 9542.21 355.099   1
  -4   1   0 11929.6 388.805   8
  -4  -1  -1 948.174 79.5551   6
  -4   1  -1 956.657 75.0053   6
  -4   1  -1 900.082 114.409   8
   4   1   1 1004.52 107.773   2
   4  -1   1 941.987 123.247   2
   4  -1  -1 1130.82 134.552   2
  -4  -1   1 985.718 110.734   8
   4   1  -1 1259.52 116.508   2
   4   1   1 891.968 280.328   7
   4  -1   1 856.717 107.512   1
  -4   1   1 1033.51 127.459   8
   4   1  -1 1280.49 300.766   7
   4  -1  -1 1122.65 141.316   1
  -4  -1  -1 917.946 109.776   8
   4  -1  -2 3968.90 238.876   2
   4   1  -2 3973.34 480.951   7
   4   1  -2 4301.09 205.591   2
   4  -1   2 3448.47 189.464   1
  -4  -1   2 3886.41 316.704   8
   4  -1   2 3732.49 229.288   2
   4  -1  -2 3998.06 264.881   1
   4   1   2 3608.93 417.336   7
  -4   1  -2 4208.93 217.166   6
  -4  -1  -2 3909.92 169.174   6
   4   1   2 4040.42 214.538   2
  -4   1   2 4431.59 251.159   8
   4  -1  -3 4293.80 300.818   1
   4  -1  -3 3660.45 119.182   6
  -4   1  -3 2795.39 228.187   6
   4   1   3 3142.91 207.592   2
   4  -1   3 3080.30 169.234   1
  -4   1   3-88.5531 134.222   8
   4   1  -3 3669.86 390.298   7
  -4  -1  -3 2808.99 161.740   6
   4   1   3 2986.09 360.436   7
   4  -1   3 3005.31 218.883   2
  -4  -1   3 570.846 237.389   8
   4  -1  -4 32461.7 873.464   1
   4  -1   4 29320.6 664.548   2
  -4  -1  -4 30732.0 577.580   6
  -4   1  -4 27340.9 703.089   6
   4  -1  -4 30388.9 431.260   6
   4   1   4 29909.2 645.963   2
   4   1   4 27180.6 990.648   7
   4   1   4 26972.3 399.195   1
   4  -1   4 29672.1 611.565   9
   4  -1   4 27419.2 474.917   1
   4   1  -4 30473.6 1059.03   7
   4   1  -5 7131.56 516.116   7
  -4   1  -5 5760.28 343.398   6
   4  -1   5 6302.78 329.554   2
   4  -1   5 5742.65 207.340   1
   4  -1  -5 6884.28 463.563   1
   4  -1  -5 6748.91 255.826   6
   4   1   5 6208.90 461.747   7
  -4  -1  -5 6154.98 290.192   6
  -4  -1   5 6998.17 336.425   8
   4  -1   5 5759.59 281.229   9
   4   1   5 6118.91 330.118   2
  -4   1   6 15812.3 537.746   8
   4  -1  -6 15127.6 449.970   6
   4  -1   6 15543.4 462.543   9
   4   1   6 16252.8 562.306   2
   4  -1   6 14903.7 309.074   1
  -4  -1   6 15799.5 533.759   8
   4   1  -6 14396.4 483.127   6
   4  -1   6 15678.5 545.561   2
  -4   1  -6 15339.7 564.580   6
   4   1   6 14698.8 677.756   7
   4   1  -6 15487.4 748.832   7
  -4  -1  -6 16066.7 517.980   6
  -4  -1   7 1502.07 184.028   8
   4  -1  -7 1214.80 264.116   1
   4  -1   7 1148.27 86.5649   1
   4   1  -7 1204.65 188.128   6
  -4   1   7 1446.34 179.792   8
   4   1  -7 1420.69 260.150   7
   4  -1  -7 1476.15 181.832   6
   4   1   7 1062.05 198.922   7
   4   1   7 1190.14 182.389   2
   4  -1   7 1254.78 147.262   9
  -4  -1  -7 1441.55 198.671   6
   4  -1   7 1132.43 182.384   2
  -4   1  -7 1450.22 204.438   6
  -4   1   8 23764.9 750.324   8
   4  -1  -8 21027.7 730.453   6
  -4   1  -8 23566.1 753.073   6
   4  -1   8 22846.8 600.356   9
   4  -1  -8 21986.4 877.459   1
  -4  -1   8 24189.9 753.300   8
   4   1  -8 23263.6 857.637   7
   4  -1   8 23232.1 753.772   2
   4   1   8 23458.5 787.786   2
   4   1   8 21211.6 731.186   7
  -4  -1  -8 24138.6 802.141   6
   4   1  -8 21301.5 789.211   6
  -4  -1   9 9017.72 498.154   8
   4  -1   9 8443.83 382.723   9
   4  -1   9 8663.25 507.151   2
   4   1   9 8267.20 434.884   7
   4   1  -9 8550.02 516.432   7
   4  -1  -9 8810.01 549.269   1
   4   1   9 8740.32 537.671   2
   4   1  -9 9010.62 515.164   6
   4  -1  -9 7858.13 485.321   6
  -4   1   9 8886.33 490.751   8
  -4   1  -9 8963.54 485.035   6
  -4  -1  -9 8126.35 534.388   6
   4   1  10 20237.8 841.500   2
  -4  -1  10 20614.6 804.377   8
  -4   1  10 20792.5 797.129   8
   4  -1  10 18883.7 594.643   9
   4  -1  10 20896.4 829.770   2
   4  -1 -10 20565.5 816.157   1
  -4   1 -10 20905.6 759.822   6
  -4  -1 -10 18748.0 878.949   6
   4  -1 -10 19340.7 768.076   6
   4   1 -10 20155.7 752.423   6
  -4  -1  11 589.984 157.162   8
   4  -1  11 472.012 118.766   9
   4  -1 -11 533.597 150.299   1
  -4   1  11 582.916 163.741   8
  -4  -1 -11 537.792 188.554   6
   4   1 -11 530.682 152.180   6
   4  -1 -11 606.821 150.646   6
  -4   1 -11 605.869 166.190   6
   4  -1  11 523.409 184.689   2
   4   1  11 560.140 170.418   2
   4  -1  12 1883.28 319.520   2
  -4  -1 -12 1725.81 285.309   6
  -4   1  12 1764.10 277.894   8
   4  -1 -12 1459.70 233.072   1
  -4  -1  12 1608.69 268.829   8
   4  -1  12 1494.31 188.871   9
   4   1  12 1573.75 265.418   2
  -4   1 -12 1977.18 269.289   6
   4  -1 -12 1649.45 239.739   6
   4   1 -12 1639.33 233.539   6
  -4  -1  13 4398.38 449.844   8
  -4  -1  13 4633.87 364.274   2
   4  -1 -13 4558.40 397.835   6
   4   1 -13 4791.76 396.771   6
   4   1  13 4802.00 449.842   2
  -4  -1 -13 4825.55 449.503   6
   4  -1 -13 4611.19 396.199   1
  -4   1 -13 5134.91 433.988   6
  -4   1  13 4685.43 471.270   8
   4  -1  13 4948.24 495.740   2
   4  -1  14 5688.52 528.778   2
  -4  -1  14 5904.90 430.086   2
  -4  -1 -14 5756.75 498.557   6
   4   1  14 6163.92 514.641   2
  -4   1  14 5831.02 546.800   8
   4   1 -14 6107.10 460.262   6
  -4   1 -14 5707.25 472.199   6
   4  -1 -14 5570.15 440.260   1
   4  -1 -14 6338.17 477.749   6
  -4  -1  14 5599.00 520.282   8
   4  -1 -15 933.612 189.777   1
  -4   1  15 764.024 221.679   8
  -4  -1 -15 748.276 200.143   6
  -4   1 -15 838.734 207.507   6
   4   1 -15 810.856 184.504   6
   4   1  15 520.748 158.898   2
  -4  -1  15 919.894 185.402   2
   4  -1 -15 950.303 199.942   6
  -4  -1  15 711.313 207.226   8
   4  -1  15 687.595 208.410   2
   4   1 -15 808.453 182.735   1
  -4   1  16 10281.2 745.479   8
   4   1 -16 10449.3 641.252   6
   4  -1 -16 9781.88 624.144   6
   4  -1 -16 10169.6 603.642   1
  -4   1  16 10619.2 685.265   2
   4   1 -16 10716.9 633.784   1
  -4  -1 -16 10024.5 679.819   6
  -4  -1  16 9982.62 589.988   2
  -4   1 -16 9835.79 654.889   6
  -4  -1  16 10152.8 729.932   8
   4   1  16 10479.6 712.190   2
   4  -1  16 10994.7 741.691   2
  -4   1 -17 4612.25 468.224   6
   4   1  17 4329.70 471.149   2
  -4   1  17 4614.42 513.772   8
   4  -1 -17 4366.57 407.192   1
  -4  -1 -17 4555.44 474.310   6
   4   1 -17 4711.48 454.812   6
  -4   1  17 4706.52 475.026   2
   4   1 -17 4375.09 417.426   1
   4  -1 -17 4779.94 448.723   6
   4  -1  17 4133.28 469.857   2
  -4  -1  17 4533.34 418.722   2
  -4  -1  17 4535.31 503.517   8
  -4   1  18 7725.76 609.332   2
  -4   1  18 7102.62 650.858   8
   4  -1  18 7090.64 624.938   2
  -4  -1 -18 7355.39 612.147   6
  -4   1 -18 7224.54 601.291   6
   4   1 -18 6957.70 561.521   6
   4   1  18 6924.40 620.125   2
  -4  -1  18 7138.75 530.732   2
   4  -1 -18 7005.42 561.684   6
   4  -1 -19 878.937 213.616   6
  -4  -1 -19 907.058 217.082   6
   4   1  19 954.436 257.116   2
   4   1 -19 953.613 234.213   6
  -4  -1  19 880.573 234.317   9
   4   1  19 946.990 128.543   5
   4  -1  19 834.896 117.747   5
  -4   1  19 903.731 226.463   2
  -4   1 -19 1011.64 247.612   6
   4  -1  19 856.429 238.285   2
   4   1 -20 3515.04 423.036   6
   4  -1 -20 3192.91 395.580   6
   4   1  20 3632.43 251.798   5
   4  -1  20 3227.56 454.753   2
  -4   1 -20 3423.19 442.497   6
  -4  -1 -20 3198.63 426.916   6
   4  -1  20 3753.46 257.241   5
   4   1  20 3452.56 471.908   2
  -4   1  20 3665.16 445.938   2
  -4  -1  20 3678.96 242.290   5
   4   1  21 4488.38 287.593   5
   4  -1  21 4498.35 289.308   5
  -4   1  21 4643.25 262.948   5
  -4   1  21 4893.40 522.743   2
   4   1  21 4748.16 553.747   2
  -4  -1 -21 4162.25 497.666   6
   4  -1  21 4187.11 521.072   2
  -4   1 -21 4631.26 527.528   6
  -4  -1  21 4469.30 270.427   5
   4  -1 -21 4175.97 473.678   6
   4   1 -21 4406.30 484.057   6
   4  -1 -22 2790.09 402.777   6
   4   1  22 2996.79 239.261   5
  -4  -1  22 2910.37 218.945   5
  -4  -1 -22 2656.05 417.779   6
  -4   1 -22 3280.38 452.250   6
   4  -1  22 2968.28 242.259   5
   4  -1  22 2380.16 399.696   2
   4   1 -22 2925.37 400.228   6
  -4   1  22 2919.85 211.339   5
  -4   1  22 2670.70 379.687   2
   4   1  22 2770.86 431.746   2
   4  -1 -23 388.738 165.534   6
  -4  -1  23 406.771 99.0169   5
   4  -1  23 540.266 110.469   5
  -4   1  23 657.229 119.975   5
   4   1 -23 365.507 173.517   6
   4   1  23 442.746 98.3916   5
  -4   1  24 1307.29 147.020   5
   4   1  24 1338.39 164.783   5
  -4  -1  24 1376.88 150.620   5
   4  -1  24 1272.67 159.941   5
  -4   1  25 1727.83 167.588   5
   4   1  25 1887.86 192.280   5
  -4  -1  25 1683.60 170.202   5
   4  -1  25 1799.26 196.395   5
  -4  -1  26 201.714 55.7243   5
   4   1  26 471.703 114.719   5
  -4   1  26 270.640 75.1810   5
   4  -1  26 398.636 103.147   5
   4  -1  27 10109.8 431.799   5
   4   1  27 10084.9 432.868   5
  -4   1  27 8548.69 343.068   5
  -4  -1  27 8677.84 357.602   5
  -4   1  28 1023.14 110.565   5
   4   1  28 1347.59 165.714   5
   4  -1  28 1187.44 142.139   5
   4  -1 -29 307.961 61.7784   4
   4  -1  29 459.793 95.3406   5
   4   1  29 516.657 103.054   5
   4  -1 -30 424.148 67.5578   4
   4   1  30 509.056 93.6279   5
   4  -1  30 591.700 97.5783   5
   4  -1 -31 118.347 42.8487   4
   4   1  31 248.930 67.2400   5
   4  -1  31 245.157 64.0793   5
   4   1 -32 473.264 71.0289   4
   4  -1  32 620.430 87.2628   5
   4   1  32 465.424 80.1365   5
   4   1  33 5291.37 210.356   5
   4   1 -33 4670.52 184.343   4
   5  -1   0-47.6057 78.4261   2
  -5   1   0-6.03703 69.3469   8
  -5  -1   0-33.9092 54.0364   8
   5  -1   0 75.7199 65.7020   1
   5   1   0 154.805 300.793   7
   5   1   0 52.2711 57.5006   2
  -5  -1  -1 2572.68 127.041   6
   5   1  -1 2786.74 191.568   2
  -5  -1  -1 2522.38 194.388   8
   5  -1   1 2518.48 191.154   1
   5   1  -1 2905.97 463.174   7
  -5   1  -1 2619.82 205.953   8
   5  -1  -1 2772.05 229.399   1
   5  -1   1 2663.03 213.877   2
  -5  -1   1 2709.54 197.623   8
   5   1   1 2451.94 424.438   7
   5   1   1 2683.48 191.907   2
  -5   1  -1 2365.35 81.0056   6
  -5   1   1 2759.74 215.432   8
   5  -1  -1 2799.34 221.831   2
  -5   1   2 287.141 71.1037   8
  -5  -1  -2 283.981 80.1398   8
   5  -1   2 215.083 65.6001   1
   5   1  -2 291.199 87.2656   2
  -5  -1  -2 394.255 78.3978   6
   5   1   2 214.297 84.5442   2
  -5   1  -2 386.704 69.2178   6
  -5  -1   2 741.935 155.950   8
   5   1   2 211.913 190.035   7
  -5   1  -2 258.203 87.0567   8
   5   1  -2 375.861 252.628   7
   5  -1   2 304.803 90.8109   2
   5  -1  -2 388.184 126.125   1
   5  -1  -2 348.419 120.388   2
   5  -1   3 16901.4 541.028   2
  -5   1  -3 18370.1 438.431   6
   5  -1  -3 18485.6 651.069   1
   5  -1   3 15805.4 424.990   1
   5   1   3 17496.5 911.372   7
   5   1   3 16626.0 503.391   2
   5   1  -3 19508.2 988.528   7
  -5  -1  -3 17078.1 397.021   6
   5   1   4 2855.17 367.467   7
  -5  -1  -4 2718.52 181.079   6
   5  -1   4 2401.14 160.607   1
   5  -1   4 2776.84 238.490   2
   5   1  -4 3115.84 400.101   7
   5   1   4 2736.87 221.774   2
   5  -1  -4 2940.74 293.801   1
  -5   1  -4 2617.56 209.825   6
   5  -1  -4 2626.93 113.291   6
   5   1   4 2481.36 149.688   1
   5   1   5 7909.84 221.709   1
  -5  -1  -5 9305.18 357.168   6
   5   1  -5 10180.0 687.657   7
  -5   1   5 12297.9 752.391   8
   5  -1   5 8784.64 285.269   1
  -5  -1   5 13147.1 528.020   8
   5   1   5 9243.82 611.909   7
   5  -1  -5 9937.02 271.388   6
   5  -1   5 9133.70 427.296   2
   5   1   5 9368.61 421.916   2
   5  -1  -5 10229.5 586.988   1
  -5   1  -5 8028.11 403.112   6
   5   1  -5 9405.93 349.678   6
  -5   1  -6 156.061 88.6569   6
   5  -1   6 254.973 110.293   2
   5   1   6 262.757 138.853   7
   5   1  -6 347.704 97.2322   6
   5   1  -6 326.607 167.221   7
   5  -1   6 388.640 100.654   9
   5  -1  -6 381.010 76.3628   6
   5  -1   6 235.848 47.8881   1
  -5  -1   6 462.225 129.575   8
   5   1   6 113.723 24.5730   1
  -5  -1  -6 361.221 102.512   6
   5   1   6 238.064 99.0971   2
   5  -1  -6 305.615 170.587   1
   5  -1   7 874.769 138.647   9
   5  -1  -7 660.326 112.933   6
  -5   1  -7 1022.79 187.457   6
   5  -1   7 735.324 154.804   2
   5  -1  -7 479.705 208.219   1
   5   1   7 899.875 203.222   7
   5   1   7 864.618 162.980   2
  -5  -1  -7 941.690 155.921   6
   5   1  -7 574.758 209.726   7
   5   1  -7 611.915 166.231   6
  -5   1   7 895.829 171.073   8
  -5  -1   7 746.900 145.692   8
   5  -1   7 826.205 78.5251   1
   5   1   8 366.668 150.002   7
  -5   1  -8 704.347 194.576   6
   5  -1   8 484.302 152.507   2
   5   1  -8 1278.31 219.270   6
  -5  -1  -8 465.193 144.006   6
  -5  -1   8 971.987 173.829   8
   5   1   8 469.955 170.622   2
   5  -1   8 470.918 112.089   9
   5  -1  -8 650.652 134.298   6
  -5   1   8 852.302 171.678   8
   5  -1   8 382.491 52.7884   1
   5  -1  -8 1597.49 283.315   1
   5   1  -8 1227.27 247.668   7
  -5   1  -9 30599.2 933.538   6
   5  -1  -9 26926.3 854.507   6
  -5   1   9 30676.9 938.774   8
   5   1   9 27146.0 892.637   7
   5  -1   9 29141.6 744.822   9
   5   1   9 31694.9 1005.99   2
  -5  -1   9 30759.8 934.867   8
   5   1  -9 28963.5 858.238   6
   5  -1  -9 28926.8 1061.84   1
   5  -1   9 30877.1 975.002   2
   5   1  -9 30129.4 1054.68   7
  -5  -1  -9 30525.4 985.193   6
   5  -1  10 889.052 208.818   2
   5  -1 -10 676.762 179.380   6
  -5   1 -10 770.230 173.894   6
   5  -1  10 658.262 137.301   9
  -5   1  10 662.929 151.865   8
   5   1  10 769.920 212.678   2
  -5  -1  10 616.440 133.193   8
   5   1 -10 655.502 165.661   6
  -5  -1 -10 699.994 203.155   6
   5  -1 -10 966.039 226.524   1
   5   1 -11 714.093 150.921   6
   5  -1 -11 731.361 169.919   6
   5   1  11 914.982 225.933   2
   5  -1 -11 891.286 198.983   1
   5  -1  11 792.738 212.297   2
   5  -1  11 650.074 129.881   9
  -5  -1 -11 496.848 197.020   6
  -5  -1  11 702.126 183.082   8
  -5   1  11 516.484 139.476   8
  -5   1 -11 698.729 174.795   6
   5   1  12 526.797 197.820   2
   5  -1 -12 341.933 135.507   6
   5   1 -12 434.856 133.078   6
   5  -1  12 391.149 181.570   2
  -5  -1  12 477.816 182.957   8
  -5   1  12 445.582 175.798   8
  -5  -1 -12 237.798 130.924   6
   5  -1 -12 452.143 149.910   1
  -5   1 -12 336.589 130.367   6
   5   1  13 7015.42 584.835   2
  -5  -1 -13 6638.59 540.862   6
   5   1 -13 6703.67 461.338   6
  -5   1 -13 7291.11 516.245   6
   5  -1  13 6846.08 626.896   2
  -5  -1  13 6964.80 582.702   8
   5  -1 -13 7394.45 533.419   1
   5  -1 -13 6980.02 492.228   6
  -5   1  13 7375.44 594.931   8
  -5   1  14-0.17615 126.100   8
  -5   1 -14 122.560 85.6903   6
  -5  -1 -14 84.4851 101.290   6
  -5  -1  14-16.9981 104.381   8
   5  -1 -14-112.542 130.967   6
  -5  -1  14 90.9683 86.4548   2
   5   1  14 152.760 151.915   2
   5  -1  14 61.6616 160.956   2
   5   1 -14-57.6263 86.0191   6
   5  -1 -14 6.48212 94.2982   1
   5  -1 -15 2855.13 336.446   1
  -5  -1  15 2707.45 314.332   2
   5   1  15 2599.24 364.654   2
  -5  -1 -15 2543.83 348.692   6
   5   1 -15 2750.64 346.427   1
   5   1 -15 2887.60 333.156   6
  -5   1  15 2760.03 413.642   8
   5  -1  15 2715.98 401.132   2
   5  -1 -15 2714.12 327.395   6
  -5   1 -15 2689.50 337.759   6
  -5  -1  15 2833.58 397.111   8
   5  -1 -16 1570.74 257.926   1
   5  -1 -16 1398.81 222.958   6
   5   1 -16 1382.68 250.813   1
  -5  -1  16 1535.82 249.940   2
  -5   1 -16 1491.57 265.038   6
   5  -1  16 1583.13 314.327   2
  -5  -1 -16 1168.40 239.675   6
  -5  -1  16 1335.19 287.529   8
   5   1  16 1259.66 263.967   2
   5   1 -16 1287.38 226.058   6
  -5   1  16 1359.09 285.469   8
   5  -1 -17 1009.86 224.282   1
  -5   1  17 980.921 248.372   8
   5   1 -17 1254.90 246.733   6
   5   1 -17 1245.52 246.097   1
  -5  -1  17 990.135 257.114   8
  -5   1 -17 1072.73 227.123   6
  -5  -1  17 1105.09 217.614   2
   5   1  17 1167.32 268.550   2
  -5  -1 -17 1077.46 251.942   6
   5  -1  17 1078.61 259.643   2
  -5   1  17 1170.73 252.678   2
   5  -1 -17 1013.91 217.495   6
   5   1 -18 1488.96 264.526   1
  -5   1  18 1444.23 272.018   2
  -5   1 -18 1233.86 255.930   6
   5  -1 -18 1142.56 228.851   6
   5  -1  18 1300.66 284.769   2
  -5   1  18 1192.80 283.156   8
  -5  -1  18 1040.72 257.144   8
   5   1 -18 1268.16 240.244   6
  -5  -1 -18 1221.71 260.735   6
   5   1  18 1657.49 322.766   2
   5   1  19 3023.84 442.281   2
   5   1 -19 3643.15 426.870   6
  -5   1  19 2700.43 379.180   2
  -5  -1 -19 3305.38 430.808   6
  -5   1  19 3040.82 442.732   8
   5  -1  19 3196.08 234.305   5
   5   1  19 3202.41 232.575   5
   5  -1 -19 2790.24 363.342   6
  -5   1  19 3504.71 259.319  10
   5  -1  19 2957.79 443.608   2
  -5   1 -19 3345.50 437.293   6
   5   1 -20 1694.31 306.865   6
  -5   1  20 1463.49 164.748  10
   5  -1 -20 1495.17 279.533   6
   5   1  20 1755.56 335.982   2
  -5  -1 -20 1858.46 337.889   6
  -5  -1  20 1584.44 329.868   9
  -5  -1  20 1630.21 186.631  10
  -5   1  20 1477.04 282.722   2
   5  -1  20 1709.16 181.547   5
   5   1  20 1874.48 194.028   5
   5  -1  20 1442.28 306.920   2
  -5   1 -20 2004.85 354.865   6
   5   1  21 16096.4 543.386   5
  -5  -1 -21 15996.7 988.951   6
  -5   1 -21 16317.3 986.710   6
   5  -1  21 15711.5 546.192   5
  -5  -1  21 17034.7 569.430  10
  -5   1  21 15117.2 909.523   2
   5  -1 -21 14756.1 872.597   6
  -5   1  21 17299.3 569.853  10
   5   1 -21 14954.1 874.056   6
   5  -1  21 14397.0 969.026   2
   5   1  21 15313.8 994.554   2
   5   1 -22 361.357 151.424   6
  -5   1 -22 31.6733 124.481   6
   5  -1  22 167.426 151.322   2
   5   1  22 111.523 173.584   2
  -5   1  22 219.783 75.4997  10
  -5  -1 -22 235.585 133.728   6
   5   1  22 138.602 69.2873   5
   5  -1  22 155.317 70.0941   5
  -5   1  23 1893.26 194.066  10
   5   1  23 1946.07 202.479   5
   5  -1  23 1973.77 199.463   5
   5   1  24-72.2319 102.298   5
   5  -1  24-80.4038 96.1014   5
   5   1  25 2928.83 242.648   5
   5  -1  25 2862.26 241.155   5
   5   1  26 55.1819 72.8409   5
   5  -1  26-48.9601 86.7813   5
   5  -1 -27 5692.36 259.550   4
   5  -1  27 4897.99 304.512   5
   5   1  27 5240.20 315.682   5
   5  -1 -28-53.0152 54.0691   4
   5  -1  28-131.351 106.337   5
   5   1  28 11.0635 87.0738   5
   5   1 -29 388.411 79.8753   4
   5  -1 -29 167.797 60.4854   4
   5  -1  29 185.286 68.8512   5
   5   1  29 361.289 100.870   5
   5   1 -30 408.559 73.3339   4
   5  -1 -30 520.008 74.8492   4
   5  -1  30 534.185 84.3797   5
   5   1  30 483.916 83.7499   5
   5   1  31 1856.16 152.053   5
   5  -1  31 1581.31 140.117   5
   5  -1 -31 1438.65 122.203   4
   5   1 -31 1493.56 128.675   4
   5   1  32 82.8672 49.8694   5
   5   1 -32 190.120 56.2450   4
   5   1  33 674.104 76.0577   5
   6  -1   0 13191.7 504.680   2
  -6   1   0 12674.0 493.254   8
  -6  -1   0 12648.2 471.842   8
   6  -1   0 12522.4 486.736   1
   6   1   0 13050.4 454.494   2
   6   1  -1 110567. 2826.03   7
   6  -1   1 112065. 1372.33   1
   6  -1   1 117750. 1501.45   2
   6   1   1 108649. 2756.82   7
  -6  -1  -1 109901. 823.884   6
  -6   1  -1 122421. 1517.05   8
   6   1   1 119750. 1404.89   2
  -6  -1   1 119893. 1420.89   8
   6  -1  -1 121466. 1514.59   2
  -6   1   1 118420. 1479.84   8
   6  -1  -1 115687. 1552.76   1
   6   1  -1 122352. 1380.79   2
  -6  -1  -1 120690. 1441.44   8
  -6   1   2 8357.38 410.562   8
   6  -1   2 7408.05 346.214   1
   6  -1  -2 8211.43 405.408   2
   6  -1  -2 7722.62 428.232   1
  -6   1  -2 7538.91 381.760   8
  -6  -1   2 8827.11 439.141   8
   6   1  -2 7889.48 353.248   2
   6   1   2 6907.83 689.872   7
   6   1   2 7581.06 364.970   2
  -6  -1  -2 7430.77 365.412   8
  -6  -1  -2 6831.04 231.162   6
  -6   1  -2 6609.52 174.916   6
   6   1  -2 7949.31 750.699   7
   6  -1   2 7141.09 387.216   2
  -6  -1  -3 268895. 1598.53   6
  -6   1  -3 275861. 1458.06   6
   6   1   3 277154. 3937.41   7
   6  -1   3 262877. 1921.68   1
  -6   1  -3 274921. 2284.30   8
   6  -1   3 280721. 2423.52   2
   6  -1  -3 280104. 2715.18   1
  -6  -1  -3 273226. 2175.02   8
   6   1   3 270261. 1933.93   1
   6   1   3 277026. 2225.56   2
   6   1  -3 287053. 4141.63   7
  -6  -1  -4 3365.47 221.319   6
   6  -1  -4 3191.32 339.935   1
   6   1  -4 3202.82 493.051   7
   6   1   4 3353.51 320.530   2
  -6   1  -4 3600.47 230.812   6
   6   1   4 2954.49 511.878   7
   6   1   4 3359.17 212.639   1
   6  -1   4 2960.96 208.616   1
   6  -1   4 3239.77 351.292   2
  -6  -1  -5 349315. 2187.18   6
   6   1  -5 375043. 4429.32   7
   6  -1  -5 333822. 1341.77   6
   6  -1   5 343831. 2009.46   1
  -6   1  -5 358683. 2416.27   6
   6  -1   5 351993. 2835.68   2
   6   1   5 329223. 1732.53   1
   6   1   5 352446. 4141.79   7
   6   1  -5 338046. 2264.53   6
   6   1   5 352280. 2736.48   2
   6  -1  -5 352853. 3558.01   1
  -6  -1   5 356982. 3298.03   8
   6   1   6 3291.50 160.444   1
   6   1  -6 3719.91 523.120   7
   6  -1  -6 2752.80 162.606   6
   6  -1   6 4924.15 391.552   2
  -6  -1  -6 5010.85 297.732   6
  -6  -1   6 3842.29 349.722   8
  -6   1  -6 5087.83 344.543   6
   6  -1  -6 2793.14 425.757   1
   6  -1   6 4300.54 227.756   1
   6   1   6 5462.81 399.818   2
   6   1   6 4856.00 537.246   7
   6   1  -6 3587.12 333.294   6
   6   1  -7 322934. 2665.79   6
   6   1  -7 360692. 4144.52   7
  -6   1  -7 329515. 2969.96   6
   6  -1   7 328079. 1693.66   1
   6  -1   7 340520. 3022.53   2
  -6  -1  -7 341355. 2598.83   6
   6  -1  -7 336589. 1985.28   6
  -6   1   7 352539. 2985.24   8
  -6  -1   7 347668. 2919.06   8
   6  -1  -7 308673. 3920.38   1
   6   1   7 334246. 3729.75   7
   6   1   7 349424. 3013.54   2
   6   1   8 7208.55 494.741   2
   6   1  -8 9184.40 468.293   6
   6  -1   8 7077.02 484.882   2
   6   1   8 6138.30 519.013   7
  -6  -1  -8 7639.62 441.298   6
  -6   1  -8 7366.30 479.676   6
   6  -1  -8 7861.84 364.562   6
  -6  -1   8 8795.33 497.703   8
  -6   1   8 9106.34 520.396   8
   6  -1  -8 9472.83 685.879   1
   6  -1   8 6530.48 219.966   1
   6   1  -8 9868.34 693.987   7
  -6  -1   9 138518. 2054.81   8
  -6   1  -9 127365. 1975.31   6
  -6  -1  -9 136465. 1992.41   6
   6  -1  -9 124825. 1636.24   6
  -6   1   9 139778. 2075.77   8
   6   1  -9 129390. 1704.29   6
   6  -1   9 140289. 2147.27   2
   6   1  -9 141982. 2503.47   7
   6   1   9 140682. 2171.48   2
   6  -1  -9 135201. 2442.14   1
   6   1 -10 247.004 129.692   6
   6  -1 -10 167.485 112.876   6
   6  -1  10 87.3278 126.580   2
  -6  -1  10 160.820 101.524   8
   6  -1 -10 172.406 153.016   1
  -6   1 -10 41.3127 104.472   6
  -6  -1 -10 166.112 138.280   6
  -6   1  10 58.9736 87.8781   8
   6   1  10 150.320 150.923   2
  -6  -1  11 25102.8 977.284   8
   6  -1  11 26992.2 1085.25   2
   6   1 -11 24122.7 787.909   6
   6  -1 -11 21549.0 838.832   6
   6  -1 -11 26178.2 1037.93   1
  -6   1  11 25785.6 985.130   8
  -6  -1 -11 23523.1 1010.83   6
   6   1  11 26240.4 1066.86   2
  -6   1 -11 24848.2 910.281   6
   6   1  12 2570.98 376.295   2
   6  -1 -12 2479.10 341.180   1
   6   1 -12 2527.33 277.726   6
  -6  -1 -12 2242.87 350.602   6
  -6  -1  12 2974.79 369.635   8
  -6   1  12 2630.93 353.656   8
   6  -1 -12 2640.62 301.430   6
  -6   1 -12 2677.95 312.437   6
   6  -1  12 2355.45 350.624   2
   6  -1 -13 55666.1 1526.35   1
  -6  -1  13 55218.4 1641.61   8
  -6   1  13 54587.8 1615.61   8
   6  -1  13 54480.9 1727.26   2
   6   1  13 52313.6 1656.81   2
  -6   1 -13 54023.0 1413.08   6
  -6  -1 -13 49437.9 1519.00   6
   6   1 -13 54095.2 1287.67   6
   6  -1 -13 52432.8 1331.63   6
  -6   1 -14 3416.77 379.011   6
   6  -1 -14 3402.49 390.429   1
   6   1 -14 3190.01 339.673   6
  -6  -1  14 3417.99 458.813   8
   6   1 -14 3261.66 390.933   1
   6   1  14 3351.52 437.148   2
  -6   1  14 3429.48 449.711   8
   6  -1  14 3163.85 482.265   2
   6  -1 -14 2937.61 338.561   6
  -6  -1 -14 2825.54 376.186   6
  -6   1  15 160279. 3120.06   8
   6  -1  15 154791. 3089.52   2
  -6  -1 -15 152198. 2697.01   6
  -6  -1  15 157252. 2372.38   2
   6   1  15 159150. 2933.12   2
   6   1 -15 157407. 2341.94   6
   6   1 -15 166203. 2720.90   1
   6  -1 -15 152304. 2362.82   6
  -6  -1  15 157791. 3072.74   8
   6  -1 -15 164636. 2671.36   1
  -6   1 -15 156070. 2567.60   6
  -6  -1 -16 439.882 154.541   6
  -6   1 -16 551.738 196.521   6
   6  -1 -16 446.182 174.885   1
  -6   1  16 571.909 239.525   8
   6   1 -16 667.798 207.356   1
  -6  -1  16 631.899 193.717   2
   6   1 -16 779.383 203.051   6
   6  -1  16 664.922 269.940   2
   6   1  16 499.031 242.341   2
   6  -1 -16 736.059 183.389   6
  -6  -1  16 544.789 229.320   8
   6   1 -17 121630. 2205.60   6
   6  -1  17 124780. 2774.68   2
   6  -1 -17 129164. 2411.65   1
  -6  -1  17 121500. 2772.12   8
  -6   1 -17 119929. 2397.73   6
   6   1 -17 126421. 2429.98   1
  -6   1  17 124320. 2883.04   8
   6   1  17 125186. 2694.43   2
  -6  -1 -17 120853. 2501.55   6
   6  -1 -17 120254. 2206.88   6
   6   1 -18 535.059 182.997   6
   6   1  18 671.263 123.523   5
  -6  -1  18 699.836 218.959   8
   6  -1 -18 468.826 165.930   1
  -6  -1 -18 822.145 244.256   6
  -6   1 -18 616.493 202.163   6
   6   1 -18 666.440 196.396   1
  -6   1  18 854.210 248.146   2
   6   1  18 598.738 219.293   2
   6  -1  18 822.683 297.075   2
   6  -1  18 631.492 121.828   5
  -6   1  18 717.008 242.889   8
   6  -1 -18 488.110 160.405   6
  -6  -1  19 131925. 2979.48   8
  -6   1  19 150115. 1652.98  10
  -6   1  19 142235. 2712.87   2
   6   1  19 143399. 3011.66   2
  -6  -1  19 151166. 1689.95  10
   6   1 -19 133592. 2454.42   6
  -6   1  19 135855. 3083.46   8
  -6  -1 -19 135846. 2780.42   6
   6   1 -19 143495. 2659.20   1
   6   1  19 139865. 1527.95   5
   6  -1  19 143976. 1576.53   5
  -6   1 -19 135765. 2704.57   6
   6  -1  19 138682. 3006.11   2
  -6   1  20 3739.08 272.349  10
   6   1  20 3868.19 268.136   5
  -6   1  20 3532.52 457.737   2
  -6   1  20 3657.44 534.185   8
  -6   1 -20 3964.59 480.491   6
   6  -1  20 3442.93 503.686   2
   6  -1  20 3831.85 270.635   5
  -6  -1 -20 3572.24 474.000   6
  -6  -1  20 3998.87 286.070  10
   6   1  20 3544.41 494.581   2
  -6   1 -21 51344.1 1749.75   6
  -6  -1  21 55288.8 1039.65  10
  -6  -1 -21 52095.3 1789.36   6
   6  -1  21 53815.5 1001.10   5
  -6   1  21 56375.4 1051.37  10
   6   1  21 53091.3 1911.07   2
   6  -1  21 50998.2 1869.32   2
   6   1  21 53865.5 995.423   5
  -6   1  22 245.927 94.9367  10
   6  -1  22 269.931 90.3435   5
   6   1  22 84.4155 79.4229   5
   6   1  23 5771.20 338.655   5
   6  -1  23 5800.37 336.736   5
  -6   1  23 5737.20 339.754  10
   6  -1  24 72.3226 78.0536   5
   6   1  24 0.12901 84.9327   5
  -6   1  24-75.6750 76.0022  10
   6  -1  25 10170.9 444.936   5
   6   1  25 11038.6 464.224   5
   6  -1 -26 1634.63 151.798   4
   6   1  26 1646.21 183.362   5
   6  -1  26 1585.03 179.728   5
   6  -1  27 43450.1 864.261   5
   6  -1 -27 37233.4 717.046   4
   6   1 -27 32821.2 629.975   4
   6   1  27 44569.5 878.859   5
   6   1 -28 306.844 80.3101   4
   6  -1 -28 178.403 71.5539   4
   6   1  28 236.110 82.7707   5
   6  -1  28 64.8147 72.3654   5
   6  -1  29 56309.2 901.277   5
   6   1  29 58085.3 920.673   5
   6   1 -30 85.3510 51.6848   4
   6  -1 -30 132.074 55.8576   4
   6  -1  30 6.16554 75.8068   5
   6   1  30-86.1942 72.8277   5
   6   1  31 23868.5 511.847   5
   6  -1  31 22976.5 504.328   5
   6   1  32 356.906 61.7183   5
   6   1 -32 182.351 34.5644   4
   7  -1   0 10.8361 90.2727   2
   7   1   0 43.8060 341.417   7
   7   1   0 27.4930 63.8468   2
  -7  -1   0 10.2225 65.6443   8
  -7   1   0 23.5849 78.6572   8
   7  -1   0 31.3416 65.1516   1
   7   1  -1 12622.1 493.937   2
   7  -1   1 11839.4 493.008   1
   7   1   1 11928.9 512.960   1
   7   1   1 12304.1 1034.99   7
   7  -1  -1 12124.6 542.111   1
   7   1   1 12285.6 494.765   2
  -7  -1   1 13474.7 505.681   8
  -7  -1  -1 12509.4 514.804   8
  -7   1   1 11899.5 510.274   8
  -7   1  -1 12798.6 544.344   8
   7  -1  -1 12535.0 537.868   2
   7  -1   1 12131.3 535.146   2
   7   1  -1 11955.9 1022.03   7
   7  -1   2 1028.02 160.760   2
   7   1   2 1010.61 148.262   1
   7   1  -2 1012.32 148.192   2
   7   1  -2 1161.14 356.688   7
   7  -1  -2 1174.41 194.013   1
   7   1   2 952.658 326.547   7
  -7   1   2 1085.86 148.048   8
  -7   1  -2 1158.50 176.274   8
   7  -1   2 1080.23 151.091   1
  -7   1  -2 900.698 54.8701   6
   7   1   2 1094.81 165.229   2
  -7  -1  -2 1185.70 172.667   8
  -7  -1  -2 1002.41 89.0119   6
   7  -1  -2 1131.92 173.301   2
  -7  -1   2 1378.56 212.856   8
  -7   1  -3 55587.5 1130.92   8
  -7   1  -3 52588.0 578.600   6
  -7  -1  -3 50963.3 699.766   6
   7  -1   3 53260.4 949.068   1
   7   1   3 53447.5 1072.34   2
   7   1   3 52754.0 943.250   1
   7   1  -3 55146.3 1982.03   7
   7   1   3 55208.9 1953.90   7
   7  -1   3 54168.4 1164.78   2
   7  -1  -3 55813.0 1297.95   1
  -7  -1  -3 54657.2 1082.46   8
   7   1  -3 50661.2 624.706   6
   7   1   4 1265.13 183.661   2
  -7  -1  -4 1258.53 178.942   8
  -7   1  -4 1168.83 180.423   8
  -7   1  -4 1176.25 101.249   6
   7   1   4 964.229 305.655   7
   7  -1   4 1264.86 144.985   1
   7  -1   4 1239.30 200.189   2
  -7  -1  -4 1236.11 128.375   6
   7   1  -4 1493.23 339.752   7
   7  -1  -4 1262.68 230.316   1
   7   1  -4 1135.07 138.002   6
   7   1   4 1088.97 130.550   1
  -7  -1  -5 36412.4 712.043   6
   7  -1   5 37907.7 734.146   1
  -7  -1   5 40387.5 1415.14   8
   7   1  -5 38329.1 1536.61   7
   7   1   5 37279.7 668.827   1
   7   1   5 38781.1 1483.87   7
   7   1   5 39641.7 975.612   2
  -7   1  -5 38075.8 707.988   6
   7  -1   5 39180.2 1024.25   2
   7   1  -5 34186.1 706.536   6
   7  -1  -5 38725.8 1241.11   1
   7   1   6 177.431 50.9191   1
   7  -1   6 125.970 78.1971   2
   7  -1  -6 197.371 144.615   1
   7   1   6 164.958 103.411   2
  -7   1  -6 175.064 70.9962   6
   7   1  -6 187.352 86.2134   6
   7  -1   6 179.814 52.7238   1
  -7  -1  -6 200.954 73.0660   6
   7   1   6 188.587 167.942   7
   7   1  -6 260.625 201.538   7
   7  -1   7 370.048 68.8304   1
   7   1  -7 411.855 223.287   7
  -7   1  -7 278.195 102.002   6
   7   1   7 262.942 191.386   7
   7   1   7 287.200 130.157   2
  -7  -1  -7 204.502 74.8225   6
   7  -1   7 233.314 112.103   2
   7  -1  -7 561.817 225.156   1
   7   1  -7 523.274 112.515   6
   7  -1   8 469.263 129.330   2
  -7   1  -8 464.762 122.376   6
   7   1  -8 665.619 241.780   7
  -7   1   8 791.298 216.640   8
   7   1  -8 729.896 133.446   6
  -7  -1   8 525.109 147.531   8
   7   1   8 447.842 157.987   2
  -7  -1  -8 457.791 118.108   6
   7  -1  -8 529.791 205.289   1
   7   1   8 708.424 235.364   7
  -7  -1   9 33612.0 1062.75   8
   7  -1   9 30128.4 1045.23   2
  -7   1  -9 30128.8 1012.71   6
  -7  -1  -9 31565.0 936.852   6
   7  -1  -9 32518.8 731.074   6
   7   1  -9 31851.8 819.781   6
  -7   1   9 34577.8 1078.95   8
   7   1   9 31610.8 1075.36   2
   7  -1  -9 30817.7 1244.57   1
   7  -1  10-94.3188 166.005   2
   7   1  10 81.2622 124.736   2
   7  -1 -10 107.273 75.3741   6
  -7   1 -10 152.269 130.442   6
  -7  -1  10-25.0277 83.4648   8
  -7  -1 -10 133.297 98.1769   6
  -7   1  10 108.589 104.957   8
   7   1 -10 170.825 99.9004   6
   7  -1 -10 207.585 179.364   1
  -7  -1 -11 1366.57 255.661   6
   7  -1 -11 1552.67 287.577   1
   7  -1  11 1544.69 281.390   2
  -7  -1  11 832.891 181.791   8
   7   1  11 1479.40 285.991   2
  -7   1  11 978.076 206.513   8
   7   1 -11 1102.29 178.052   6
  -7   1 -11 1151.26 215.240   6
  -7   1 -12 103.327 99.6834   6
   7   1 -12 135.391 103.194   6
   7  -1  12-38.1737 117.408   2
   7   1 -12 129.507 111.909   1
  -7   1  12 47.9146 103.222   8
   7  -1 -12 149.330 133.914   1
  -7  -1 -12 53.9060 117.824   6
  -7  -1  12 1.81164 91.5239   8
   7   1  12 84.0240 118.052   2
  -7   1  13 155477. 2783.61   8
   7   1 -13 163106. 2779.53   1
   7  -1  13 168186. 3106.79   2
  -7  -1  13 155084. 2808.31   8
   7   1  13 162673. 3015.94   2
   7   1 -13 146613. 2073.49   6
  -7   1 -13 147353. 2398.70   6
   7  -1 -13 163006. 2766.23   1
  -7  -1 -13 134721. 2661.18   6
   7   1 -14 1175.41 210.075   6
  -7  -1 -14 1012.16 241.241   6
  -7   1  14 1057.83 277.456   8
   7   1 -14 1295.26 279.449   1
   7  -1  14 978.446 302.104   2
   7  -1 -14 1164.80 261.806   1
  -7   1 -14 966.947 229.756   6
  -7  -1  14 991.634 241.362   8
   7   1  14 1158.28 298.864   2
  -7  -1  15 164821. 3244.17   8
   7   1  15 177741. 3295.87   2
   7   1 -15 161512. 2334.05   6
  -7  -1 -15 154738. 2825.92   6
   7  -1 -15 182979. 2971.25   1
  -7   1 -15 159939. 2646.20   6
  -7   1  15 165121. 3209.67   8
   7   1 -15 179970. 2981.40   1
   7  -1  15 179724. 3524.14   2
   7   1 -16 1959.88 326.800   1
  -7   1  16 1730.25 356.957   8
  -7   1 -16 1747.31 302.342   6
  -7  -1 -16 1552.17 301.290   6
   7   1  16 2199.79 398.176   2
  -7  -1  16 1509.73 317.572   8
   7  -1 -16 1922.34 318.233   1
   7  -1  16 2064.64 399.055   2
  -7   1 -17 41053.9 1423.62   6
   7  -1  17 46964.8 1784.50   2
   7  -1 -17 47969.9 1544.58   1
   7   1  17 46012.8 1717.94   2
  -7   1  17 41562.1 1737.67   8
  -7  -1  17 41806.7 1698.31   8
  -7  -1 -17 39893.9 1469.43   6
   7   1 -17 47702.9 1565.44   1
   7  -1  18-104.420 96.4460   5
   7  -1 -18 18.7778 85.8278   1
  -7  -1 -18 8.09136 99.9448   6
  -7   1  18 23.4910 131.581   2
   7   1 -18-42.1073 111.249   1
  -7  -1  18 42.4363 73.1185  10
  -7   1  18-1.44843 81.3876  10
   7  -1  18-9.66663 147.644   2
  -7   1  18-119.985 112.964   8
  -7   1 -18 147.572 122.523   6
  -7  -1  18-71.7166 141.936   8
   7   1  18 48.2633 67.5751   5
   7   1  18 104.729 116.449   2
  -7  -1  19 13809.6 1004.43   8
  -7   1  19 14113.1 1030.42   8
  -7   1 -19 14106.4 881.797   6
   7  -1  19 17361.4 1111.61   2
  -7   1  19 16611.2 952.234   2
   7  -1 -19 18032.3 451.757   4
  -7   1  19 15299.6 551.154  10
  -7  -1  19 15804.6 566.031  10
   7   1  19 15726.6 520.804   5
   7   1 -19 17192.9 969.590   1
   7  -1  19 15437.1 525.399   5
   7   1  19 17518.5 1102.53   2
   7  -1 -19 17894.1 976.203   1
  -7  -1 -19 14505.2 923.755   6
  -7  -1  20 82.0312 75.0104  10
   7   1  20 240.538 143.986   2
  -7   1  20 145.432 69.8712  10
  -7   1 -20 193.509 109.792   6
   7  -1  20 301.136 171.515   2
  -7   1  20 126.962 150.098   8
   7   1  20 177.307 78.9175   5
  -7  -1  20 226.189 153.144   8
  -7  -1 -20 88.5198 120.748   6
   7  -1  20 71.5231 87.3790   5
  -7  -1  21 2759.89 471.129   9
   7  -1  21 3105.04 498.873   2
  -7  -1 -21 2395.39 397.390   6
   7  -1  21 2778.99 233.252   5
  -7   1  21 2752.06 242.331  10
   7   1  21 3283.88 500.049   2
  -7   1 -21 2360.65 391.134   6
   7   1  21 3021.47 244.197   5
   7  -1  22 2308.53 218.305   5
  -7   1  22 2502.90 237.980  10
   7   1  22 2346.41 217.368   5
   7  -1  23 21217.7 632.500   5
  -7   1  23 21036.0 653.053  10
   7   1  23 21546.8 646.188   5
   7  -1 -24 749.547 112.611   4
  -7   1  24 732.576 133.708  10
   7   1  24 733.384 124.680   5
   7  -1  24 724.494 138.347   5
   7   1  25 67893.4 1118.31   5
   7  -1  25 66078.2 1103.20   5
   7   1  26 62.2173 71.0766   5
   7  -1 -26 201.512 84.2036   4
   7  -1  26-65.7093 77.0710   5
   7   1 -26 311.327 82.8242   4
   7  -1  27 92306.5 1226.36   5
   7   1  27 94774.5 1246.05   5
   7   1 -28 1451.15 151.187   4
   7   1  28 1191.29 143.095   5
   7  -1 -28 1328.05 156.268   4
   7  -1  28 1115.33 133.258   5
   7   1  29 30555.9 643.636   5
   7  -1  29 29952.7 633.724   5
   7  -1 -30 919.578 88.7803   4
   7   1  30 1070.38 119.944   5
   7  -1  30 810.448 99.8073   5
   7   1 -30 1140.48 122.272   4
   7   1  31 3316.36 184.024   5
   7   1 -31 2999.17 161.533   4
   7  -1  31 3314.28 182.725   5
   7   1  32-158.394 59.7849   5
   8   1   0 265.976 98.8207   2
  -8   1   0 286.060 86.9671   8
   8   1   0 612.744 372.251   7
   8   1   0 276.271 114.503   1
  -8  -1   0 482.609 106.027   8
   8  -1   0 294.131 114.911   2
   8  -1   0 306.713 106.593   1
   8  -1  -1 20305.9 731.821   2
   8   1  -1 19751.7 1403.74   7
  -8  -1  -1 19343.3 693.498   8
   8   1   1 19176.4 1341.90   7
   8   1   1 19166.5 695.998   1
   8  -1  -1 20014.1 747.069   1
  -8  -1   1 21730.2 711.089   8
  -8   1   1 21194.7 707.227   8
   8  -1   1 20099.8 732.807   2
  -8   1  -1 19610.1 724.678   8
   8   1  -1 20060.6 795.265   1
   8   1   1 19277.4 669.587   2
   8  -1   1 19304.8 677.101   1
   8   1  -1 20812.3 684.156   2
  -8  -1  -2 1333.64 190.022   8
  -8   1   2 1736.04 188.152   8
  -8  -1   2 1033.78 223.670   8
   8  -1   2 1492.45 208.612   2
   8   1   2 1312.51 171.621   1
   8   1   2 1348.82 183.650   2
   8  -1   2 1346.75 175.171   1
   8   1  -2 1606.88 189.247   2
   8  -1  -2 1466.92 204.811   2
   8   1  -2 1938.75 459.303   7
   8   1   2 1232.19 384.149   7
   8  -1  -2 1435.36 218.959   1
  -8   1  -2 1428.73 202.909   8
  -8   1  -3 52729.6 1201.42   8
   8   1   3 53641.7 1989.63   7
   8   1  -3 56267.4 2118.76   7
  -8  -1  -3 48771.3 661.652   6
   8  -1   3 52751.5 1035.14   1
   8  -1   3 55134.8 1238.65   2
   8  -1  -3 58623.7 1412.81   1
   8   1   3 52095.3 1028.27   1
  -8  -1  -3 53397.6 1158.97   8
   8   1   3 55993.7 1189.22   2
   8  -1  -4 123.636 106.902   1
   8   1  -4 116.738 189.033   7
  -8  -1  -4 177.454 107.796   8
   8  -1   4 205.497 76.2730   1
   8   1   4 202.546 94.1960   2
  -8   1  -4 312.184 131.549   8
  -8  -1  -4 72.1603 43.5178   6
   8  -1   4 179.506 103.635   2
   8   1   4 223.137 73.1275   1
   8   1   4 124.894 162.537   7
  -8   1  -5 163916. 1365.22   6
   8  -1  -5 182077. 2811.61   1
   8  -1   5 174775. 2337.06   2
   8   1   5 171692. 2192.97   2
   8  -1   5 164570. 1665.93   1
  -8  -1  -5 163093. 2079.22   8
   8   1  -5 177640. 3477.79   7
   8   1   5 163895. 1574.67   1
  -8  -1  -5 159124. 1481.69   6
  -8   1  -5 161515. 2126.50   8
   8   1   5 167080. 3250.06   7
  -8   1  -6 486.901 85.3165   6
   8   1   6 511.811 207.244   7
   8  -1   6 755.758 176.948   2
   8  -1  -6 487.146 202.193   1
   8   1   6 674.038 175.148   2
   8  -1   6 677.773 109.725   1
   8   1  -6 466.637 273.432   7
  -8  -1  -6 568.483 98.0128   6
   8   1  -7 190809. 3461.13   7
  -8   1  -7 174941. 1833.24   6
   8   1   7 185650. 2434.16   2
   8  -1  -7 177257. 3245.30   1
  -8   1   7 191514. 2501.83   8
   8  -1   7 185797. 2521.69   2
  -8  -1  -7 172516. 1811.01   6
  -8  -1   7 179153. 2329.90   8
   8   1   7 175012. 3155.10   7
  -8   1  -8 777.871 158.228   6
  -8  -1  -8 805.952 137.926   6
   8   1   8 1165.10 229.317   2
  -8   1   8 1224.15 280.916   8
  -8  -1   8 1032.88 219.982   8
   8   1  -8 1154.00 308.880   7
   8  -1   8 765.386 192.925   2
   8  -1  -8 1032.84 308.680   1
   8  -1  -9 37134.6 1452.78   1
  -8  -1   9 36185.0 1144.05   8
  -8  -1  -9 34642.7 962.508   6
   8   1   9 37594.8 1217.71   2
  -8   1   9 36085.1 1151.62   8
  -8   1  -9 34398.8 1022.84   6
   8  -1   9 36473.2 1219.56   2
  -8  -1  10 1932.75 287.009   8
  -8   1 -10 1765.68 268.087   6
  -8   1  10 1683.22 266.045   8
   8   1 -10 2015.02 340.623   1
   8  -1 -10 1795.72 343.536   1
  -8  -1 -10 1507.26 224.518   6
   8   1  10 1777.63 297.141   2
   8  -1  10 1484.55 293.984   2
   8   1  11 10159.4 711.971   2
  -8   1 -11 8527.21 589.996   6
   8   1 -11 9703.91 708.506   1
   8  -1  11 10248.8 724.791   2
   8  -1 -11 10004.1 740.592   1
  -8   1  11 9849.67 658.458   8
  -8  -1  11 9535.93 646.129   8
  -8  -1 -11 9171.33 596.815   6
   8   1  12 2506.85 384.005   2
  -8  -1  12 2625.81 363.086   8
  -8   1  12 2627.26 360.883   8
  -8   1 -12 2341.83 317.743   6
  -8  -1 -12 2296.79 327.520   6
   8   1 -12 2711.93 391.232   1
   8  -1 -12 2586.81 379.216   1
   8  -1  12 2688.99 391.756   2
  -8   1 -13 16623.0 836.249   6
   8   1  13 17755.6 1037.70   2
   8  -1  13 18325.8 1082.87   2
   8   1 -13 18148.3 972.401   1
  -8   1  13 17625.1 969.169   8
   8  -1 -13 18256.0 985.480   1
  -8  -1 -13 16600.8 922.166   6
  -8  -1  13 17620.5 970.253   8
   8   1 -14 888.419 236.386   1
  -8   1 -14 875.016 203.446   6
   8  -1 -14 924.624 238.609   1
  -8  -1 -14 930.199 258.480   6
  -8   1  14 996.973 256.554   8
  -8  -1  14 906.160 238.888   8
   8  -1  14 882.321 288.847   2
   8   1  14 1087.65 284.659   2
   8  -1 -15 75898.6 2000.27   1
  -8  -1 -15 62678.7 1855.96   6
   8  -1  15 70239.5 2316.86   2
   8   1 -15 77660.0 2034.72   1
   8   1  15 72343.6 2226.76   2
  -8   1 -15 67937.8 1756.93   6
  -8  -1  15 69382.6 2142.21   8
  -8   1  15 71176.4 2154.12   8
  -8   1 -16 506.362 157.993   6
  -8   1  16 578.669 229.487   8
  -8  -1  16 447.376 197.542   8
  -8   1  16 550.264 111.874  10
  -8  -1  16 491.243 115.485  10
   8   1 -16 493.358 184.802   1
   8   1  16 333.340 161.958   2
  -8  -1 -16 841.961 250.728   6
   8  -1 -16 430.201 162.921   1
   8  -1  16 486.911 275.276   2
  -8   1 -17 84509.5 2052.41   6
   8   1 -17 95817.0 2310.40   1
   8  -1  17 91160.1 1219.83   5
   8  -1  17 93909.8 2647.08   2
  -8  -1 -17 84475.7 2184.57   6
   8   1  17 87499.2 1172.50   5
   8  -1 -17 95932.9 2293.67   1
  -8   1  17 87317.2 2620.10   8
  -8   1  17 95464.9 1368.20  10
   8   1  17 94128.1 2557.13   2
  -8  -1  17 98283.3 1423.60  10
  -8  -1  17 88081.3 2558.13   8
   8  -1 -17 86339.8 1272.29   4
   8  -1 -18 2450.84 380.017   1
   8   1  18 2337.74 429.961   2
  -8   1 -18 2117.97 342.554   6
  -8   1  18 2611.98 237.883  10
  -8   1  18 2626.51 392.782   2
  -8  -1 -18 2567.67 394.587   6
  -8   1  18 2597.52 477.657   8
   8  -1  18 2436.60 209.281   5
  -8  -1  18 2585.80 236.548  10
   8   1 -18 2218.59 372.624   1
   8  -1 -18 2954.22 234.975   4
   8   1  18 2211.71 192.128   5
  -8  -1  18 2667.75 467.297   8
   8  -1  18 2496.77 452.309   2
   8   1 -19 63139.2 973.573   4
   8   1  19 79068.2 2388.92   2
   8  -1  19 78514.2 2432.06   2
  -8   1  19 81020.8 1293.35  10
   8  -1  19 74715.8 1147.66   5
   8  -1 -19 82863.3 2169.76   1
  -8  -1  19 72603.5 2341.63   8
  -8  -1  19 80379.9 1303.89  10
   8   1  19 75538.8 1140.01   5
  -8  -1 -19 71713.7 2063.04   6
   8  -1 -19 72831.2 1153.77   4
   8   1 -19 79283.6 2139.99   1
  -8   1 -19 70873.8 1983.99   6
  -8   1  19 74473.7 2435.98   8
   8  -1 -20 3189.16 245.434   4
  -8  -1  20 2964.22 254.910  10
   8   1  20 3418.03 521.782   2
   8   1  20 2686.97 216.733   5
  -8  -1  20 2755.78 469.836   8
   8  -1  20 2860.65 236.134   5
  -8  -1 -20 2891.10 424.892   6
   8  -1  20 2707.72 482.479   2
  -8   1 -20 2502.15 381.225   6
   8   1 -20 4655.57 271.606   4
  -8   1  20 2931.93 496.370   8
  -8   1  20 3090.50 257.282  10
   8  -1  21 19080.6 593.411   5
   8   1  21 18746.2 586.419   5
  -8   1  21 20261.6 656.853  10
   8   1 -21 18035.2 533.710   4
   8  -1 -21 20438.3 617.625   4
   8   1 -22 169.144 80.1585   4
   8   1  22 192.331 73.1913   5
   8  -1  22 70.0741 73.4063   5
  -8   1  22 88.1039 73.1203  10
   8  -1 -22 62.5890 60.6885   4
   8  -1 -23 1655.14 180.947   4
  -8   1  23 1458.79 182.965  10
   8  -1  23 1187.68 158.489   5
   8   1 -23 1421.12 158.072   4
   8   1  23 1196.79 156.851   5
   8   1 -24 5152.13 299.936   4
   8   1  24 5120.54 312.900   5
   8  -1  24 5022.53 311.163   5
  -8   1  24 4676.02 308.145  10
   8  -1 -24 5703.85 322.564   4
   8   1 -25 3226.77 238.251   4
   8   1  25 2399.37 214.705   5
   8  -1  25 2496.41 217.299   5
   8  -1 -25 3700.55 279.826   4
   8  -1  26 1615.02 173.012   5
   8  -1 -26 1969.77 211.917   4
   8   1  26 1511.36 164.314   5
   8   1 -26 1938.48 189.476   4
   8  -1  27 21371.3 569.333   5
   8   1  27 22043.4 593.049   5
   8   1 -28 235.505 82.6761   4
   8   1  28 39.5465 66.0577   5
   8  -1 -28 65.4299 49.1538   4
   8  -1  28 2.93469 71.9454   5
   8   1 -29 31566.1 618.989   4
   8  -1  29 30624.7 608.104   5
   8   1  29 31559.7 625.353   5
   8  -1 -30 36.8804 32.4580   4
   8   1  30-5.87669 57.5500   5
   8  -1  30-95.9804 67.0968   5
   8   1 -31 12248.8 284.325   4
   8   1  31 15254.1 362.389   5
  -9  -1   0 58.2465 64.9535   8
   9   1   0 100.127 102.806   1
   9   1   0 70.1525 69.1893   2
   9   1   0 34.7878 325.207   7
   9  -1   0-20.5792 70.0764   1
  -9   1   0 38.2752 75.3131   8
   9  -1   0 57.9654 73.0799   2
  -9   1  -1-35.9848 88.3473   8
   9  -1   1 62.4829 81.2098   1
   9  -1  -1 71.1483 81.1579   1
   9   1  -1 5.92122 255.488   7
  -9  -1  -1 35.0741 72.9052   8
   9   1   1 77.1235 67.2012   1
   9  -1   1 60.9992 77.3311   2
  -9   1   1-171.650 115.203   8
   9   1  -1 148.589 105.368   1
   9   1   1 51.1650 82.6097   2
   9  -1  -1 64.8801 92.4121   2
   9   1   1-78.6307 281.990   7
  -9  -1   1-294.302 131.258   8
   9   1  -1-2.04397 75.2109   2
   9   1   2 2123.55 256.578   2
  -9  -1   2 1089.49 252.393   8
  -9  -1  -2 2191.01 256.474   8
  -9   1   2 2993.14 338.870   8
  -9   1  -2 2110.27 266.356   8
   9  -1  -2 2292.30 287.528   1
   9   1  -2 2123.30 298.301   1
   9  -1   2 2074.93 231.404   1
   9  -1  -2 2249.80 273.481   2
   9   1  -2 2410.51 529.016   7
   9   1   2 2233.57 514.965   7
   9  -1   2 2197.17 274.904   2
   9   1  -2 2256.63 253.059   2
   9   1   2 2079.64 236.164   1
  -9   1   3-52.3395 204.474   8
  -9  -1  -3 689.103 162.821   8
   9  -1   3 606.796 171.820   2
   9   1   3 515.475 130.614   1
   9   1  -3 768.637 209.296   1
   9   1  -3 1335.30 397.931   7
  -9   1  -3 744.094 185.102   8
   9   1   3 447.399 123.951   2
   9  -1   3 533.852 119.051   1
   9  -1  -3 712.205 174.865   1
   9   1   3 1026.17 321.063   7
  -9   1  -4 1640.91 253.977   8
   9  -1  -4 1300.27 267.941   1
   9   1  -4 1659.15 430.230   7
  -9  -1  -4 1404.26 229.381   8
   9  -1   4 1531.80 185.057   1
   9  -1   4 1369.78 229.537   2
   9   1  -4 1248.33 280.057   1
   9   1   4 1556.99 230.770   2
   9   1   4 1443.52 187.199   1
   9   1   4 2030.92 432.531   7
  -9   1   5 68009.9 2237.55   8
   9  -1   5 3440.41 357.588   2
   9  -1  -5 4471.27 461.673   1
  -9  -1  -5 3621.98 344.553   8
   9  -1   5 3506.97 266.014   1
   9   1   5 3408.34 339.326   2
  -9  -1   5 80596.5 2359.04   8
   9   1  -5 3964.32 476.870   1
  -9   1  -5 3684.96 367.718   8
   9   1   5 3450.93 533.485   7
   9   1  -5 4653.37 606.893   7
   9   1   5 3482.98 259.202   1
  -9   1  -6 1209.70 222.033   8
   9   1  -6 1000.72 284.379   1
  -9  -1  -6 1185.33 207.587   8
   9  -1  -6 1223.89 276.331   1
   9  -1   6 1365.78 234.979   2
   9   1   6 1224.97 318.250   7
   9   1  -6 1463.18 354.936   7
   9   1   6 1295.74 227.609   2
   9  -1   6 1520.19 170.515   1
  -9   1  -7 760.871 177.700   8
   9   1   7 1133.50 225.636   2
   9  -1  -7 1499.92 318.782   1
   9   1  -7 1497.28 313.629   1
  -9  -1  -7 857.489 182.355   8
   9  -1   7 850.858 205.969   2
   9   1  -8 1357.41 306.350   1
  -9  -1   8 1580.44 262.894   8
  -9  -1  -8 1241.79 179.211   6
  -9   1   8 2082.33 350.788   8
   9   1   8 1544.48 267.270   2
   9  -1  -8 1556.84 349.589   1
   9  -1   8 1458.65 272.199   2
   9   1   9 473.225 175.573   2
  -9  -1   9 452.902 138.923   8
   9   1  -9 352.514 164.533   1
   9  -1   9 462.627 169.930   2
   9  -1  -9 443.426 196.082   1
  -9  -1  -9 631.452 128.079   6
  -9   1   9 625.975 193.810   8
  -9  -1 -10 1.90476 62.5506   6
  -9   1  10-71.6687 131.492   8
   9   1 -10-11.3802 121.860   1
   9  -1  10 90.5787 107.805   2
   9   1  10 48.2064 103.453   2
  -9  -1  10 33.4554 92.2047   8
   9  -1 -10 21.3019 111.952   1
  -9  -1  11 1332.74 259.327   8
   9   1 -11 1228.65 277.734   1
   9   1  11 1516.80 299.784   2
  -9   1  11 1296.00 249.598   8
  -9  -1 -11 1309.31 224.373   6
   9  -1  11 1485.65 303.466   2
   9  -1 -11 1304.20 290.738   1
  -9  -1 -12 1716.04 278.085   6
   9  -1  12 1867.01 360.445   2
  -9  -1  12 1239.26 257.760   8
   9  -1 -12 1319.00 298.355   1
   9   1  12 1496.57 312.599   2
  -9   1  12 1283.48 259.133   8
   9   1 -12 1265.58 279.855   1
   9  -1 -13 12319.5 848.841   1
   9   1 -13 12691.9 853.661   1
   9  -1  13 13242.4 951.083   2
   9   1  13 12583.9 905.537   2
  -9  -1 -13 12986.7 788.508   6
  -9   1  13 13343.4 867.975   8
  -9  -1  13 12501.0 840.163   8
   9   1 -14 9271.82 738.232   1
  -9  -1  14 8858.66 750.271   8
   9  -1 -14 9557.14 751.908   1
   9  -1  14 9594.08 846.261   2
  -9   1  14 8590.72 740.566   8
   9   1  14 9180.57 823.037   2
  -9  -1 -14 8082.85 672.059   6
   9  -1  15 8919.29 855.848   2
  -9   1  15 9709.11 822.492   8
  -9   1  15 10388.9 453.204  10
  -9  -1 -15 7781.03 676.403   6
   9   1 -15 9885.67 420.900   4
  -9  -1  15 10604.1 479.732  10
   9  -1 -15 9755.10 760.386   1
   9   1  15 8199.32 813.128   2
   9   1 -15 9410.15 745.049   1
  -9  -1  15 9238.99 801.848   8
   9   1  16 750.200 109.143   5
  -9  -1  16 733.328 245.486   8
   9  -1  16 685.098 259.704   2
  -9   1  16 682.649 120.101  10
  -9  -1  16 672.084 123.654  10
   9   1  16 946.715 309.476   2
  -9   1  16 769.947 265.385   8
  -9  -1 -16 579.387 189.289   6
   9   1 -16 1033.42 155.703   4
   9  -1 -16 1186.11 176.539   4
   9   1 -16 1172.04 271.185   1
   9  -1 -16 966.724 258.417   1
   9  -1 -17 3172.03 282.287   4
   9   1  17 2118.66 422.827   2
   9   1 -17 2807.92 247.600   4
   9   1 -17 2548.88 416.777   1
  -9  -1 -17 2416.66 384.099   6
  -9  -1  17 2768.44 477.271   8
   9  -1  17 2392.94 200.725   5
   9   1  17 2431.93 201.088   5
   9  -1 -17 2644.54 407.469   1
   9  -1  17 1874.88 389.228   2
  -9   1  17 2239.14 449.116   8
  -9   1  17 2834.83 251.548  10
  -9  -1  17 2746.20 254.853  10
   9  -1  18 3965.09 261.578   5
   9  -1 -18 4200.41 510.681   1
  -9  -1 -18 3733.20 478.641   6
   9   1  18 4358.33 577.721   2
   9  -1 -18 5231.53 357.591   4
  -9  -1  18 3788.06 297.024  10
  -9   1  18 4109.91 303.336  10
   9   1 -18 4052.77 509.372   1
   9  -1  18 4049.07 592.728   2
  -9   1  18 3720.02 560.545   8
   9   1 -18 4456.81 304.300   4
  -9  -1  18 3467.07 542.287   8
   9   1  18 4052.05 263.928   5
   9  -1 -19 1104.50 172.059   4
   9   1  19 823.943 130.330   5
   9   1  19 721.188 261.136   2
   9   1 -19 636.936 200.006   1
   9  -1 -19 536.672 198.293   1
   9  -1  19 671.920 264.791   2
  -9  -1  19 774.553 137.983  10
  -9   1  19 1024.55 164.297  10
   9  -1  19 897.072 135.953   5
   9   1 -19 846.875 144.651   4
  -9   1  19 835.928 274.665   8
  -9  -1  19 919.166 304.129   8
  -9   1  20 400.313 100.937  10
   9  -1 -20 648.528 139.153   4
   9   1 -20 611.728 128.657   4
   9   1  20 485.364 97.4180   5
   9  -1  20 498.761 101.969   5
   9   1  21 8841.46 400.711   5
   9  -1  21 8572.58 395.794   5
  -9   1  21 9087.88 450.777  10
   9   1 -21 11021.4 477.106   4
   9  -1 -21 11788.8 528.940   4
  -9   1  22 749.547 142.139  10
   9   1  22 487.423 97.1363   5
   9  -1  22 696.909 125.995   5
   9   1 -22 917.214 144.760   4
   9   1  23 3345.65 247.988   5
  -9   1  23 3842.42 283.911  10
   9   1 -23 4356.73 298.339   4
   9  -1  23 3641.12 260.953   5
   9  -1 -24 1261.37 170.272   4
   9   1  24 1139.76 154.945   5
   9   1 -24 1433.33 180.514   4
   9  -1  24 947.499 135.441   5
   9  -1 -25 6066.65 327.834   4
   9  -1  25 5429.21 301.182   5
   9   1  25 5569.58 307.929   5
   9   1  26 1208.49 149.910   5
   9  -1  26 1223.96 145.003   5
   9  -1 -26 990.348 127.450   4
   9  -1 -27 5093.57 251.812   4
   9  -1  27 5355.85 274.499   5
   9   1  27 5641.86 283.152   5
   9   1  28 2512.63 179.429   5
   9   1 -28 2481.53 177.838   4
   9  -1  28 2332.60 177.354   5
   9  -1 -28 1988.66 143.496   4
   9   1  29 5985.74 255.009   5
   9  -1  29 5646.04 246.284   5
   9   1 -29 5719.02 239.196   4
   9   1  30 719.199 80.6597   5
   9   1 -30 830.768 82.7871   4
   9   1  31 654.664 66.7542   5
  10   1   0 1383.68 550.670   7
 -10  -1   0 1084.84 185.505   8
  10  -1   0 1208.60 211.935   1
  10  -1   0 1273.91 219.514   2
 -10   1   0 1104.37 189.777   8
  10   1   0 1091.00 209.155   1
  10   1   0 1085.80 196.588   2
  10  -1  -1 22633.3 887.010   2
  10   1  -1 22682.3 927.977   1
  10   1   1 21154.1 1556.81   7
  10   1  -1 22733.1 821.089   2
 -10   1   1 24530.8 948.834   8
  10  -1  -1 22227.1 893.505   1
  10   1   1 22772.7 850.773   2
  10  -1   1 21572.0 875.218   2
 -10  -1   1 20389.3 927.104   8
 -10   1  -1 22240.4 832.999   8
  10  -1   1 21895.6 828.513   1
  10   1  -1 22207.9 1642.41   7
 -10  -1  -1 21011.3 775.136   8
  10   1   1 22948.4 862.097   1
  10   1  -2 1959.75 529.851   7
  10   1  -2 1932.77 290.321   1
  10   1   2 1823.99 241.941   1
  10  -1   2 1861.19 273.624   2
  10  -1  -2 1960.01 285.347   1
 -10  -1  -2 1814.28 231.156   8
 -10   1   2 751.657 243.238   8
  10  -1   2 1856.17 232.773   1
  10   1  -2 1938.46 244.328   2
  10   1   2 1691.32 233.870   2
 -10   1  -2 1533.76 230.821   8
  10   1   2 1771.09 515.408   7
 -10  -1   2 871.209 331.335   8
  10   1   3 287.117 109.462   2
  10   1  -3 403.548 289.349   7
 -10   1  -3 79.3587 88.4520   8
  10  -1   3 314.590 95.4108   1
 -10   1   3 299.544 257.442   8
  10  -1  -3 384.171 138.765   1
  10  -1   3 295.851 127.192   2
  10   1   3 524.727 137.485   1
  10   1  -3 405.363 177.680   1
 -10  -1  -3 212.568 114.150   8
  10   1   3 177.856 250.353   7
 -10  -1  -4 2070.55 283.331   8
  10   1   4 2253.42 515.522   7
  10  -1  -4 1957.91 318.462   1
  10  -1   4 1999.12 231.712   1
  10   1  -4 2219.99 479.408   7
 -10   1  -4 1959.45 286.132   8
  10   1  -4 1933.02 329.886   1
  10   1   4 2159.55 298.323   2
  10  -1   4 2198.41 302.590   2
  10   1   4 2085.59 234.627   1
  10  -1   5 38811.4 1252.04   2
  10  -1   5 37702.0 941.856   1
  10   1  -5 36013.9 1468.43   1
  10  -1  -5 37768.9 1407.29   1
  10   1   5 39066.9 1209.93   2
 -10  -1   5 116119. 2829.91   8
 -10  -1  -5 39685.6 1196.76   8
 -10   1  -5 39424.4 1230.00   8
 -10   1   5 119748. 3079.43   8
  10   1  -6 3282.16 503.624   1
  10  -1  -6 3012.78 441.143   1
  10   1   6 3447.28 404.406   2
 -10  -1  -6 3557.12 395.820   8
 -10   1  -6 3413.27 401.349   8
  10  -1   6 3701.32 436.311   2
  10  -1   7 72056.2 1766.86   2
 -10   1  -7 68883.1 1667.96   8
  10  -1  -7 63563.4 2069.82   1
  10   1   7 69598.2 1694.42   2
  10   1  -7 67677.6 2160.81   1
 -10  -1   7 69719.2 1648.61   8
 -10  -1  -7 69474.3 1634.95   8
 -10  -1   8 4880.05 464.396   8
  10  -1   8 4930.00 497.992   2
 -10  -1  -8 4114.09 416.240   8
 -10   1   8 5691.47 521.364   8
  10  -1  -8 4685.46 614.230   1
  10   1   8 4809.07 471.513   2
  10   1  -8 5055.33 599.152   1
 -10   1  -8 4249.06 435.402   8
 -10  -1   9 1438.75 258.582   8
 -10   1  -9 1568.81 267.387   8
  10   1   9 1342.19 269.538   2
 -10  -1  -9 1315.85 241.187   8
  10   1  -9 1408.03 329.708   1
  10  -1   9 1482.77 300.637   2
  10  -1  -9 1510.08 330.920   1
 -10   1   9 1667.23 294.306   8
 -10  -1  10 1031.39 223.651   8
  10  -1  10 853.670 235.052   2
  10  -1 -10 1159.65 309.762   1
  10   1 -10 1230.36 299.726   1
  10   1  10 1039.38 261.204   2
 -10   1  10 793.394 195.625   8
  10  -1  11 56044.7 1809.74   2
 -10   1  11 49569.6 1598.92   8
  10   1 -11 55888.7 1868.84   1
 -10  -1  11 50086.8 1596.40   8
  10   1  11 54609.6 1748.42   2
  10  -1 -11 53792.3 1886.19   1
  10   1 -12 348.704 166.544   1
  10  -1 -12 463.592 200.420   1
 -10  -1  12 276.610 117.040   8
  10   1  12 411.517 190.406   2
 -10   1  12 514.286 193.829   8
  10  -1  12 542.845 214.513   2
 -10   1  13 13816.5 909.856   8
 -10  -1  13 13038.4 882.841   8
  10  -1  13 14488.2 1019.80   2
  10   1 -13 14862.3 961.419   1
  10  -1 -13 14832.5 973.859   1
  10   1  13 14151.5 982.890   2
  10  -1 -14 3095.66 459.466   1
  10  -1  14 2807.05 479.641   2
 -10   1  14 2509.85 403.114   8
  10   1  14 3017.12 478.697   2
 -10   1  14 3132.51 259.956  10
 -10  -1  14 3220.55 283.479  10
  10   1  14 3094.07 242.965   4
  10   1 -14 3057.70 446.585   1
  10  -1 -14 4313.99 317.908   4
 -10  -1  14 2874.45 448.688   8
  10  -1  14 3060.32 243.299   4
  10   1 -14 4838.20 345.184   4
  10   1  15 1146.29 327.750   2
  10  -1 -15 1742.31 222.196   4
  10   1 -15 1894.94 218.541   4
 -10   1  15 1436.09 188.645  10
  10   1 -15 928.378 265.133   1
  10  -1  15 1238.08 325.164   2
 -10   1  15 1475.13 337.237   8
 -10  -1  15 1362.48 319.294   8
 -10  -1  15 1634.13 202.809  10
  10  -1 -15 1467.49 322.958   1
  10  -1  16 5084.20 702.578   2
  10   1 -16 5759.46 627.984   1
  10   1 -16 7029.91 432.504   4
 -10  -1  16 5403.56 361.632  10
 -10   1  16 5271.40 342.942  10
 -10   1  16 5428.43 656.337   8
  10   1  16 5068.18 663.109   2
  10  -1 -16 5567.62 606.504   1
  10  -1 -16 6657.72 431.178   4
 -10  -1  16 5024.11 652.125   8
  10  -1 -17 33096.3 1474.22   1
  10   1  17 30235.0 695.494   5
 -10  -1  17 33073.9 876.773  10
 -10   1  17 30605.6 1618.02   8
  10   1  17 30888.8 1594.80   2
 -10  -1  17 30004.1 1586.15   8
  10   1 -17 33033.2 1474.79   1
  10   1 -17 41116.7 1082.81   4
  10  -1 -17 44205.5 1193.59   4
 -10   1  17 33598.9 860.458  10
  10  -1  17 31396.4 1676.53   2
 -10   1  18 571.727 258.559   8
  10  -1 -18 549.008 213.337   1
  10   1 -18 1454.99 219.301   4
  10   1 -18 688.735 232.424   1
 -10  -1  18 798.894 148.974  10
  10   1  18 837.613 123.047   5
  10  -1  18 762.727 128.884   5
 -10  -1  18 688.608 268.615   8
  10   1  18 921.249 326.344   2
  10  -1  18 662.117 258.922   2
  10  -1 -18 1039.60 193.335   4
 -10   1  18 797.052 149.877  10
  10  -1 -19 6820.60 435.622   4
  10  -1  19 4934.67 290.604   5
  10   1 -19 6939.10 432.545   4
  10   1  19 4968.78 292.230   5
 -10   1  19 5662.50 358.517  10
  10   1  20 981.240 134.954   5
  10  -1  20 805.736 125.459   5
  10  -1 -20 1236.86 197.506   4
 -10   1  20 894.966 150.779  10
  10  -1  21 1366.60 160.793   5
  10   1  21 1303.69 152.494   5
  10  -1 -21 1756.42 209.493   4
 -10   1  21 1434.99 183.945  10
  10  -1 -22 569.353 119.091   4
  10   1  22 440.852 95.8976   5
  10  -1  22 508.498 106.160   5
 -10   1  22 603.662 127.710  10
  10   1 -22 926.009 190.168   4
  10  -1  23 16797.3 527.582   5
  10   1  23 17500.6 539.209   5
  10   1  24 1055.30 141.364   5
  10  -1  24 1058.87 139.594   5
  10   1 -24 1343.27 171.569   4
  10  -1 -24 1072.47 141.480   4
  10   1  25 20337.5 553.793   5
  10  -1 -25 19459.3 525.308   4
  10  -1  25 19714.3 533.107   5
  10  -1 -26-119.408 78.8622   4
  10  -1  26-59.8607 60.1811   5
  10   1 -26-256.885 101.979   4
  10   1  26-50.3726 70.9583   5
  10  -1 -27 249.111 52.8632   4
  10  -1  27 462.973 84.3496   5
  10   1 -27 360.648 69.1548   4
  10   1  27 503.850 91.6083   5
  10  -1 -28 221.544 49.9308   4
  10   1  28 390.238 74.3849   5
  10  -1  28 301.061 63.6909   5
  10   1 -28 370.891 75.4941   4
  10  -1 -29 1640.40 102.566   4
  10   1 -29 1911.09 126.955   4
  10   1  29 1989.02 136.195   5
  10   1 -30 1414.78 94.7210   4
  10   1  30 1432.07 100.408   5
  11  -1   0 32.4940 81.6529   1
 -11   1   0-136.435 117.879   8
  11  -1   0 43.1433 87.2638   2
  11   1   0-11.0799 67.4534   1
  11   1   0 67.8961 98.9652   2
  11  -1   1 4518.04 433.974   2
  11   1   1 4662.94 410.787   2
  11  -1  -1 4814.18 446.987   1
 -11   1  -1 4804.10 405.386   8
 -11   1   1 4998.43 502.473   8
  11   1   1 4266.71 398.257   1
  11  -1   1 4238.75 387.148   1
 -11  -1  -1 4615.06 384.007   8
  11  -1  -1 5004.95 446.404   2
  11   1  -1 4807.96 407.175   2
  11   1  -1 4655.80 448.191   1
  11   1   2 623.418 177.929   2
  11  -1  -2 586.029 173.996   1
  11  -1   2 526.050 139.813   1
 -11  -1  -2 649.530 140.174   8
  11  -1   2 608.103 167.879   2
  11   1  -2 549.796 179.447   1
 -11   1   2-107.314 197.714   8
  11   1   2 559.814 145.385   1
 -11   1  -2 629.920 160.250   8
  11  -1  -3 27037.9 1119.08   1
  11  -1   3 25586.4 883.164   1
 -11   1  -3 25812.4 1020.56   8
 -11  -1  -3 25846.2 959.324   8
  11   1  -3 27439.3 1176.26   1
  11  -1   3 26201.1 1059.01   2
  11   1   3 25766.9 875.041   1
  11   1   3 26003.6 1003.29   2
  11   1   4 984.003 200.354   2
  11  -1   4 1048.65 184.074   1
 -11   1  -4 976.976 220.322   8
 -11  -1  -4 1095.23 220.643   8
  11   1  -4 1396.30 297.028   1
  11  -1  -4 1198.93 245.408   1
  11  -1   4 1030.21 222.846   2
  11   1   5 826.283 186.828   2
  11  -1  -5 988.920 253.680   1
  11  -1   5 972.351 225.588   2
 -11  -1  -5 948.114 207.971   8
 -11   1  -5 1082.06 219.300   8
  11   1   6 372.895 163.154   2
 -11   1  -6 203.614 111.688   8
  11  -1  -6 460.234 205.677   1
 -11  -1  -6 250.613 134.096   8
  11  -1   6 300.623 149.225   2
  11   1  -6 378.660 230.815   1
  11  -1   7 36794.7 1354.50   2
  11  -1  -7 33758.6 1556.47   1
 -11  -1  -7 33850.5 1216.94   8
 -11   1  -7 34230.0 1258.09   8
 -11  -1   7 35110.1 1227.34   8
  11   1   7 37602.6 1322.85   2
  11   1  -7 36306.3 1675.22   1
  11  -1   8 499.785 219.876   2
 -11  -1   8 1021.81 262.994   8
  11   1  -8 1015.94 344.770   1
  11  -1  -8 960.798 342.811   1
 -11  -1  -8 535.041 171.096   8
 -11   1  -8 771.813 238.878   8
 -11   1   8 1636.59 363.821   8
  11   1   8 753.691 237.876   2
  11  -1   9 69548.8 1957.87   2
 -11  -1  -9 60751.7 1692.81   8
 -11  -1   9 61258.8 1718.65   8
  11  -1  -9 63067.5 2241.28   1
  11   1   9 70202.2 1926.66   2
 -11   1   9 61646.2 1744.21   8
 -11   1  -9 62133.8 1764.64   8
  11   1  -9 67984.9 2216.59   1
 -11  -1 -10 99.7651 104.050   8
 -11   1  10 251.844 131.945   8
  11   1 -10 311.360 204.490   1
  11   1  10 239.084 159.724   2
  11  -1  10 251.519 161.023   2
  11  -1 -10 346.922 199.040   1
 -11   1 -10 101.424 91.0684   8
 -11  -1  10 112.365 108.293   8
  11  -1  11 7082.46 685.159   2
  11   1  11 6576.62 639.352   2
 -11  -1 -11 4751.59 500.121   8
  11   1 -11 6842.97 694.268   1
  11  -1 -11 6544.15 702.938   1
 -11  -1  11 4977.12 528.787   8
 -11   1 -11 5123.54 533.207   8
 -11   1  11 5237.70 542.095   8
  11   1 -12 280.128 138.497   1
 -11   1 -12 276.311 122.267   8
 -11  -1  12 158.901 106.940   8
 -11   1  12 395.875 128.022  10
  11  -1  12 262.896 75.5543   4
  11  -1  12 127.873 162.538   2
  11   1  12 338.740 86.4922   4
 -11  -1 -12 228.475 121.601   8
  11   1 -12 322.765 94.0351   4
 -11   1  12 293.048 140.536   8
 -11  -1  12 293.071 123.139  10
  11  -1 -12 263.266 171.818   1
  11   1  12 249.246 148.830   2
  11  -1 -12 412.984 97.7034   4
  11  -1 -13 2332.18 425.240   1
 -11   1  13 3074.29 270.783  10
  11  -1  13 2368.06 452.056   2
 -11  -1  13 3166.50 302.841  10
  11  -1  13 2591.31 223.495   4
  11   1  13 2029.10 395.304   2
 -11   1 -13 2543.61 397.968   8
  11   1  13 2636.85 215.113   4
  11   1 -13 3185.85 264.477   4
 -11  -1  13 2538.24 393.427   8
 -11  -1 -13 2341.68 367.485   8
  11  -1 -13 2872.02 234.927   4
 -11   1  13 2643.52 404.643   8
  11   1 -13 2421.18 424.229   1
  11   1  14 450.532 217.289   2
 -11   1  14 442.758 157.671   8
 -11  -1  14 611.538 163.058  10
  11  -1 -14 551.862 238.726   1
  11  -1  14 485.365 94.7430   4
 -11  -1  14 364.399 169.946   8
  11   1  14 467.988 83.4345   4
  11   1 -14 530.126 209.974   1
 -11   1  14 555.221 123.394  10
  11   1 -14 761.414 138.748   4
  11  -1 -14 699.774 133.303   4
  11  -1  14 534.761 255.803   2
  11   1 -15 7629.72 442.440   4
  11   1 -15 5967.18 661.499   1
 -11   1  15 6747.91 391.458  10
  11   1  15 6329.98 753.154   2
 -11  -1  15 6945.08 415.573  10
 -11  -1  15 6211.53 692.644   8
  11  -1  15 5865.86 733.156   2
  11  -1 -15 6637.13 683.037   1
  11  -1 -15 6608.22 378.709   4
 -11   1  15 6245.87 688.459   8
  11  -1 -16 24.6833 82.0522   4
 -11  -1  16 66.8171 126.753   8
  11  -1 -16 249.030 192.031   1
 -11  -1  16 0.55306 86.4819  10
 -11   1  16 65.3723 187.750   8
 -11   1  16-12.0793 115.873  10
  11   1 -16 93.3547 127.200   1
  11  -1  16 145.228 250.991   2
  11   1  16 104.199 146.050   2
  11   1 -16-28.5033 102.850   4
  11  -1 -17 510.121 125.688   4
  11  -1 -17 417.665 211.400   1
 -11   1  17 586.747 133.056  10
  11   1  17 565.318 280.960   2
  11  -1  17 369.830 238.652   2
  11   1 -17 477.452 222.827   1
  11   1 -17 490.731 127.572   4
 -11   1  17 316.895 187.473   8
 -11  -1  17 742.461 293.974   8
 -11  -1  17 480.034 95.5913  10
  11  -1 -18 605.833 153.771   4
 -11   1  18 397.666 98.1035  10
  11   1 -18 715.495 160.474   4
  11  -1 -19 16228.9 614.512   4
  11   1  19 15504.3 504.729   5
 -11   1  19 15722.3 600.618  10
  11   1  20 102.253 64.0229   5
 -11   1  20-20.8651 108.309  10
  11  -1 -20 104.768 81.5833   4
  11   1 -20 146.145 113.466   4
  11  -1 -21 27224.2 734.964   4
 -11   1  21 26342.1 754.423  10
  11   1  21 25479.6 640.853   5
  11   1 -22 1929.37 207.716   4
  11   1  22 1674.76 172.233   5
  11  -1 -22 1764.89 181.937   4
  11  -1  22 1447.60 153.952   5
  11  -1 -23 7206.68 341.815   4
  11  -1  23 6977.50 322.413   5
  11   1  23 7409.64 337.891   5
  11  -1 -24 211.946 62.6252   4
  11  -1  24 96.8005 58.0114   5
  11   1 -24 10.6371 77.0032   4
  11   1  24 183.377 71.7812   5
  11  -1 -25 4472.80 236.848   4
  11   1 -25 4633.36 257.332   4
  11  -1  25 4343.12 234.360   5
  11   1  25 4510.05 248.210   5
  11  -1 -26 0.39417 56.1106   4
  11   1 -26-68.4862 73.3705   4
  11  -1  26 64.2919 60.0588   5
  11  -1  27 2963.69 169.049   5
  11   1 -27 2617.23 164.050   4
  11   1  27 3000.73 177.442   5
  11  -1 -27 2639.05 151.834   4
  11   1  28-92.3379 57.8860   5
  11  -1 -28-31.7037 34.9121   4
  11   1 -28 5.50493 33.0114   4
  11   1 -29 787.591 76.9656   4
 -12   1   0 5239.81 537.093   8
  12   1   0 4703.91 449.904   1
  12  -1   0 4874.48 474.019   2
  12   1   0 4777.19 443.715   2
  12  -1   0 4630.75 439.740   1
  12  -1   1 163030. 2535.04   1
 -12  -1  -1 157123. 2666.78   8
  12   1   1 169186. 2602.57   2
  12  -1  -1 166012. 2734.82   1
  12   1  -1 162807. 2726.15   1
  12  -1   1 166170. 2723.54   2
 -12   1  -1 160257. 2621.61   8
  12   1   1 162868. 2507.94   1
 -12   1  -2 2139.97 299.112   8
  12   1   2 1776.63 271.461   1
 -12   1   2 1990.23 534.562   8
  12  -1  -2 1694.99 295.335   1
  12   1   2 1859.57 294.065   2
  12  -1   2 1952.90 309.049   2
  12  -1   2 1936.22 287.422   1
  12   1  -2 1917.01 319.797   1
 -12  -1  -2 1978.55 277.959   8
 -12   1  -3 56250.7 1535.50   8
  12  -1  -3 60841.4 1776.73   1
  12   1  -3 61595.1 1852.87   1
  12  -1   3 60702.5 1683.93   2
 -12  -1  -3 54236.5 1448.14   8
  12  -1   3 60056.1 1437.83   1
  12   1   3 60800.7 1625.93   2
 -12   1  -4 124.042 104.596   8
  12  -1  -4 12.0416 85.4068   1
  12   1  -4 31.0065 99.3230   1
  12  -1   4 83.6421 104.648   2
 -12  -1   4 170650. 3734.23   8
 -12  -1  -4 147.675 94.7386   8
 -12   1   4 144987. 3717.98   8
  12   1   4 145.107 104.910   2
 -12   1  -5 9869.62 699.154   8
 -12  -1  -5 10387.5 680.960   8
  12  -1   5 11833.5 782.476   2
  12   1   5 11723.8 752.114   2
  12   1  -5 11821.1 899.803   1
  12  -1  -5 12009.6 868.603   1
  12   1  -6 349.090 190.865   1
 -12  -1  -6 160.125 119.623   8
  12  -1   6 143.335 100.044   2
 -12   1  -6 225.483 131.498   8
  12   1   6 184.782 124.029   2
  12  -1  -6 137.583 118.727   1
  12  -1  -7 10973.3 925.266   1
 -12   1  -7 9893.60 724.811   8
 -12  -1  -7 9739.82 698.973   8
  12   1  -7 11964.8 1007.39   1
  12  -1   7 11115.5 790.015   2
 -12  -1   7 10860.8 737.938   8
  12   1   7 11225.3 777.819   2
  12   1  -8 10474.0 940.377   1
  12  -1   8 10127.7 767.785   2
 -12   1  -8 8966.75 710.710   8
 -12   1   8 10046.9 733.198   8
  12  -1  -8 10083.6 941.575   1
  12   1   8 9989.67 747.716   2
 -12  -1  -8 9097.00 687.953   8
 -12  -1   8 9802.61 703.883   8
 -12   1   9 44567.6 1552.23   8
  12  -1   9 49768.3 1728.81   2
 -12   1  -9 42937.7 1542.77   8
  12   1   9 47913.4 1660.16   2
  12  -1   9 47908.4 905.397   4
  12   1   9 47227.3 885.532   4
 -12  -1  -9 42270.6 1499.13   8
  12   1  -9 49307.5 899.439   4
  12   1  -9 51212.5 2040.14   1
 -12  -1   9 43853.3 1525.27   8
  12  -1  -9 46967.2 2026.72   1
 -12  -1  10 992.105 253.682   8
 -12   1  10 948.111 245.619   8
  12   1 -10 1229.44 347.576   1
 -12   1 -10 946.223 263.008   8
  12   1  10 879.712 144.651   4
  12  -1  10 604.853 228.038   2
  12  -1 -10 1194.59 366.399   1
 -12  -1 -10 652.759 234.300   8
  12  -1 -10 1194.69 154.135   4
  12  -1  10 961.235 148.968   4
  12   1  10 986.833 286.545   2
 -12  -1  10 1026.16 189.691  10
 -12   1  10 1055.73 195.617  10
  12   1 -10 1256.55 170.413   4
  12   1  11 138032. 3032.81   2
  12  -1 -11 132159. 1504.39   4
 -12   1 -11 120241. 2713.01   8
  12  -1  11 131311. 1553.94   4
 -12   1  11 130792. 1839.47  10
 -12  -1  11 123906. 1932.54  10
 -12  -1  11 118701. 2665.35   8
 -12   1  11 119611. 2705.00   8
  12   1 -11 135857. 1556.77   4
  12   1 -11 143106. 3293.34   1
  12  -1 -11 138127. 3321.31   1
 -12  -1 -11 116660. 2605.42   8
  12  -1  11 139074. 3093.82   2
  12   1  11 130759. 1530.09   4
  12   1 -12 278.179 174.209   1
  12  -1  12 500.921 258.841   2
 -12   1  12 403.067 160.316  10
  12   1 -12 421.893 126.048   4
 -12   1 -12 117.894 160.796   8
  12  -1 -12 341.586 115.264   4
  12  -1 -12 381.160 206.968   1
  12  -1  12 153.842 89.3659   4
 -12   1  12 243.765 164.957   8
 -12  -1  12 100.752 129.471   8
 -12  -1 -12 197.090 164.885   8
  12   1  12 296.071 102.019   4
 -12  -1  12 400.429 162.127  10
  12   1  12 300.054 223.995   2
  12  -1 -13 86914.6 2558.39   1
  12  -1  13 80978.4 1290.47   4
 -12  -1  13 79866.4 1478.53  10
  12   1 -13 83644.1 2482.12   1
  12  -1  13 89148.0 2686.88   2
 -12  -1  13 72149.9 2219.10   8
  12   1 -13 86297.7 1307.55   4
 -12  -1 -13 68896.4 2136.13   8
 -12   1 -13 73519.2 2243.66   8
  12   1  13 82251.5 1264.45   4
  12  -1 -13 80963.7 1232.46   4
 -12   1  13 79350.8 1397.37  10
 -12   1  13 74855.0 2273.11   8
  12   1  13 87001.9 2613.93   2
  12   1 -14 3863.93 551.683   1
 -12  -1  14 3963.41 335.560  10
 -12   1 -14 3093.37 493.176   8
  12   1  14 3529.89 280.474   4
  12  -1 -14 3823.52 538.414   1
  12   1  14 4022.86 603.711   2
 -12   1  14 3786.12 314.758  10
 -12   1  14 3344.91 491.778   8
  12  -1  14 3709.84 289.682   4
  12   1 -14 4470.69 317.326   4
  12  -1  14 4624.74 665.017   2
 -12  -1  14 3532.70 524.525   8
  12  -1 -14 3696.68 267.696   4
 -12  -1 -14 3235.96 489.208   8
 -12  -1 -15 17907.1 1162.93   8
 -12   1  15 20042.7 1261.50   8
 -12   1  15 21396.0 721.588  10
 -12   1 -15 19140.5 1229.57   8
  12   1  15 24041.2 1474.77   2
  12  -1 -15 21826.3 678.798   4
  12   1 -15 23320.7 728.136   4
  12   1 -15 23473.5 1315.54   1
 -12  -1  15 19233.5 1240.24   8
  12  -1 -15 24096.0 1341.93   1
  12  -1  15 23267.5 1495.78   2
  12  -1 -16 269.169 78.7908   4
  12   1 -16 643.921 147.113   4
 -12   1  16 429.722 133.828  10
  12   1 -17 2486.64 255.376   4
  12  -1 -17 1741.46 201.726   4
 -12   1  17 2038.84 229.188  10
 -12   1  18-71.5641 107.358  10
  12   1 -18 57.3049 75.5039   4
  12  -1 -18-26.9252 100.991   4
  12   1 -19 822.857 156.735   4
 -12   1  19 766.874 135.873  10
  12  -1 -19 656.402 129.106   4
  12  -1 -20 156.595 86.3771   4
  12   1 -20 103.065 95.6931   4
 -12   1  20-37.5759 119.474  10
  12   1 -21 8660.38 416.744   4
  12  -1 -21 7884.22 379.648   4
  12   1 -22 1781.00 200.061   4
  12  -1 -22 1634.73 173.102   4
  12   1 -23 46221.4 852.936   4
  12  -1 -23 43646.5 791.112   4
  12  -1 -24 19.2592 51.6354   4
  12   1 -24 14.4044 53.9642   4
  12   1 -25 19985.8 492.797   4
  12  -1 -25 17637.7 438.667   4
  12   1 -26-39.2962 61.5550   4
  12  -1 -26 31.9726 41.1446   4
  12  -1 -27-22.4771 35.1759   4
  12   1 -27 21.9331 42.6687   4
  12   1 -28 93.7496 37.1899   4
  13   1   0 35.0204 122.961   1
  13  -1   0 19.9028 83.2015   1
 -13   1   0-186.656 170.736   8
  13   1   0 132.512 115.112   2
  13   1  -1-11.7307 95.2264   1
  13  -1   1 22.4152 71.9949   1
  13   1   1 14.3885 98.2050   2
 -13   1  -1-106.035 152.158   8
  13  -1  -1 46.8689 78.7857   1
  13   1   1 41.4557 76.3281   1
 -13  -1  -1 9.18638 137.051   8
  13  -1   1 55.4477 130.441   2
 -13  -1  -2 1375.98 289.300   8
 -13   1  -2 1231.27 250.716   8
  13   1  -2 978.136 236.485   1
  13  -1   2 1319.89 288.960   2
  13  -1  -2 1265.26 272.632   1
  13   1   2 1198.58 270.500   2
  13  -1   2 1246.92 242.025   1
 -13  -1  -3 1290.61 242.025   8
  13  -1   3 2066.32 336.900   2
  13   1  -3 1966.20 349.761   1
  13  -1  -3 2202.43 373.656   1
 -13   1  -3 1418.01 250.549   8
  13   1   3 1886.21 318.877   2
  13   1  -4 241.666 140.823   1
  13  -1  -4 278.098 153.493   1
 -13   1  -4 299.394 126.158   8
 -13  -1  -4 229.434 116.299   8
  13  -1   4 324.822 148.317   2
  13   1   4 269.447 140.124   2
  13  -1  -5 281.307 143.942   1
  13   1  -5 277.306 74.5378   4
  13   1   5 102.243 100.454   2
  13  -1   5 146.391 58.2302   4
  13   1   5 199.191 71.2245   4
  13   1  -5 200.657 188.246   1
  13  -1   5 455.716 194.606   2
 -13   1  -5 227.400 102.715   8
 -13  -1  -5 86.2830 82.0618   8
  13   1   6 2406.37 371.320   2
 -13  -1  -6 2370.88 337.320   8
 -13   1  -6 2458.96 363.918   8
  13   1  -6 2759.35 212.479   4
  13  -1   6 2603.55 213.064   4
  13  -1   6 2560.31 393.681   2
  13  -1  -6 2828.04 456.249   1
  13   1  -6 2716.36 467.660   1
  13  -1  -6 2791.19 209.213   4
  13   1   6 2572.51 209.401   4
 -13   1   7 2640.23 251.203  10
  13   1   7 3108.29 435.699   2
  13   1  -7 3207.38 551.897   1
  13  -1  -7 2896.87 220.139   4
  13  -1  -7 3178.34 520.956   1
 -13  -1   7 2752.28 407.243   8
 -13   1   7 4400.66 570.262   8
 -13  -1  -7 3254.35 412.144   8
  13  -1   7 2963.03 233.527   4
  13  -1   7 3245.65 449.842   2
  13   1  -7 2856.35 218.713   4
  13   1   7 3126.89 246.162   4
 -13   1  -7 2538.78 403.375   8
  13  -1   8 1125.32 154.770   4
  13   1  -8 1238.37 145.198   4
 -13   1   8 1384.27 313.298   8
  13   1   8 1171.24 159.463   4
 -13   1   8 1105.71 166.770  10
  13   1   8 1261.77 277.972   2
  13   1  -8 1071.79 347.022   1
  13  -1  -8 1079.74 333.101   1
  13  -1   8 1235.84 290.844   2
 -13  -1   8 1192.38 264.733   8
 -13  -1  -8 897.770 239.590   8
  13  -1  -8 1103.48 140.963   4
 -13   1  -8 1031.21 263.739   8
  13   1   9 8876.87 404.906   4
  13  -1   9 9649.10 811.224   2
 -13   1   9 7048.98 644.854   8
  13  -1  -9 8616.91 924.581   1
  13   1  -9 8682.92 890.163   1
 -13   1   9 6768.48 434.679  10
 -13   1  -9 7349.42 686.985   8
 -13  -1   9 6696.84 619.300   8
  13  -1   9 8466.12 403.495   4
  13   1   9 9461.70 779.973   2
  13   1  -9 8596.23 386.715   4
  13  -1  -9 8037.82 371.400   4
 -13  -1  -9 7112.27 645.021   8
  13   1 -10 2095.78 442.833   1
  13   1  10 1818.60 190.306   4
  13  -1  10 1849.63 367.655   2
  13  -1 -10 1978.68 193.419   4
 -13   1 -10 1521.98 326.888   8
 -13   1  10 1607.11 216.109  10
  13   1 -10 1863.51 192.210   4
  13  -1 -10 1834.45 422.127   1
 -13  -1 -10 1630.18 324.785   8
 -13   1  10 1528.65 310.176   8
  13   1  10 2082.81 386.360   2
  13  -1  10 1739.93 192.227   4
 -13  -1  10 1442.89 293.201   8
  13  -1  11 400.214 107.710   4
 -13   1  11 48.2622 152.994   8
 -13   1 -11 410.111 195.230   8
  13   1 -11 344.166 101.566   4
  13   1  11 527.276 126.278   4
 -13   1  11 79.7638 110.606  10
  13   1 -11 389.529 204.043   1
 -13  -1  11 22.6535 157.213   8
  13  -1 -11 221.971 87.1279   4
  13  -1  11 536.118 241.336   2
  13  -1 -11 425.921 232.258   1
 -13  -1 -11 316.303 156.174   8
  13   1  11 551.787 229.249   2
  13  -1 -12 5203.33 315.325   4
 -13   1  12 4878.63 576.594   8
  13   1 -12 5307.73 671.495   1
 -13  -1  12 4723.12 562.551   8
  13   1  12 5126.65 324.630   4
  13  -1 -12 5914.52 729.014   1
 -13   1  12 5328.60 386.623  10
 -13  -1 -12 4183.16 541.483   8
  13   1  12 5056.93 632.600   2
 -13   1 -12 5119.80 604.019   8
  13   1 -12 5164.04 317.823   4
  13  -1  12 5101.22 328.311   4
  13  -1  12 5384.85 671.325   2
  13  -1 -13 43.5132 60.1878   4
  13   1 -13 28.3212 65.8241   4
 -13   1 -13-37.5312 134.961   8
 -13  -1 -13 130.882 159.960   8
  13   1 -13 241.827 197.205   1
  13  -1  13 111.367 82.1654   4
  13  -1  13 5.11371 155.291   2
 -13   1  13 90.4294 89.7475  10
  13  -1 -13 23.0416 113.694   1
 -13  -1  13-167.352 179.229   8
  13   1  13 48.6937 71.2590   4
  13   1  13 258.290 243.371   2
 -13   1  13-113.709 166.332   8
  13  -1 -14-30.9536 77.4330   4
 -13   1  14-78.0789 105.519  10
  13  -1  14-95.2091 103.753   4
  13   1  14-63.9736 100.515   4
  13   1 -14-140.119 112.029   4
  13  -1 -15 1215.59 160.224   4
  13   1 -15 1272.79 163.553   4
 -13   1  15 1464.28 204.359  10
 -13  -1 -15 1641.73 204.501   3
 -13   1  16 9.65217 84.1370  10
  13   1 -16-133.300 126.784   4
  13  -1 -16-83.1983 102.676   4
  13  -1 -17 1375.27 183.273   4
 -13   1  17 1130.05 172.165  10
  13   1 -17 1253.46 174.544   4
  13   1 -18 160.018 85.0001   4
 -13   1  18 160.771 86.7069  10
  13  -1 -18 297.672 101.323   4
  13   1 -19 9437.31 447.907   4
  13  -1 -19 9137.61 428.801   4
  13  -1 -20 3720.67 266.636   4
  13   1 -20 4028.74 287.794   4
  13  -1 -21 10229.3 414.753   4
  13   1 -21 11007.4 445.934   4
  13   1 -22 883.427 134.836   4
  13  -1 -22 926.260 135.060   4
  13  -1 -23 6474.07 290.168   4
  13   1 -23 6917.48 318.327   4
  13  -1 -24-7.29730 44.2466   4
  13   1 -24 12.3266 48.6642   4
  13  -1 -25 147.841 43.5766   4
  13   1 -25 78.3264 49.1415   4
  13   1 -26-16.2702 41.7499   4
  13  -1 -26-47.9409 36.1249   4
  13   1 -27 187.836 42.8255   4
  14   1   0 4503.69 500.421   1
  14  -1   0 4402.30 479.053   1
  14   1   0 4618.42 310.252   4
 -14   1   0 4100.28 800.802   8
  14  -1   0 4216.87 296.906   4
  14  -1  -1 71235.0 1098.10   4
 -14   1   1 47961.8 2526.46   8
  14   1   1 69999.2 1093.39   4
  14  -1  -1 68793.0 1922.44   1
 -14   1  -1 40810.2 2158.35   8
  14   1  -1 68444.6 1913.66   1
  14  -1   1 70361.9 1094.79   4
  14   1  -1 69373.7 1083.64   4
 -14  -1  -1 29652.4 1932.03   8
  14  -1  -2 2927.82 236.078   4
  14  -1  -2 3085.31 434.053   1
  14  -1   2 3222.82 261.459   4
  14  -1   2 3759.25 491.099   2
  14   1   2 3372.41 268.605   4
  14   1  -2 3260.40 253.378   4
 -14   1  -2 2635.12 438.009   8
  14   1  -2 3264.82 450.742   1
  14   1   2 3712.15 484.355   2
  14  -1   3 11995.6 462.029   4
  14   1  -3 13001.3 472.905   4
  14   1   3 11593.6 780.821   2
 -14  -1   3 181351. 4107.79   8
 -14  -1  -3 11248.4 834.916   8
 -14   1  -3 13024.3 848.715   8
 -14   1   3 214116. 4886.16   8
  14   1  -3 12019.5 864.945   1
  14  -1   3 12109.9 831.364   2
  14   1   3 12038.2 463.303   4
  14  -1  -3 12786.8 462.216   4
  14  -1  -3 12121.8 860.655   1
  14   1  -4 1637.25 173.783   4
 -14  -1  -4 1278.90 274.840   8
  14   1  -4 1586.56 328.531   1
  14  -1   4 1844.46 332.813   2
  14   1   4 2015.49 345.809   2
 -14   1  -4 1579.02 287.622   8
  14  -1  -4 1582.86 323.224   1
  14  -1  -4 1448.87 156.245   4
  14  -1   4 1587.16 169.973   4
  14   1   4 1712.86 184.938   4
  14  -1   5 3291.50 441.922   2
  14   1   5 2820.16 405.717   2
  14  -1  -5 2969.34 222.833   4
  14   1  -5 3007.25 471.336   1
  14   1  -5 3246.70 237.806   4
  14   1   5 2907.43 228.091   4
  14  -1  -5 3003.92 470.672   1
 -14  -1  -5 3006.37 398.251   8
  14  -1   5 2810.92 227.942   4
 -14   1  -5 3481.16 417.376   8
  14   1   6 97.7193 58.4875   4
  14   1  -6 217.373 139.539   1
  14   1  -6 122.189 63.1582   4
  14  -1   6 191.262 179.106   2
  14  -1   6 76.5349 61.3649   4
 -14  -1  -6 68.7342 104.748   8
  14   1   6 169.921 164.181   2
  14  -1  -6 275.461 148.194   1
  14  -1  -6 125.604 64.4849   4
 -14   1  -6 188.071 142.146   8
  14  -1  -7 14842.7 513.074   4
  14  -1   7 16099.8 1020.18   2
  14  -1  -7 15492.2 1149.46   1
  14   1  -7 15045.9 1161.42   1
 -14  -1  -7 14355.9 878.011   8
  14  -1   7 14608.1 538.252   4
  14   1   7 14123.6 524.200   4
 -14   1  -7 15242.3 926.080   8
 -14  -1   7 13887.2 893.691   8
  14   1   7 14657.5 961.122   2
 -14   1   7 14517.3 570.856  10
 -14   1   7 15420.4 967.188   8
  14   1  -7 14647.1 513.342   4
 -14   1   8 372.305 224.680   8
  14   1  -8 406.252 220.404   1
  14   1   8 548.454 242.675   2
 -14   1   8 493.622 162.986  10
  14  -1  -8 359.396 272.041   1
  14   1  -8 547.069 146.201   4
 -14   1  -8 687.420 248.150   8
  14  -1   8 519.742 139.996   4
 -14  -1   8 319.980 183.518   8
  14  -1   8 615.564 257.548   2
 -14  -1  -8 536.422 220.199   8
  14   1   8 395.652 120.225   4
  14  -1  -8 482.814 139.421   4
 -14   1   9 24652.6 812.513  10
  14  -1  -9 24881.3 1615.93   1
 -14   1  -9 25459.2 1278.88   8
  14   1   9 25457.6 712.161   4
  14   1  -9 25128.8 681.591   4
  14   1   9 26030.1 1321.81   2
  14  -1   9 26484.7 732.069   4
  14   1  -9 25739.5 1583.54   1
 -14  -1   9 23487.2 1214.66   8
 -14   1   9 24301.1 1241.17   8
  14  -1   9 27476.6 1400.04   2
 -14  -1  -9 24306.7 1205.25   8
  14  -1  -9 25203.0 677.543   4
  14   1 -10 1983.88 467.387   1
  14   1  10 1284.95 193.707   4
 -14   1 -10 1080.99 309.884   8
  14  -1 -10 1448.15 193.302   4
  14  -1  10 1447.85 207.753   4
  14  -1  10 1361.28 361.127   2
  14   1 -10 1560.08 200.572   4
 -14   1  10 1331.64 326.135   8
  14  -1 -10 1751.92 464.953   1
 -14  -1  10 1389.23 331.007   8
 -14  -1 -10 1542.48 329.175   8
  14   1  10 1466.84 376.253   2
 -14   1  10 1207.47 216.435  10
  14   1 -11 18233.1 1281.13   1
  14   1 -11 17911.8 585.810   4
  14  -1 -11 18477.6 1328.25   1
 -14   1  11 18432.5 731.786  10
  14   1  11 18605.9 1182.23   2
 -14  -1  11 17023.6 1078.76   8
 -14  -1 -11 16980.7 1065.47   8
 -14   1  11 17543.2 1104.31   8
  14  -1  11 18621.2 630.563   4
  14  -1  11 18203.1 1209.51   2
  14   1  11 18022.3 612.622   4
 -14   1 -11 17161.9 1110.48   8
  14  -1 -11 17631.8 582.565   4
  14   1 -12 1747.01 228.719   4
  14  -1 -12 1642.18 219.694   4
  14  -1  12 1506.19 233.924   4
  14   1  12 1753.55 223.949   4
 -14   1  12 1342.77 249.319  10
  14   1 -13 41423.6 923.603   4
  14   1  13 40310.5 935.010   4
  14  -1 -13 40685.3 904.951   4
  14  -1  13 41109.7 964.300   4
 -14   1  13 42173.0 1064.65  10
  14  -1 -14 804.550 161.897   4
  14   1 -14 872.304 171.664   4
  14   1  14 825.282 168.598   4
  14  -1  14 772.527 167.947   4
 -14   1  14 711.521 168.299  10
 -14   1  15 10524.2 517.324  10
 -14  -1 -15 10759.5 497.766   3
  14   1 -15 10943.6 491.202   4
  14  -1 -15 10286.4 471.493   4
 -14   1  16 834.452 162.871  10
 -14  -1 -16 1031.08 160.699   3
  14  -1 -16 879.048 146.637   4
  14   1 -16 881.306 148.997   4
  14  -1 -17 660.480 138.700   4
  14   1 -17 628.114 134.128   4
  14  -1 -18-30.5532 66.8058   4
  14   1 -18 24.6817 78.8467   4
  14   1 -19 2156.63 218.899   4
  14  -1 -19 1954.02 197.415   4
  14   1 -20 396.735 125.922   4
  14  -1 -20 302.997 98.2632   4
  14   1 -21 14572.7 482.423   4
  14  -1 -21 14031.8 453.924   4
  14   1 -22 673.042 130.445   4
  14  -1 -22 520.223 113.172   4
  14   1 -23 17588.4 463.874   4
  14  -1 -23 16490.9 425.015   4
  14   1 -24 1166.24 120.713   4
  14  -1 -24 1135.63 109.701   4
  14   1 -25 5000.64 210.081   4
  14  -1 -25 4474.75 181.445   4
  14   1 -26-37.5964 34.4327   4
  15   1   0 23.9492 75.3939   4
  15  -1   0 45.4472 69.7530   4
  15  -1  -1 25360.0 689.210   4
  15  -1   1 25010.5 687.914   4
 -15   1  -1 22612.4 1850.19   8
  15   1   1 25286.0 687.120   4
  15  -1  -1 26594.9 1225.66   1
 -15  -1   1 281874. 5776.82   8
 -15  -1  -1 149457. 4531.68   8
  15   1  -1 26109.9 694.147   4
 -15   1   1 206166. 5188.22   8
  15  -1  -2 1230.30 180.423   4
  15  -1   2 1374.24 183.834   4
 -15  -1   2 201495. 4647.71   8
 -15   1   2 267002. 5690.09   8
  15  -1  -2 1218.23 277.269   1
 -15   1  -2 125.186 215.599   8
  15   1   2 1300.54 190.866   4
 -15  -1  -2 44035.5 2502.15   8
  15   1  -2 1177.64 173.692   4
  15   1  -2 1301.88 297.498   1
  15   1   3 46277.4 928.576   4
  15   1  -3 47126.7 1760.00   1
  15  -1  -3 45510.3 1708.38   1
  15  -1   3 45860.3 933.684   4
  15  -1   3 47017.1 1674.65   2
  15   1  -3 45936.3 913.881   4
  15  -1  -3 45201.0 906.590   4
  15   1   3 46413.0 1598.94   2
  15  -1  -4 752.725 230.266   1
  15  -1   4 678.577 205.950   2
  15   1  -4 890.253 141.835   4
 -15   1  -4 253.944 157.681   8
  15   1  -4 714.187 231.575   1
  15   1   4 686.190 213.839   2
  15  -1  -4 780.727 118.306   4
  15   1   4 796.320 137.241   4
  15  -1   4 792.781 138.336   4
  15   1  -5 111.222 149.949   1
  15  -1   5-58.7456 111.839   4
  15   1   5 10.2637 151.538   2
 -15   1  -5-436.637 190.065   8
  15  -1  -5 141.868 155.409   1
  15   1   5 54.5195 76.7717   4
  15  -1   5-96.3207 173.214   2
  15   1  -5-84.2327 91.4816   4
 -15  -1  -5-318.157 196.550   8
  15  -1  -5 61.3635 62.0922   4
  15   1   6 487.888 169.889   2
  15   1  -6 558.462 94.6169   4
  15  -1  -6 594.679 103.303   4
 -15  -1  -6 84.5069 95.0086   8
  15  -1   6 362.000 91.4027   4
  15  -1   6 652.855 210.572   2
 -15   1  -6 50.7948 101.151   8
  15  -1  -6 968.873 293.472   1
  15   1  -6 701.808 271.086   1
 -15  -1   6 894.209 267.915   8
  15   1   6 409.668 88.7154   4
 -15   1  -7 33061.7 1408.89   8
 -15   1   7 34462.8 1461.30   8
  15  -1  -7 37331.2 829.173   4
  15   1  -7 37344.7 830.653   4
  15   1  -7 37031.2 1822.34   1
  15  -1  -7 38339.1 1841.26   1
 -15  -1  -7 32168.1 1380.01   8
  15   1   7 35491.3 846.201   4
  15  -1   7 36601.8 862.024   4
  15   1   7 36855.4 1533.75   2
  15  -1   7 39402.8 1639.10   2
 -15  -1   7 32157.1 1397.15   8
  15   1  -8 1087.56 381.107   1
 -15   1  -8 895.542 259.470   8
  15  -1   8 1224.51 186.088   4
  15   1   8 849.739 276.283   2
 -15   1   8 1144.02 281.889   8
  15  -1  -8 1388.17 405.785   1
 -15  -1   8 706.818 207.878   8
  15   1   8 1136.80 175.507   4
 -15  -1  -8 1019.85 262.831   8
  15   1  -8 1333.97 181.648   4
  15  -1   8 1473.64 355.563   2
  15  -1  -8 1240.97 176.787   4
  15  -1  -9 58291.3 1050.46   4
  15  -1   9 57906.8 1097.83   4
  15   1   9 57517.4 1083.18   4
  15   1  -9 58759.7 1059.40   4
  15   1  10 270.637 125.293   4
  15   1 -10 496.579 141.855   4
  15  -1 -10 591.289 142.282   4
  15  -1  10 394.817 137.572   4
  15  -1 -11 38812.5 870.793   4
  15   1  11 39731.8 909.633   4
  15   1 -11 40015.4 895.310   4
  15  -1  11 39343.2 926.234   4
  15   1 -12 109.804 102.916   4
  15  -1  12 125.786 97.8522   4
  15  -1 -12 100.512 84.7163   4
  15   1  12-33.9676 71.6798   4
  15   1 -13 1130.09 165.870   4
  15  -1 -13 1048.04 162.535   4
  15  -1  13 959.114 170.558   4
  15   1  13 967.264 170.267   4
  15   1 -14 120.517 94.6948   4
  15  -1 -14 6.71642 69.1670   4
 -15  -1 -14 82.3253 99.2023   3
 -15  -1 -15 6978.09 392.319   3
  15   1 -15 7164.54 390.022   4
  15  -1 -15 6622.79 376.241   4
 -15  -1 -16 154.529 91.6184   3
  15  -1 -16-66.0746 104.216   4
  15   1 -16-23.6272 90.6999   4
  15  -1 -17 488.425 110.913   4
  15   1 -17 528.848 115.539   4
  15  -1 -18 158.618 70.9251   4
  15   1 -18 373.476 115.793   4
  15  -1 -19 53249.0 931.734   4
  15   1 -19 54131.8 970.932   4
  15   1 -20 2713.11 223.072   4
  15  -1 -20 2452.45 198.671   4
  15  -1 -21 72009.3 946.646   4
  15   1 -21 75935.4 1018.81   4
  15  -1 -22 1807.10 151.246   4
  15   1 -22 2201.95 174.075   4
  15   1 -23 17799.7 427.365   4
  15  -1 -23 16415.6 381.873   4
  15   1 -24 78.8147 44.6371   4
  15  -1 -24 52.8823 37.4009   4
  15   1 -25 368.620 56.1168   4
 -16   1   0 255232. 5866.95   8
 -16  -1   0 299227. 6067.50   8
  16   1  -1 59375.8 1071.89   4
  16   1   1 60553.7 1091.72   4
 -16  -1   1 232608. 5078.25   8
  16  -1   1 60261.7 1095.00   4
  16  -1  -1 60126.3 1083.20   4
 -16  -1  -1 303989. 6384.05   8
  16  -1   2 186.855 107.525   4
  16   1   2 165.698 95.9931   4
  16   1   3 11130.3 472.785   4
  16  -1  -3 11047.7 459.423   4
  16  -1   3 11118.2 475.481   4
  16   1  -3 11399.5 464.477   4
  16  -1   4 415.919 100.436   4
  16   1  -4 398.467 93.7986   4
  16  -1  -4 270.559 80.8742   4
  16   1   4 431.218 103.108   4
  16   1   5 439.320 85.5041   4
  16  -1  -5 651.472 111.780   4
  16  -1   5 446.312 92.6814   4
  16   1  -5 676.399 127.088   4
  16   1   6 810.514 126.854   4
  16  -1   6 886.636 139.193   4
  16  -1  -6 983.174 140.794   4
  16   1  -6 962.880 143.626   4
  16   1   7 636.933 111.326   4
  16  -1   7 561.958 126.300   4
  16  -1  -7 722.019 129.954   4
  16   1  -7 664.515 111.369   4
  16  -1   8 2426.90 244.187   4
  16   1  -8 2699.83 232.788   4
  16  -1  -8 2803.69 246.782   4
  16   1   8 2381.56 237.396   4
  16  -1   9 22758.8 702.012   4
  16  -1  -9 23656.6 676.263   4
  16   1   9 22762.5 689.233   4
  16   1  -9 23504.0 679.598   4
  16  -1 -10 549.201 155.965   4
  16   1 -10 507.962 136.640   4
  16  -1  10 370.246 137.689   4
  16   1  10 415.779 136.503   4
  16   1 -11 59018.6 1081.09   4
  16   1  11 57338.3 1099.18   4
  16  -1 -11 58028.7 1065.99   4
  16  -1  11 58895.7 1140.13   4
  16   1 -12 513.210 146.098   4
  16  -1  12 305.585 130.964   4
  16  -1 -12 397.114 140.867   4
  16   1  12 402.187 132.654   4
  16   1 -13 58898.1 1083.63   4
  16  -1 -13 58088.7 1072.44   4
 -16  -1 -13 59168.4 1178.13   3
  16  -1  13 59021.4 1168.79   4
  16   1  13 57926.4 1127.29   4
 -16  -1 -14 1591.17 216.137   3
  16   1 -14 1672.01 204.470   4
  16  -1 -14 1545.34 195.443   4
 -16  -1 -15 13847.1 532.062   3
  16   1 -15 12754.3 511.060   4
  16  -1 -15 12511.0 500.192   4
 -16   1 -15 13939.5 538.858   3
 -16   1 -16 226.499 88.7185   3
  16  -1 -16-29.3123 102.661   4
 -16  -1 -16 317.150 101.227   3
  16   1 -16-38.2921 84.7297   4
  16  -1 -17 125.150 77.1187   4
  16   1 -17 243.380 69.1702   4
  16  -1 -18 405.411 77.5708   4
  16   1 -18 409.937 81.2344   4
  16  -1 -19 77.1227 59.7172   4
  16   1 -19 224.546 56.8449   4
  16   1 -20 947.354 125.652   4
  16  -1 -20 994.014 118.778   4
  16   1 -21 22457.7 507.446   4
  16  -1 -21 21326.1 467.796   4
  16  -1 -22 263.310 66.4414   4
  16   1 -22 344.229 73.7184   4
  16   1 -23 29267.3 484.739   4
  16  -1 -23 25591.0 413.299   4
  16   1 -24 68.7509 36.4716   4
  17   1   0-0.25759 60.8547   4
  17  -1   0 69.9475 71.3038   4
  17  -1   1 1210.65 162.263   4
  17   1   1 1374.27 175.730   4
  17  -1  -1 1403.74 183.141   4
  17   1  -1 1266.51 169.819   4
  17  -1  -2 129.113 76.3740   4
  17   1  -2 80.2294 74.8106   4
  17   1   2 3.18743 75.7508   4
  17  -1   2 157.211 81.8621   4
  17   1   3 5104.40 325.114   4
  17  -1  -3 5406.42 327.810   4
  17   1  -3 5110.38 321.060   4
  17  -1   3 5121.10 327.277   4
  17   1   4-45.2275 83.3659   4
  17  -1   4 32.7444 77.0681   4
  17  -1  -4 50.1833 70.2302   4
  17   1  -4 18.6446 67.8674   4
  17  -1  -5 1925.37 195.717   4
  17  -1   5 1916.32 205.655   4
  17   1   5 1854.10 202.323   4
  17   1  -5 1929.24 197.308   4
  17   1   6 953.753 150.457   4
  17  -1   6 990.223 157.670   4
  17  -1  -6 1069.44 152.856   4
  17   1  -6 1096.11 161.258   4
  17  -1  -7 967.423 145.215   4
  17   1   7 830.748 146.897   4
  17   1  -7 953.254 153.536   4
  17  -1   7 878.542 150.429   4
  17   1   8 960.592 159.157   4
  17   1  -8 957.777 148.500   4
  17  -1  -8 931.148 150.809   4
  17  -1   8 903.761 161.187   4
  17   1  -9 554.992 112.186   4
  17   1   9 566.090 114.804   4
  17  -1  -9 586.061 112.868   4
  17  -1   9 678.876 130.371   4
  17   1 -10 370.459 100.125   4
  17   1  10 312.043 92.4687   4
  17  -1  10 280.908 90.6066   4
  17  -1 -10 332.360 83.9372   4
  17  -1  11 7.44383 92.3002   4
  17   1 -11 24.1688 78.9676   4
  17  -1 -11 46.9798 83.7677   4
  17   1  11 26.6307 88.5860   4
  17   1  12 439.903 108.446   4
  17  -1  12 397.000 102.789   4
  17  -1 -12 453.115 91.8679   4
  17   1 -12 697.101 128.418   4
 -17  -1 -12 538.050 130.917   3
 -17  -1 -13 3591.00 286.120   3
  17  -1 -13 4032.16 272.673   4
  17   1 -13 3816.23 272.048   4
  17  -1 -14 899.005 129.504   4
 -17   1 -14 1179.09 173.256   3
  17   1 -14 1101.06 147.920   4
 -17  -1 -14 1171.61 162.631   3
 -17  -1 -15 10846.0 448.929   3
  17  -1 -15 10205.7 436.983   4
 -17   1 -15 11706.0 460.034   3
  17   1 -15 10590.6 445.124   4
  17  -1 -16 17.5753 58.2756   4
 -17   1 -16 37.6947 72.1035   3
 -17  -1 -16 67.9969 69.8503   3
  17  -1 -17 2781.46 209.100   4
  17   1 -17 2803.67 215.198   4
  17   1 -18-62.1899 80.3004   4
  17  -1 -18 102.647 63.7909   4
  17  -1 -19 255.811 72.5660   4
  17   1 -19 31.1900 64.4179   4
  17   1 -20 948.815 107.968   4
  17  -1 -20 912.768 99.8891   4
  17   1 -21 132.331 50.7867   4
  17  -1 -21 100.100 40.5547   4
  17  -1 -22 548.483 59.8226   4
  17   1 -22 695.292 75.8934   4
  17   1 -23 320.534 47.1057   4
  18   1   0 2377.60 222.970   4
  18  -1   0 2342.65 224.471   4
  18  -1  -1 665.723 126.463   4
  18  -1   1 575.821 119.975   4
  18   1   1 485.907 108.455   4
  18   1  -1 626.584 125.454   4
  18  -1   2 3290.72 262.486   4
  18  -1  -2 3646.96 271.301   4
  18   1  -2 3597.64 264.052   4
  18   1   2 3592.27 269.787   4
  18   1   3 131.722 71.0757   4
  18  -1  -3 231.213 90.2666   4
  18   1  -3 227.938 89.0220   4
  18  -1   3 147.319 66.8651   4
  18  -1  -4 1896.89 203.866   4
  18  -1   4 1639.21 199.955   4
  18   1  -4 1972.45 205.054   4
  18   1   4 1765.52 205.681   4
  18   1   5 4474.19 306.479   4
  18   1  -5 4705.96 307.351   4
  18  -1   5 4604.76 316.542   4
  18  -1  -5 4558.40 299.289   4
  18   1  -6 5301.54 325.349   4
  18  -1   6 5305.08 339.020   4
  18   1   6 5276.71 336.815   4
  18  -1  -6 5389.65 327.718   4
  18  -1   7 2053.48 225.553   4
  18   1   7 1868.29 210.588   4
  18  -1  -7 1802.61 198.815   4
  18   1  -7 1906.21 203.907   4
  18  -1   8 5164.82 336.496   4
  18  -1  -8 5186.44 317.001   4
  18   1   8 5259.84 331.635   4
  18   1  -8 5113.30 313.841   4
  18   1   9 164.920 82.8390   4
  18  -1  -9 225.600 86.7504   4
  18   1  -9 193.065 76.0331   4
  18  -1   9 201.743 86.6831   4
  18  -1 -10 271.515 71.6363   4
  18   1 -10 305.624 79.5262   4
 -18  -1 -10 155.734 104.759   3
  18   1  10 223.883 66.2542   4
  18  -1  10 342.973 105.863   4
  18  -1 -11-12.5862 81.4867   4
  18  -1  11-95.0380 120.281   4
  18   1  11-102.736 102.165   4
  18   1 -11-50.0671 89.7552   4
 -18  -1 -11-3.49876 104.518   3
  18   1 -12 1118.84 141.059   4
  18  -1 -12 1108.24 138.403   4
 -18  -1 -12 1315.33 175.010   3
  18   1  12 979.631 148.338   4
 -18  -1 -13 261.425 93.1089   3
 -18   1 -13 155.127 79.1545   3
  18  -1 -13 247.007 76.3985   4
  18   1 -13 224.712 65.1579   4
  18   1 -14 884.076 129.790   4
 -18  -1 -14 1129.54 160.833   3
  18  -1 -14 1081.74 147.692   4
 -18   1 -14 1169.14 144.772   3
  18   1 -15 506.676 106.839   4
 -18   1 -15 593.966 112.976   3
  18  -1 -15 495.308 100.878   4
 -18  -1 -15 485.785 100.285   3
  18   1 -16 1864.69 176.884   4
 -18   1 -16 2221.38 180.828   3
  18  -1 -16 1865.44 167.226   4
 -18  -1 -16 2104.57 181.815   3
  18   1 -17 2786.90 196.814   4
  18  -1 -17 2876.87 192.941   4
  18   1 -18 752.698 105.700   4
  18  -1 -18 631.407 94.6001   4
  18   1 -19 5210.26 228.400   4
  18  -1 -19 4837.67 205.828   4
  18   1 -20 956.711 91.7166   4
  18  -1 -20 878.789 80.4643   4
  18   1 -21 1498.88 98.8388   4
  19   1   0-108.453 107.742   4
  19  -1   0-101.494 103.631   4
  19   1  -1 1825.28 182.722   4
  19  -1   1 1706.49 183.948   4
  19  -1  -1 1721.71 174.486   4
  19   1   1 1804.78 189.534   4
  19   1   2 5.89616 86.8758   4
  19  -1   2-37.6317 80.1955   4
  19  -1  -2 21.1232 84.3730   4
  19   1  -2 45.9974 67.6789   4
  19  -1  -3 9800.79 428.919   4
  19   1  -3 10367.6 437.834   4
  19  -1   3 9725.02 435.302   4
  19   1   3 9713.15 435.235   4
  19   1   4 788.396 138.669   4
  19  -1  -4 877.321 149.996   4
  19  -1   4 878.200 146.773   4
  19   1  -4 878.132 148.838   4
  19  -1  -5 1609.71 187.563   4
  19   1   5 1656.21 190.800   4
  19   1  -5 1631.13 191.298   4
  19  -1   5 1565.56 194.649   4
  19  -1   6 577.194 145.540   4
  19  -1  -6 509.894 118.725   4
 -19  -1   6 364.353 112.491   3
  19   1   6 534.121 132.285   4
  19   1  -6 597.309 137.092   4
  19  -1   7 796.481 150.766   4
  19   1  -7 803.587 135.836   4
  19   1   7 795.340 140.471   4
  19  -1  -7 825.267 143.498   4
  19   1   8 76.3028 79.0502   4
  19   1  -8 136.534 86.5246   4
  19  -1   8 127.576 83.9450   4
  19  -1  -8 128.464 89.3591   4
 -19  -1  -8-66.5138 99.1606   3
 -19  -1  -9 3012.78 263.887   3
  19  -1  -9 2878.91 224.706   4
  19   1   9 2998.79 235.583   4
  19   1  -9 3028.49 227.378   4
  19  -1   9 3013.68 244.165   4
  19   1  10 569.917 108.626   4
  19  -1  10 543.284 82.4846   4
  19   1 -10 752.292 116.189   4
  19  -1 -10 865.082 126.304   4
 -19  -1 -10 909.076 154.916   3
  19   1  11-182.758 114.978   4
  19   1 -11-93.0130 94.8781   4
  19  -1 -11-46.2275 86.6253   4
 -19  -1 -11 63.1515 86.2452   3
  19  -1 -12-50.4077 76.8795   4
  19   1 -12-108.678 90.4674   4
 -19   1 -12 125.362 73.2352   3
 -19  -1 -12 135.280 86.9642   3
 -19   1 -13 7664.55 351.095   3
 -19  -1 -13 7755.42 360.359   3
  19   1 -13 6978.99 330.227   4
  19  -1 -13 6932.97 325.907   4
  19   1 -14 352.625 97.7478   4
 -19  -1 -14 460.117 103.353   3
 -19   1 -14 220.811 71.3432   3
  19  -1 -14 296.084 84.4612   4
  19   1 -15 16959.2 480.111   4
  19  -1 -15 16397.8 451.157   4
 -19  -1 -15 17529.9 475.238   3
 -19  -1 -16-0.17000 59.3613   3
  19  -1 -16 113.725 62.8186   4
  19   1 -16 175.216 74.9115   4
  19  -1 -17 1623.09 128.083   4
  19   1 -17 1811.71 143.542   4
  19  -1 -18 38.9713 37.8329   4
  19   1 -18 26.1819 37.6262   4
  19   1 -19 615.446 69.6075   4
  20   1   0 151.718 82.9337   4
  20  -1   0 176.728 98.0347   4
  20  -1  -1 15282.1 511.143   4
  20   1  -1 15281.3 510.778   4
  20  -1   1 15009.2 511.684   4
  20   1   1 15209.6 509.685   4
 -20  -1   2 460.353 195.464   3
  20   1   2 470.592 148.089   4
  20   1  -2 365.605 143.934   4
  20  -1   2 406.349 128.882   4
  20  -1  -2 370.544 148.026   4
 -20  -1   3 65020.0 1164.89   3
  20  -1  -3 65294.3 1040.91   4
 -20  -1  -3 65510.4 1239.04   3
  20  -1   3 63680.9 1058.40   4
  20   1   3 64928.3 1052.42   4
  20   1  -3 65356.2 1041.29   4
  20  -1   4 1338.39 242.496   4
  20   1   4 1411.39 220.158   4
 -20  -1   4 1104.35 234.272   3
  20  -1  -4 1509.27 246.167   4
  20   1  -4 1507.72 239.249   4
 -20  -1  -4 1541.69 317.241   3
  20  -1  -5 125395. 1417.95   4
 -20  -1   5 121571. 1429.19   3
  20   1  -5 127733. 1439.22   4
 -20  -1  -5 125243. 1662.25   3
  20  -1   5 125196. 1461.46   4
  20   1   5 125344. 1442.14   4
 -20  -1  -6 3369.13 353.819   3
  20  -1   6 3003.02 300.959   4
  20   1  -6 3330.85 313.965   4
  20  -1  -6 3276.90 299.388   4
  20   1   6 3306.89 298.309   4
  20   1   7 128457. 1439.38   4
  20   1  -7 128219. 1417.83   4
  20  -1   7 128978. 1474.38   4
  20  -1  -7 127629. 1409.28   4
 -20  -1  -7 132914. 1624.76   3
  20   1  -8 1403.15 216.009   4
  20  -1  -8 1360.47 209.660   4
  20   1   8 1343.36 203.214   4
  20  -1   8 1410.68 217.173   4
 -20  -1  -8 1430.85 234.616   3
  20  -1  -9 36966.0 740.596   4
  20   1   9 38368.2 783.010   4
 -20  -1  -9 39375.5 839.309   3
  20  -1   9 38276.3 799.454   4
  20   1  -9 37556.6 748.184   4
 -20   1 -10 137.762 118.859   3
  20   1  10 131.153 77.4374   4
 -20  -1 -10 290.547 108.655   3
  20  -1 -10 180.792 86.1398   4
  20   1 -10 225.107 96.5703   4
  20  -1 -11 4511.60 250.494   4
 -20   1 -11 4956.57 285.133   3
 -20  -1 -11 5062.89 291.615   3
  20   1 -11 4713.47 258.494   4
  20   1 -12 559.039 96.3547   4
  20  -1 -12 629.902 99.0702   4
 -20   1 -12 593.110 115.756   3
 -20  -1 -12 483.699 99.7450   3
  20  -1 -13 8958.60 331.716   4
 -20  -1 -13 9832.25 358.140   3
  20   1 -13 9456.54 353.138   4
 -20   1 -13 9858.70 353.126   3
  20   1 -14 354.740 87.7662   4
 -20  -1 -14 251.717 94.6875   3
  20  -1 -14 257.194 77.1463   4
 -20   1 -14 125.621 70.1535   3
 -20  -1 -15 34680.1 560.437   3
  20   1 -15 33411.0 579.006   4
 -20   1 -15 35341.2 550.261   3
  20  -1 -16 1115.68 107.294   4
  20   1 -16 1217.97 122.485   4
  20   1 -17 65742.5 671.177   4
  21   1   0-130.305 97.5669   4
 -21  -1   0-12.7023 86.8902   3
  21  -1   0-25.2074 84.1503   4
  21   1  -1 2047.47 171.003   4
  21  -1   1 1954.77 176.488   4
  21   1   1 2011.65 169.355   4
 -21  -1   1 2262.46 219.373   3
  21  -1  -1 2155.59 177.592   4
 -21  -1  -1 2102.06 220.440   3
  21  -1  -2 9.36739 62.4339   4
  21  -1   2 30.2531 65.9726   4
  21   1  -2 33.0859 65.1240   4
 -21  -1   2 104.992 83.6605   3
  21   1   2 28.6085 70.8271   4
 -21  -1  -2 68.9134 87.3409   3
 -21  -1   3 3899.89 261.631   3
  21  -1  -3 3566.92 227.220   4
  21  -1   3 3378.92 236.005   4
  21   1  -3 3710.83 232.844   4
  21   1   3 3529.58 237.364   4
 -21  -1  -3 3673.99 275.519   3
  21   1  -4 1312.10 147.167   4
  21   1   4 1185.94 151.274   4
 -21  -1   4 1134.28 141.529   3
 -21  -1  -4 1143.87 161.762   3
  21  -1  -4 1204.12 143.128   4
  21  -1   4 1225.03 153.989   4
 -21  -1   5 782.856 110.552   3
 -21  -1  -5 844.439 147.264   3
  21  -1  -5 936.766 129.164   4
  21  -1   5 861.438 133.344   4
  21   1  -5 958.745 130.480   4
 -21   1   5 845.533 128.600   3
  21   1   5 996.416 134.617   4
 -21  -1  -6 445.162 116.980   3
  21  -1   6 391.035 112.493   4
  21   1   6 635.208 125.508   4
  21  -1  -6 491.461 102.664   4
  21   1  -6 496.691 105.715   4
 -21   1  -6 497.530 135.354   3
  21   1   7 301.567 91.9279   4
 -21   1  -7 424.577 123.593   3
 -21  -1  -7 232.832 105.989   3
  21  -1   7 319.752 98.1384   4
  21   1  -7 297.374 83.9049   4
  21  -1  -7 296.916 89.3883   4
  21   1   8 889.963 127.059   4
  21  -1  -8 1161.69 133.718   4
  21   1  -8 1055.14 127.097   4
  21  -1   8 864.995 130.084   4
 -21  -1  -8 1173.70 158.413   3
 -21   1  -8 1035.78 147.547   3
  21   1  -9 3946.26 220.620   4
 -21  -1  -9 3715.29 237.660   3
  21  -1  -9 3687.24 213.913   4
 -21   1  -9 4215.47 253.231   3
 -21  -1 -10 200.899 66.5637   3
 -21   1 -10 250.239 83.1973   3
  21   1 -10 101.681 47.7234   4
  21  -1 -10 100.370 55.2204   4
  21   1 -11-66.8623 71.9374   4
 -21  -1 -11 13.9044 56.7205   3
  21  -1 -11-44.6951 70.5320   4
 -21   1 -11 23.4661 57.7075   3
 -21   1 -12 395.037 77.1983   3
  21  -1 -12 330.771 62.2468   4
 -21  -1 -12 521.976 94.2664   3
  21   1 -12 286.035 53.0782   4
 -21  -1 -13 11112.2 320.178   3
  21  -1 -13 10141.9 288.344   4
  21   1 -13 10478.8 312.698   4
 -21   1 -13 11268.3 314.790   3
  21   1 -14 166.805 54.6480   4
  22  -1   0 813.293 97.4466   4
 -22   1   0 965.131 133.784   3
  22   1   0 688.053 87.1458   4
 -22  -1   0 939.532 127.605   3
 -22   1  -1 221.006 78.7676   3
 -22  -1  -1 205.708 91.8582   3
  22   1  -1 188.146 51.2946   4
 -22  -1   1 327.553 85.9663   3
  22   1   1 121.325 56.9132   4
  22  -1   1 157.295 51.4927   4
 -22   1   1 293.261 92.9871   3
  22  -1  -1 174.931 48.2359   4
  22   1  -2 708.542 91.5767   4
  22   1   2 671.401 87.4201   4
  22  -1  -2 729.571 92.7238   4
 -22   1   2 800.229 121.645   3
 -22  -1   2 783.706 103.753   3
 -22   1  -2 734.722 120.490   3
  22  -1   2 662.104 93.3100   4
 -22  -1  -2 662.651 113.650   3
  22  -1   3 2482.73 181.074   4
 -22  -1   3 2789.35 181.813   3
  22   1   3 2315.44 171.668   4
  22   1  -3 2667.86 176.897   4
 -22  -1  -3 2808.51 211.740   3
  22  -1  -3 2873.46 184.234   4
 -22   1  -3 2649.11 205.682   3
 -22   1   3 2920.16 196.559   3
  22  -1   4 998.828 126.293   4
 -22   1   4 847.507 100.817   3
 -22  -1  -4 939.244 134.079   3
  22  -1  -4 1025.25 116.626   4
 -22   1  -4 966.598 132.210   3
  22   1  -4 878.286 108.789   4
  22   1   4 904.573 113.036   4
  22  -1  -5 1770.14 147.782   4
 -22   1  -5 1651.11 166.216   3
 -22  -1  -5 1561.33 159.385   3
  22   1  -5 1808.31 150.507   4
  22  -1   5 1451.65 148.168   4
  22   1   5 1413.19 140.342   4
  22   1   6 2059.74 165.043   4
  22   1  -6 2065.30 159.515   4
  22  -1   6 2233.21 172.207   4
 -22  -1  -6 2157.90 179.003   3
 -22   1  -6 2098.30 181.368   3
  22  -1  -6 2230.57 162.385   4
  22  -1  -7 557.137 90.4150   4
  22   1  -7 595.269 96.2643   4
 -22   1  -7 529.130 100.114   3
 -22  -1  -7 507.594 97.0426   3
  22  -1  -8 1335.40 120.080   4
 -22   1  -8 1283.30 129.102   3
  22   1  -8 1336.44 122.596   4
 -22  -1  -8 1099.96 118.851   3
  22  -1  -9 1461.17 122.068   4
  22   1  -9 1519.12 125.383   4
 -22   1  -9 1550.44 135.648   3
 -22  -1  -9 1333.52 125.242   3
  22  -1 -10 65.2855 35.2267   4
 -22   1 -10 11.9273 55.0921   3
 -22  -1 -10-55.1142 60.0704   3
  22   1 -10 72.5234 45.8119   4
  22   1 -11 2364.68 140.867   4
 -23   1   0-34.6669 51.1724   3
  23   1   0-100.353 60.1477   4
  23  -1   0-32.6581 45.7461   4
 -23  -1  -1 30.5073 50.6383   3
  23   1   1 2.34919 49.3005   4
  23  -1  -1 78.9030 38.7253   4
  23   1  -1 42.5637 43.6950   4
 -23   1  -1 68.5982 55.0063   3
  23  -1   1 78.3908 35.8787   4
  23  -1  -2 27.4829 37.2162   4
  23   1  -2-16.2145 42.9062   4
  23   1   2 8.65795 40.6603   4
 -23  -1  -2 95.7871 61.3982   3
 -23   1  -2 53.7138 55.2675   3
  23  -1   2 34.6232 41.0558   4
  23  -1   3 3753.62 188.228   4
 -23  -1  -3 3281.63 187.096   3
 -23   1  -3 3575.37 190.399   3
  23  -1  -3 3728.29 183.245   4
  23   1   3 3539.55 179.122   4
  23   1  -3 3738.17 180.556   4
 -23   1  -4 73.5473 56.3309   3
  23   1  -4 75.9199 47.5187   4
  23  -1  -4 95.6430 53.6469   4
 -23  -1  -4 91.9922 57.7978   3
  23   1  -5 5674.08 217.082   4
 -23   1  -5 5459.25 223.223   3
  23  -1  -5 5754.36 214.401   4
 -23  -1  -5 5103.05 216.845   3
 -23  -1  -6 294.587 59.3106   3
 -23   1  -6 264.334 60.7682   3
  23   1  -6 299.186 58.9229   4
   0   2   0 948648. 3461.01   7
   0  -2   0 999999. 2575.58   1
   0  -2   1 8168.53 246.758   1
   0  -2   1 7195.34 167.082   2
   0   2   1 7172.56 138.760   8
   0  -2  -1 6946.41 209.143   9
   0  -2  -1 6432.29 238.138   6
   0  -2  -1 8225.46 238.967   1
   0   2   1 13839.1 474.222   7
   0   2  -1 13151.1 441.540   7
   0   2   2 741807. 1921.11   8
   0  -2  -2 718150. 2461.07   6
   0  -2  -2 782187. 2124.36   9
   0  -2  -2 716100. 2205.29   1
   0  -2   2 689389. 1597.98   2
   0  -2   2 717196. 2409.74   1
   0   2   2 750730. 3106.02   7
   0   2  -2 746355. 2893.97   7
   0   2  -3 104.218 60.8440   7
   0  -2  -3 51.6804 41.6001   6
   0   2   3 136.134 78.7533   7
   0  -2   3 93.0339 48.5409   1
   0  -2  -3 80.0846 36.4807   1
   0  -2   3 74.0433 31.6969   2
   0  -2  -3 80.3039 38.7709   9
   0   2   3 107.106 55.2837   8
   0   2  -4 163808. 1307.51   7
   0  -2  -4 155098. 1130.99   1
   0  -2   4 154734. 968.329   2
   0   2   4 165621. 1384.16   7
   0  -2  -4 167799. 1302.52   6
   0   2   4 160421. 1393.84   8
   0  -2  -5 2502.34 184.806   6
   0  -2   5 2165.19 140.966   2
   0   2   5 2502.36 171.886   7
   0  -2   5 2462.92 230.873   9
   0   2  -5 2828.86 176.884   7
   0   2   5 2495.70 202.987   8
   0  -2  -5 2213.29 147.752   1
   0  -2  -6 34282.8 716.246   6
   0  -2  -6 33210.2 581.670   1
   0   2  -6 34781.1 585.288   7
   0   2   6 34206.4 756.187   8
   0   2   6 34312.9 607.701   7
   0  -2   6 33748.3 857.296   9
   0  -2   6 34122.3 615.203   2
   0  -2   7 605.785 114.955   2
   0   2  -7 547.398 79.8764   7
   0   2   7 506.581 111.706   8
   0   2   7 481.195 82.0415   7
   0  -2  -7 492.941 126.881   6
   0  -2   7 663.297 162.579   9
   0  -2  -7 495.086 101.139   1
   0   2  -8 149111. 1818.36   6
   0   2  -8 145980. 1184.68   7
   0  -2  -8 138967. 1407.34   1
   0  -2  -8 152324. 1894.52   6
   0  -2   8 142357. 1909.85   9
   0  -2   8 146896. 1646.86   2
   0   2   8 144606. 1181.07   7
   0   2   8 150800. 1765.27   8
   0   2  -9 1665.80 131.017   7
   0  -2   9 2226.87 256.358   9
   0  -2  -9 2193.30 203.404   1
   0   2   9 2248.92 241.676   8
   0   2   9 2142.52 142.661   7
   0   2  -9 2245.45 271.458   6
   0  -2  -9 2442.96 318.092   6
   0  -2   9 2320.66 252.981   2
   0  -2 -10 360100. 3788.85   6
   0   2  10 370530. 3140.46   2
   0   2 -10 375999. 3771.22   6
   0  -2  10 358538. 2940.55   2
   0  -2  10 367377. 3149.27   9
   0   2  10 375202. 3084.26   8
   0  -2 -11 9555.98 392.445   1
   0   2  11 10101.4 559.192   2
   0  -2  11 9871.19 512.804   2
   0  -2  11 9668.95 529.759   9
   0  -2 -11 9111.85 663.859   6
   0   2 -11 9062.08 644.992   6
   0  -2 -12 448541. 4291.72   6
   0  -2 -12 437888. 2610.38   1
   0  -2  12 474557. 3734.65   9
   0   2 -12 478805. 4427.01   6
   0  -2  12 464503. 3525.75   2
   0   2  12 477406. 3820.38   2
   0  -2 -13 3746.51 453.861   6
   0  -2  13 1734.97 259.789   2
   0   2  13 1964.49 297.597   2
   0  -2  13 1725.65 265.625   9
   0   2 -13 3584.76 433.517   6
   0   2  14 235462. 2873.74   2
   0   2 -14 234264. 3074.94   6
   0  -2  14 227974. 2630.80   2
   0  -2 -14 230662. 3082.50   6
   0  -2  14 230775. 2753.70   9
   0   2 -15 391.875 175.661   6
   0  -2  15 245.786 130.843   9
   0  -2  15 13.6932 75.7183   2
   0   2  15 81.5457 84.3019   2
   0  -2 -15 505.889 209.088   6
   0  -2 -16 49358.8 1479.26   6
   0  -2  16 47812.3 1325.13   9
   0  -2  16 47312.3 1296.22   2
   0   2  16 50542.7 1441.74   2
   0   2 -16 51327.9 1493.32   6
   0  -2  17 546.855 170.793   2
   0   2 -17 698.399 183.805   6
   0   2  17 698.953 209.904   2
   0  -2 -17 640.176 193.748   6
   0  -2  17 574.768 169.049   9
   0   2  18 1637.34 291.122   2
   0   2 -18 1912.06 332.651   6
   0  -2 -18 1728.75 300.948   6
   0  -2  18 1435.85 243.715   2
   0  -2 -19 2153.07 347.314   6
   0  -2  19 1945.11 311.300   2
   0   2  19 2005.73 331.138   2
   0   2 -19 2284.84 363.423   6
   0   2  20 42971.0 810.023   5
   0   2  20 42068.5 1506.80   2
   0   2 -20 43869.9 1552.21   6
   0  -2  20 44090.6 858.298   5
   0  -2 -20 42773.0 1532.64   6
   0  -2  20 38456.6 1338.51   2
   0  -2 -21 2621.04 408.649   6
   0  -2  21 2937.91 237.874   5
   0   2 -21 2888.98 415.361   6
   0   2  21 2680.84 214.941   5
   0   2  21 2572.32 402.110   2
   0  -2 -22 163884. 3138.58   6
   0   2 -22 167459. 3181.37   6
   0   2  22 163311. 1659.05   5
   0  -2  22 164257. 1744.13   5
   0   2  22 156974. 3072.97   2
   0   2  23 8588.06 750.442   2
   0   2 -23 8466.77 735.811   6
   0  -2  23 8387.60 404.230   5
   0  -2 -23 9174.37 764.621   6
   0   2  23 8329.50 389.301   5
   0   2  24 176662. 1772.19   5
   0  -2  24 170872. 1794.94   5
   0  -2  25 182.803 80.6479   5
   0   2  25 117.581 69.6085   5
   0  -2  26 57312.9 1026.37   5
   0   2  26 58272.7 1014.73   5
   0  -2  27 7307.70 366.330   5
   0   2  27 7753.08 368.178   5
   0   2  28 308.700 85.2652   5
   0  -2  28 262.446 90.7605   5
   0   2  29 2354.25 189.888   5
   0  -2  29 2023.98 182.378   5
   0  -2  30 18.9962 67.8700   5
   0   2  30 85.2832 53.8636   5
   0   2  31 68.8863 55.9534   5
   0   2  32 4942.41 218.934   5
   0   2 -33 4827.36 160.477   4
   1  -2   0 73.1809 33.5125   1
  -1   2   0 65.2973 25.3350   8
  -1  -2   0 56.5708 44.3289   9
  -1  -2   0 50.2682 32.5421   6
   1   2   0 128.131 74.3915   7
  -1  -2   0 40.6651 35.3516   1
  -1  -2  -1 341.295 55.0180   1
   1  -2   1 274.650 52.1773   1
  -1  -2  -1 324.400 59.3395   6
   1   2   1 477.376 113.862   7
  -1  -2  -1 293.906 51.1019   9
   1   2  -1 390.385 89.2767   7
   1  -2  -1 291.471 63.7373   9
   1  -2  -1 294.099 64.3273   1
  -1  -2   1 407.649 70.8169   1
   1  -2  -1 282.494 58.0930   6
  -1  -2   1 358.355 45.4612   8
   1  -2   1 211.672 49.2613   2
  -1  -2  -2 54301.1 661.059   6
  -1  -2  -2 49874.0 564.246   1
   1  -2   2 47509.4 596.759   1
   1   2  -2 54956.9 854.056   7
   1  -2  -2 54505.4 655.408   9
   1   2   2 51536.9 846.845   7
   1  -2  -2 49557.7 643.568   1
  -1  -2  -2 54100.5 489.194   9
   1  -2  -2 49150.6 618.498   6
  -1  -2   2 51369.3 597.177   8
   1  -2   2 46778.1 553.550   2
  -1   2   2 42845.9 599.848   8
  -1  -2   3 36793.4 295.606   2
  -1  -2  -3 44119.0 639.470   6
   1  -2  -3 45804.8 599.807   6
   1   2   3 43033.8 751.511   7
   1  -2   3 41427.2 580.175   1
   1   2  -3 45853.4 773.283   7
   1  -2  -3 43196.1 634.857   1
  -1  -2  -3 41926.9 392.509   9
   1  -2   3 41164.4 541.929   2
  -1  -2  -3 41790.3 497.650   1
  -1   2   3 44510.2 579.731   8
  -1  -2   3 42734.2 669.519   8
  -1  -2   4 16800.9 283.705   2
   1   2   4 17077.6 465.713   7
   1   2  -4 17816.3 483.319   7
   1  -2  -4 17623.2 410.346   6
  -1  -2  -4 15881.9 312.153   1
   1  -2   4 17864.3 486.993   9
  -1  -2   4 16899.7 473.296   8
  -1   2   4 17422.4 423.985   8
   1  -2   4 15125.3 358.653   2
  -1  -2  -4 16918.5 432.060   6
   1  -2   4 15822.9 381.428   1
   1  -2  -4 16551.7 423.969   1
   1   2  -5 6970.51 308.656   7
  -1  -2  -5 6529.18 297.272   6
   1  -2  -5 6809.52 282.505   6
  -1  -2  -5 6487.29 205.398   1
   1  -2   5 6797.46 331.900   9
   1   2   5 6548.46 289.467   7
  -1   2   5 6859.55 297.881   8
   1  -2   5 6304.02 254.459   1
  -1  -2   5 6369.46 320.793   8
   1  -2   5 6148.76 248.390   2
   1  -2  -5 6564.41 286.754   1
  -1  -2   5 6826.22 235.196   2
  -1  -2   6 23555.3 520.470   2
  -1   2   6 23234.3 616.485   8
   1   2   6 24041.1 540.724   7
   1  -2  -6 23238.6 577.590   6
  -1   2  -6 23685.7 488.041   7
   1  -2   6 23327.5 534.724   2
  -1  -2  -6 24147.5 615.884   6
   1  -2   6 24958.3 669.252   9
   1  -2  -6 23299.2 588.353   1
  -1  -2   6 23183.7 639.225   8
  -1  -2  -6 23244.9 403.712   1
   1   2   6 22985.3 650.807   2
   1   2  -6 24613.8 576.808   7
   1  -2   7 15241.5 479.419   2
   1   2   7 15289.1 560.192   2
   1  -2  -7 14788.2 516.838   6
  -1  -2  -7 14717.0 341.581   1
   1  -2  -7 14579.5 512.157   1
   1  -2   7 15418.0 566.915   9
  -1   2  -7 15268.8 371.892   7
  -1  -2   7 15041.3 545.753   8
  -1  -2   7 14332.8 470.326   2
  -1  -2  -7 15755.8 551.681   6
  -1   2   7 15142.4 540.878   8
   1   2   7 14593.1 416.139   7
   1   2  -7 15102.5 458.740   7
  -1   2   8 41768.5 991.036   8
  -1  -2   8 39115.8 805.181   2
   1   2   8 39550.1 666.604   7
   1  -2   8 39850.4 963.410   9
  -1   2  -8 42184.3 1015.66   6
  -1  -2  -8 39979.1 593.872   1
  -1  -2   8 40861.6 949.596   8
   1  -2   8 42011.7 884.319   2
  -1  -2  -8 43042.2 1021.30   6
  -1   2  -8 40551.3 577.910   7
   1  -2  -8 42401.7 979.786   6
   1   2   8 41403.3 950.514   2
   1   2  -8 38194.6 726.972   7
   1  -2  -8 36019.5 869.434   1
  -1  -2   9 51877.4 970.075   2
   1  -2   9 51061.2 1146.80   9
   1  -2  -9 52524.4 1251.86   6
  -1   2   9 51126.3 745.326   7
   1   2   9 52899.7 1119.05   2
  -1   2  -9 47248.1 588.131   7
   1   2  -9 49895.7 835.618   7
   1   2   9 43900.4 684.547   7
  -1  -2  -9 53781.6 1290.50   6
  -1   2   9 51634.2 1159.02   8
   1  -2  -9 41852.0 980.507   1
   1   2  -9 51260.6 1182.18   6
  -1  -2  -9 49427.8 696.082   1
   1  -2   9 51397.3 1082.71   2
  -1  -2   9 52676.6 1125.98   8
  -1   2  -9 53088.2 1305.89   6
  -1  -2  10 53662.2 1031.84   2
   1  -2 -10 46701.5 1010.74   1
   1   2  10 36041.4 555.464   7
  -1  -2 -10 51258.6 744.575   1
  -1   2  10 51364.7 704.437   7
   1   2 -10 45045.6 781.201   7
   1  -2  10 56192.7 1213.01   9
  -1   2  10 55098.5 1240.13   8
   1   2  10 56298.3 1194.17   2
  -1   2 -10 29218.1 390.919   7
   1  -2 -10 52521.7 1440.74   6
  -1   2 -10 56490.2 1533.62   6
   1  -2  10 52893.9 1208.87   2
  -1  -2 -10 53056.1 1442.36   6
   1   2 -10 54915.4 1392.20   6
  -1  -2 -11 13134.7 783.336   6
   1  -2 -11 14121.8 797.265   6
  -1  -2  11 16187.8 700.880   9
   1  -2  11 15065.6 699.374   2
   1  -2 -11 14126.3 547.064   1
   1  -2  11 15482.1 650.445   9
   1   2  11 16075.1 678.084   2
  -1   2  11 15407.7 689.517   8
  -1  -2  11 15139.0 573.344   2
  -1   2 -11 15522.5 796.204   6
  -1  -2 -11 13712.6 382.997   1
   1   2 -11 14701.1 810.551   6
   1   2  12 28208.9 938.495   2
   1  -2  12 26078.4 860.803   9
  -1   2  12 25345.6 913.518   8
   1  -2 -12 24228.7 708.568   1
  -1  -2  12 25974.3 912.086   9
   1   2 -12 25192.1 1034.98   6
  -1  -2  12 25432.7 776.174   2
   1  -2 -12 23797.3 995.427   6
  -1   2 -12 27015.2 1038.21   6
   1  -2  12 25325.7 906.292   2
  -1  -2 -12 24497.0 1033.45   6
   1   2  13 322.553 134.895   2
  -1  -2  13 393.519 111.834   2
   1  -2  13 268.619 111.116   9
   1  -2 -13 311.921 159.055   6
   1   2 -13 277.441 159.437   6
  -1  -2  13 391.657 127.795   9
  -1   2 -13 300.940 153.546   6
   1  -2 -13 411.273 100.899   1
  -1   2  13 456.318 151.905   8
  -1  -2 -13 324.549 170.743   6
   1  -2  13 412.275 152.105   2
  -1   2  13 345.836 146.025   2
   1   2 -14 2943.71 355.396   6
  -1   2 -14 2959.73 354.546   6
   1  -2  14 1297.84 237.002   2
   1  -2  14 1929.89 254.069   9
  -1  -2 -14 2112.26 317.713   6
  -1  -2  14 1977.79 243.814   2
  -1   2  14 2267.69 304.100   2
  -1  -2  14 2253.18 290.192   9
   1  -2 -14 3094.62 370.668   6
   1   2  14 1647.06 252.333   2
  -1  -2 -15 4738.12 464.657   6
  -1  -2  15 4738.54 427.540   9
  -1   2 -15 5081.02 468.327   6
   1  -2  15 4654.93 393.502   9
   1  -2 -15 5141.10 479.538   6
   1   2  15 4943.41 447.454   2
   1  -2  15 4737.56 432.582   2
  -1  -2  15 4862.07 391.965   2
  -1   2  15 4926.19 451.395   2
   1   2 -15 4986.00 467.991   6
  -1   2  16 162.239 112.728   2
  -1  -2 -16 171.729 128.442   6
   1   2 -16 255.374 145.996   6
   1  -2 -16 187.698 145.061   6
  -1  -2  16 56.1056 79.5413   2
   1  -2  16 222.088 104.367   9
   1   2  16 0.40888 90.9578   2
  -1   2 -16 166.560 110.187   6
   1  -2  16 41.2509 77.3037   2
  -1  -2  16 149.388 110.508   9
   1   2  17 2395.71 332.522   2
   1   2 -17 2330.45 338.254   6
  -1  -2  17 2299.57 288.999   2
  -1   2  17 2353.71 339.843   2
   1  -2  17 2317.53 311.121   2
  -1  -2  17 2463.89 330.769   9
   1  -2 -17 2405.87 343.839   6
  -1   2 -17 2392.58 339.263   6
  -1  -2 -17 2313.51 340.879   6
  -1   2  18 36803.7 1325.05   2
  -1   2 -18 35522.9 1333.98   6
  -1  -2  18 33426.9 1217.99   9
  -1  -2 -18 33174.7 1286.54   6
   1   2 -18 36349.9 1330.84   6
   1  -2  18 33706.8 1226.06   2
   1   2  18 35427.5 1295.66   2
  -1  -2  18 34426.3 1146.91   2
   1  -2 -18 34768.7 1293.80   6
  -1  -2 -19 100.171 106.468   6
   1  -2  19 354.159 164.022   2
  -1   2  19 309.256 139.358   2
  -1  -2  19 299.540 132.765   2
   1   2  19 227.158 154.652   2
   1  -2 -19 128.709 104.328   6
  -1   2 -19 337.179 132.830   6
   1   2 -19 364.187 159.897   6
   1  -2  20 71211.3 1861.88   2
   1   2 -20 76474.4 2031.36   6
  -1   2 -20 77572.3 2065.78   6
  -1  -2  20 77528.4 1139.60   5
  -1   2  20 78686.7 2047.77   2
  -1  -2 -20 74128.9 2035.05   6
   1   2  20 77362.8 2052.11   2
  -1   2  20 76106.0 1062.21   5
   1  -2 -20 73483.0 1994.25   6
   1   2  20 75641.9 1089.70   5
   1  -2  20 76853.3 1141.14   5
   1   2  21 895.558 244.372   2
  -1  -2 -21 514.549 188.633   6
  -1   2  21 599.237 95.9283   5
  -1  -2  21 775.689 121.722   5
  -1   2 -21 430.023 163.776   6
   1  -2  21 734.381 126.729   5
   1   2 -21 700.617 217.076   6
   1  -2  21 754.131 205.002   2
   1  -2 -21 475.178 153.955   6
  -1   2  21 626.254 212.695   2
   1   2  21 576.365 91.1452   5
   1   2 -22 25076.2 1223.85   6
  -1   2 -22 26047.6 1272.57   6
   1  -2 -22 24877.2 1217.33   6
   1   2  22 25368.1 1247.78   2
   1  -2  22 25280.5 685.105   5
  -1  -2  22 24949.3 672.470   5
  -1   2  22 25183.8 645.026   5
   1   2  22 25104.1 663.378   5
  -1  -2 -22 24981.0 1239.01   6
  -1   2  22 25671.7 1235.83   2
   1  -2 -23 3606.16 484.356   6
  -1  -2  23 3420.69 254.243   5
  -1  -2 -23 3428.95 470.098   6
   1   2  23 3829.92 507.807   2
  -1   2  23 3626.38 252.786   5
   1   2  23 3615.58 259.457   5
   1  -2  23 3686.13 271.755   5
  -1   2  23 3894.61 509.341   2
   1   2 -23 3605.49 482.005   6
  -1   2 -23 3851.51 502.764   6
   1   2  24 5133.36 316.720   5
   1  -2  24 5061.54 324.451   5
  -1   2  24 5152.77 304.708   5
  -1  -2  24 4551.28 297.410   5
  -1   2  25 198.698 71.5244   5
  -1  -2  25 225.844 85.2421   5
   1   2  25 115.100 68.7436   5
   1  -2  25 214.066 94.3704   5
  -1  -2  26 165.149 90.9089   5
  -1   2  26 313.008 93.8642   5
   1  -2  26 282.911 114.894   5
   1   2  26 87.6167 68.6219   5
   1  -2  27 6361.20 344.079   5
  -1   2  27 6065.45 313.065   5
   1   2  27 6397.58 341.596   5
  -1  -2  27 5843.62 322.598   5
   1   2  28 1032.63 145.356   5
  -1   2  28 1055.24 135.148   5
   1  -2  28 959.036 133.365   5
  -1  -2  28 1006.98 137.287   5
   1   2  29 25.4430 70.2264   5
  -1   2  29 69.1309 55.1414   5
  -1  -2  29 8.93271 61.7605   5
   1  -2  29-26.8008 85.3852   5
   1   2  30 19440.9 517.894   5
   1  -2  30 18826.9 521.795   5
  -1   2  30 18723.6 483.674   5
  -1   2  31-132.976 65.3575   5
   1   2  31-112.519 77.0170   5
  -1   2  32 34626.6 549.518   5
   1   2  32 37101.9 607.237   5
   1   2  33 6.11322 37.4779   5
   1   2 -33 274.530 54.8353   4
   2   2   0 27343.7 762.523   7
  -2   2   0 28241.3 466.704   8
   2  -2   0 26975.4 495.290   1
   2  -2   0 27037.3 518.670   2
   2   2   0 27308.9 319.500   2
  -2  -2   0 27118.8 445.893   6
   2  -2   1 218126. 1432.83   2
   2  -2   1 217091. 1372.26   1
   2  -2  -1 218355. 1454.26   1
   2   2   1 220435. 2186.05   7
   2   2   1 221182. 1130.08   2
   2  -2  -1 218857. 1147.88   6
  -2  -2   2 833.059 77.6710   8
   2  -2  -2 819.652 102.572   1
   2   2   2 1007.25 99.6044   2
   2  -2  -2 683.108 72.4540   6
   2  -2   2 902.252 108.578   2
  -2  -2  -2 1082.81 76.8697   9
   2  -2   2 1063.85 99.2225   1
   2   2   2 973.050 175.221   7
   2   2  -2 857.816 160.823   7
  -2  -2  -2 970.968 101.298   6
   2  -2   3 46129.9 616.455   1
  -2  -2  -3 47706.3 385.247   9
   2   2   3 47065.7 748.356   2
   2  -2  -3 48332.9 779.475   1
   2  -2   3 50052.6 760.042   9
   2  -2  -3 48752.0 612.035   6
  -2  -2   3 48885.5 645.318   8
  -2  -2  -3 49228.6 694.849   6
   2   2   3 48209.1 951.021   7
   2   2  -3 51769.7 1012.22   7
   2  -2   3 45108.8 669.723   2
  -2  -2  -4 2811.25 188.658   6
   2  -2   4 2477.31 178.063   2
   2  -2  -4 2438.39 201.949   1
   2   2   4 2479.01 225.656   7
  -2   2   4 2740.91 181.369   8
  -2  -2  -4 2988.28 137.432   1
  -2  -2   4 2611.28 173.629   8
   2  -2   4 2800.87 195.539   9
   2   2   4 2556.34 215.520   2
   2  -2   4 2628.44 153.724   1
   2   2  -4 2778.01 238.172   7
   2  -2  -4 2692.46 158.725   6
   2   2   5 71483.4 1160.36   2
   2   2   5 72226.3 1103.39   7
   2  -2  -5 72674.1 1092.05   1
  -2  -2  -5 76931.5 646.163   1
  -2  -2   5 75406.4 1037.93   8
  -2  -2  -5 77600.1 1020.59   6
   2  -2   5 76469.9 1040.49   9
  -2   2   5 77975.5 1013.48   8
   2  -2   5 73745.8 946.700   2
   2   2  -5 78369.0 1217.70   7
   2  -2   5 72309.7 819.203   1
   2  -2  -5 75679.9 913.982   6
   2   2   6 680.349 143.434   2
   2  -2  -6 440.612 119.678   1
   2   2  -6 486.856 117.327   7
   2   2   6 605.155 122.305   7
  -2  -2   6 746.328 100.282   2
   2  -2  -6 427.564 81.1142   6
  -2  -2  -6 738.528 69.7958   1
   2  -2   6 669.629 122.245   2
   2  -2   6 684.232 92.2743   1
   2  -2   6 660.398 123.678   9
  -2   2   6 498.367 111.573   8
  -2  -2  -6 585.911 119.245   6
  -2  -2   6 594.357 123.731   8
   2   2   7 49239.3 889.003   7
  -2  -2  -7 44659.8 458.238   1
   2  -2   7 48934.2 891.660   2
  -2  -2  -7 52326.9 1007.51   6
   2  -2  -7 48469.8 1082.91   1
  -2  -2   7 50166.3 775.241   2
   2  -2  -7 51827.2 937.430   6
   2   2   7 51328.7 1055.63   2
   2  -2   7 52304.1 984.590   9
  -2   2   7 54434.0 1004.23   8
   2   2  -7 52062.4 994.594   7
  -2  -2   7 51239.3 1054.79   8
  -2   2  -7 52860.6 1059.27   6
  -2   2   8 4752.36 332.342   8
   2  -2   8 4641.79 311.649   2
   2  -2  -8 3680.92 335.595   1
  -2  -2  -8 4794.65 349.023   6
   2   2   8 4219.00 258.296   7
   2   2  -8 4933.22 330.239   7
  -2  -2  -8 3371.57 122.237   1
  -2  -2   8 4714.99 260.254   2
   2  -2  -8 4656.64 327.331   6
   2  -2   8 4465.79 319.816   9
  -2   2  -8 4614.26 372.436   6
  -2  -2   8 4743.71 352.612   8
   2   2   8 4701.12 346.190   2
  -2  -2   9 24749.5 810.974   8
   2   2  -9 25580.1 823.325   6
   2   2   9 24915.9 800.099   2
   2  -2  -9 24800.7 840.651   6
  -2   2   9 25647.6 823.486   8
   2  -2   9 25160.7 772.108   2
  -2  -2  -9 25431.4 873.751   6
   2  -2   9 24609.2 761.216   9
  -2   2  -9 24111.8 466.007   7
   2   2   9 24206.1 605.174   7
  -2   2  -9 23918.8 952.955   6
  -2  -2   9 25339.5 638.971   2
   2   2  -9 26097.2 728.744   7
   2  -2  10 3720.64 320.474   9
   2   2 -10 4385.39 388.555   6
   2  -2 -10 3968.14 326.055   1
   2   2 -10 4468.77 308.766   7
   2  -2  10 4008.76 353.502   2
  -2   2 -10 3402.04 156.573   7
  -2  -2 -10 3883.49 389.742   6
   2   2  10 4368.77 354.070   2
  -2  -2  10 4488.64 294.098   2
   2   2  10 3099.27 209.067   7
   2  -2 -10 3743.91 384.371   6
  -2  -2  10 4194.37 356.123   8
  -2   2  10 4163.65 368.071   8
  -2   2 -10 4025.40 402.085   6
   2  -2  11 15490.0 743.173   2
  -2  -2  11 16195.4 570.652   2
  -2  -2 -11 13867.1 814.952   6
  -2  -2  11 16370.0 715.423   8
   2  -2 -11 15440.0 630.096   1
   2  -2 -11 14476.1 796.174   6
  -2   2  11 16095.6 746.962   8
   2  -2  11 14715.9 635.942   9
   2   2 -11 16613.5 859.843   6
  -2   2 -11 16321.4 784.602   6
   2   2  11 15938.4 681.396   2
   2  -2  12 9337.76 518.484   9
   2   2 -12 9781.62 657.472   6
   2  -2  12 10236.2 660.479   2
  -2   2  12 9905.74 604.525   8
  -2   2 -12 10042.6 614.492   6
   2  -2 -12 9671.83 494.321   1
   2  -2 -12 9328.79 630.156   6
  -2  -2 -12 8321.92 618.697   6
   2   2  12 10127.4 581.082   2
  -2  -2  12 10160.2 593.818   8
  -2  -2  12 9687.40 466.721   2
  -2   2  13 43834.0 1303.47   8
   2  -2  13 41115.9 1089.95   9
   2   2 -13 43147.5 1324.93   6
  -2  -2  13 42835.8 1015.27   2
  -2   2 -13 43511.9 1271.90   6
   2  -2 -13 41248.8 1019.99   1
   2   2  13 42782.2 1196.48   2
  -2  -2 -13 41519.3 1346.53   6
   2  -2  13 41962.6 1282.99   2
   2  -2 -13 43220.1 1331.32   6
   2  -2  14 12722.4 731.366   2
  -2   2 -14 14040.3 744.424   6
   2   2 -14 13770.2 750.303   6
   2  -2 -14 13382.0 753.584   6
   2  -2 -14 14305.8 604.674   1
  -2   2  14 13458.8 743.424   8
  -2  -2  14 13670.9 599.523   2
  -2  -2 -14 13421.1 765.756   6
   2  -2  14 12720.7 619.587   9
  -2  -2  14 13379.6 728.323   9
   2   2  14 13974.5 717.777   2
  -2   2  14 13704.6 734.045   2
  -2  -2  15 31570.3 954.534   2
   2  -2 -15 32286.3 1166.19   6
   2  -2 -15 31576.7 902.819   1
   2   2  15 32027.3 1126.51   2
   2  -2  15 30735.4 1124.35   2
   2  -2  15 30631.8 976.123   9
  -2   2  15 32224.8 1185.51   8
  -2  -2 -15 32674.7 1210.83   6
  -2   2 -15 32982.4 1167.79   6
   2   2 -15 33011.3 1171.84   6
  -2  -2  15 33261.1 1164.05   9
  -2   2  15 32782.8 1166.74   2
  -2  -2  16 3134.65 317.197   2
   2   2 -16 2977.79 366.896   6
  -2   2 -16 3321.44 390.663   6
   2  -2 -16 3118.35 383.949   6
  -2  -2  16 3092.41 373.775   9
   2  -2  16 3022.91 371.622   2
  -2  -2 -16 3381.21 406.759   6
  -2   2  16 3451.12 399.097   2
   2   2  16 3503.22 394.280   2
  -2   2 -17 22459.5 1032.73   6
   2  -2  17 21535.3 980.739   2
  -2   2  17 22154.2 1003.16   2
   2   2  17 22228.2 1002.08   2
   2   2 -17 21867.8 992.923   6
  -2  -2 -17 21909.3 1030.50   6
   2  -2 -17 21329.3 988.806   6
  -2  -2  17 21097.8 984.066   9
  -2  -2  17 21405.0 852.938   2
   2  -2  18 1003.17 240.635   2
  -2   2 -18 1326.30 263.807   6
   2   2 -18 1546.59 287.067   6
  -2  -2  18 1235.18 226.679   2
  -2   2  18 1505.88 270.511   2
  -2  -2 -18 1184.93 276.971   6
  -2  -2  18 1460.99 277.932   9
   2   2  18 1255.36 259.445   2
   2  -2 -18 1528.97 287.627   6
  -2  -2 -19 4304.02 488.393   6
  -2   2  19 4540.66 494.254   2
   2  -2 -19 4719.41 493.745   6
   2  -2  19 4555.48 480.976   2
  -2   2 -19 4859.83 517.640   6
   2   2  19 4838.29 514.905   2
  -2  -2  19 4556.29 479.668   9
   2   2 -19 4920.26 510.867   6
   2  -2  20 7462.69 365.503   5
   2   2  20 7301.49 346.670   5
  -2  -2  20 7676.61 363.411   5
   2  -2  20 6359.70 581.712   2
  -2   2 -20 7042.78 638.122   6
  -2   2  20 7711.89 340.274   5
  -2  -2 -20 6932.50 638.527   6
  -2   2  20 7476.40 639.055   2
   2   2  20 6529.31 621.693   2
   2  -2 -20 7520.41 633.229   6
   2   2 -20 7580.20 640.465   6
   2   2 -21 5481.60 558.683   6
   2  -2  21 5827.43 328.241   5
   2   2  21 5644.62 309.709   5
  -2  -2 -21 5685.28 585.268   6
   2  -2  21 5022.61 535.966   2
  -2   2  21 5645.05 294.091   5
  -2   2 -21 6302.28 617.543   6
  -2   2  21 5786.79 573.131   2
   2   2  21 5975.08 612.417   2
   2  -2 -21 5626.11 571.320   6
  -2  -2  21 5831.10 320.760   5
  -2  -2 -22 8395.58 731.358   6
   2  -2  22 7782.28 665.681   2
   2   2 -22 9120.38 737.388   6
  -2   2 -22 7822.56 703.359   6
   2   2  22 8571.87 393.505   5
  -2   2  22 9170.57 388.618   5
   2  -2  22 8696.22 410.236   5
   2  -2 -22 8895.83 720.006   6
   2   2  22 9303.97 776.029   2
  -2  -2  22 9100.95 406.962   5
  -2   2  22 9359.76 756.113   2
  -2   2  23 9666.97 779.285   2
  -2  -2 -23 10223.3 823.393   6
   2  -2  23 9899.15 438.467   5
   2   2  23 10112.0 433.644   5
  -2  -2  23 9425.23 413.366   5
   2   2  23 9955.27 820.152   2
  -2   2  23 9829.91 406.353   5
   2   2 -23 9998.92 779.241   6
  -2   2 -23 10803.6 833.568   6
   2  -2 -23 9490.21 760.832   6
  -2   2  24 1773.66 176.014   5
   2   2  24 1870.79 198.352   5
  -2  -2  24 1929.99 197.087   5
   2  -2  24 1833.70 198.047   5
   2  -2  25 4127.95 289.227   5
  -2  -2  25 3801.97 265.700   5
   2   2  25 4186.80 281.135   5
  -2   2  25 4177.57 271.200   5
   2   2  26 8093.12 390.099   5
   2  -2  26 8454.78 404.902   5
  -2   2  26 8143.60 366.789   5
  -2  -2  26 7659.76 369.992   5
   2   2  27 5100.77 310.094   5
  -2   2  27 4617.06 276.429   5
  -2  -2  27 4304.92 272.885   5
   2  -2  27 4898.41 305.814   5
  -2   2  28 10176.3 384.004   5
  -2  -2  28 9837.66 396.073   5
   2  -2  28 10438.0 425.602   5
   2   2  28 10825.8 430.535   5
   2  -2  29 3048.32 227.659   5
  -2   2  29 2681.96 192.939   5
   2   2  29 2953.87 221.164   5
   2   2  30 3215.85 216.122   5
  -2   2  30 2908.78 185.416   5
   2  -2  30 2937.09 209.533   5
   2   2  31 1559.01 138.087   5
  -2   2  31 1429.85 121.104   5
   2   2 -32 4126.23 167.210   4
   2   2  32 3049.18 179.476   5
   2   2  33-58.6770 52.2831   5
   2   2 -33 78.8484 38.7810   4
   3  -2   0 61.5553 50.8562   1
   3   2   0 40.6629 36.0559   2
  -3   2   0 17.9549 45.9781   8
  -3  -2   0 14.4310 39.1031   8
   3   2   0 127.881 130.171   7
  -3  -2   0 32.5180 40.4234   6
   3  -2   0 28.4522 55.2750   2
   3   2   1 117.962 43.1281   2
   3   2  -1 123.052 41.9492   2
  -3   2  -1 142.798 54.9343   8
   3  -2   1 119.261 61.9360   2
  -3  -2  -1 119.431 51.2403   6
   3  -2   1 104.369 55.9155   1
  -3  -2   1-17.1739 64.5345   8
  -3   2   1 275.673 71.4415   8
   3  -2  -1 174.586 76.3023   2
   3   2  -1 171.122 122.181   7
   3  -2  -1 173.117 70.7254   1
  -3  -2  -1 179.227 49.0011   8
   3   2   1 137.404 164.087   7
   3  -2   2 17863.6 469.525   9
   3   2   2 16952.4 717.120   7
   3  -2  -2 17945.8 500.300   1
   3  -2  -2 17772.5 319.991   6
   3  -2   2 17429.6 464.242   2
   3   2  -2 18875.5 295.275   2
   3  -2   2 16831.1 413.447   1
   3   2   2 16322.1 387.589   2
  -3  -2  -2 17677.0 399.387   6
   3   2  -2 16085.6 681.163   7
   3  -2   3 8154.50 334.277   2
   3  -2  -3 8402.38 363.428   1
  -3  -2   3 8732.87 295.783   8
   3  -2  -3 8217.78 245.006   6
   3  -2   3 8526.34 285.558   1
  -3  -2  -3 9171.28 309.513   6
   3   2   3 8865.96 314.068   2
   3   2   3 8088.85 492.778   7
   3   2  -3 8962.24 505.446   7
   3  -2   3 8948.22 342.675   9
   3   2  -4 13301.1 597.367   7
  -3   2   4 12225.4 493.636   8
   3  -2  -4 12719.3 477.072   1
  -3  -2   4 12673.1 389.608   8
   3   2   4 12007.3 411.779   2
   3   2   4 12198.4 556.194   7
   3  -2   4 11659.9 400.100   2
   3  -2   4 12337.9 409.383   9
  -3  -2  -4 12446.8 388.689   6
   3  -2  -4 12836.3 327.451   6
   3  -2   4 11301.4 324.459   1
  -3  -2  -5 2916.32 213.783   6
   3  -2  -5 2962.49 261.578   1
   3   2  -5 2553.61 280.044   7
  -3   2   5 2871.66 219.182   8
   3  -2   5 3115.90 172.751   1
   3  -2  -5 2590.94 173.385   6
   3  -2   5 2772.48 217.443   2
  -3  -2   5 2624.84 198.739   8
   3  -2   5 2741.38 207.422   9
   3   2   5 2518.38 265.128   7
   3   2   5 3254.35 241.754   2
   3   2   6 14462.1 572.920   7
   3  -2  -6 13652.4 602.551   1
   3  -2   6 15477.8 507.085   9
   3  -2  -6 14662.4 435.300   6
   3   2   6 14142.9 549.768   2
  -3   2   6 15522.8 510.456   8
  -3  -2  -6 15666.1 513.550   6
   3   2  -6 16701.8 671.451   7
  -3  -2   6 15045.2 508.867   8
  -3   2  -6 14414.3 553.253   6
   3  -2   6 14148.0 487.328   2
   3  -2   6 14249.8 369.695   1
   3   2   7 3393.39 286.869   7
   3   2  -7 3311.28 315.463   7
   3  -2  -7 3019.12 229.278   6
   3  -2  -7 3331.66 330.751   1
   3  -2   7 3376.31 257.236   9
  -3   2   7 3302.11 257.267   8
   3  -2   7 3605.52 192.565   1
  -3  -2   7 3162.23 259.844   8
   3  -2   7 3794.58 279.024   2
   3   2   7 3706.93 308.143   2
  -3   2  -7 4052.70 347.132   6
  -3  -2  -7 3680.55 282.493   6
   3   2   8 52342.8 1074.96   7
   3  -2  -8 56355.3 1056.45   6
   3   2   8 53159.1 1214.07   2
  -3  -2  -8 58061.4 1170.49   6
  -3   2   8 60005.3 1155.36   8
   3  -2   8 55873.1 1054.45   9
   3  -2   8 55964.6 1084.53   2
   3   2  -8 57332.9 1264.17   7
  -3   2  -8 56117.7 1406.31   6
  -3  -2   8 56855.3 1175.83   8
  -3   2  -9 38665.4 1175.99   6
  -3  -2   9 40067.0 1075.75   8
  -3  -2   9 37344.5 774.043   2
   3  -2   9 38232.2 918.027   9
   3  -2   9 36006.7 956.893   2
   3   2   9 35065.5 994.309   2
   3  -2  -9 39955.5 1008.82   6
   3   2   9 35486.7 880.324   7
   3  -2  -9 33851.9 1049.99   1
  -3   2   9 42244.7 1047.79   8
   3   2  -9 40144.7 1066.81   7
  -3  -2  -9 39518.9 1071.59   6
   3   2  -9 38895.7 1009.23   6
  -3   2 -10 67987.3 1521.32   6
  -3  -2 -10 66423.5 1551.82   6
   3  -2 -10 64569.9 1395.16   1
   3   2 -10 69265.0 1377.32   7
  -3  -2  10 67209.7 1479.20   8
   3  -2 -10 62876.1 1442.43   6
  -3   2  10 70400.8 1451.38   8
   3   2  10 65256.8 1398.87   2
  -3  -2  10 66695.7 1083.93   2
   3  -2  10 68295.8 1407.76   2
   3   2 -10 65953.8 1513.73   6
   3   2  10 62995.9 1131.66   7
   3  -2  10 62572.2 1238.10   9
   3  -2 -11 1612.80 285.487   6
   3   2 -11 1857.04 304.622   6
   3   2  11 1384.08 221.090   2
  -3  -2 -11 1707.92 313.378   6
  -3   2 -11 1700.87 258.999   6
   3  -2  11 1342.48 250.170   2
   3  -2  11 1511.53 212.549   9
   3   2 -11 1760.40 216.212   7
  -3  -2  11 2002.57 274.285   8
  -3  -2  11 1461.35 176.418   2
   3  -2 -11 1613.50 233.337   1
  -3   2  11 2039.50 279.638   8
   3  -2  12 3633.49 418.045   2
   3  -2 -12 4721.19 376.102   1
   3   2 -12 5127.40 469.698   6
   3   2  12 4373.38 386.390   2
  -3   2  12 4918.84 449.352   8
  -3  -2  12 4571.88 324.715   2
   3  -2 -12 4314.81 428.335   6
  -3  -2 -12 3570.69 432.571   6
   3  -2  12 4172.09 344.848   9
  -3   2 -12 4302.55 392.495   6
  -3  -2  12 4944.71 436.860   8
  -3  -2  13 18776.4 672.041   2
  -3   2 -13 19503.4 844.648   6
   3   2  13 20038.3 848.872   2
   3  -2 -13 17357.6 844.685   6
  -3   2  13 17884.6 886.834   8
   3  -2  13 17572.1 703.034   9
  -3  -2 -13 17250.5 905.770   6
  -3  -2  13 18109.7 843.418   8
   3  -2  13 18652.8 931.166   2
   3   2 -13 18552.2 858.265   6
   3  -2 -13 17905.2 724.512   1
  -3  -2  14 176.882 136.998   8
  -3  -2 -14 127.957 124.928   6
  -3  -2  14 213.097 101.886   2
  -3   2 -14 340.809 149.922   6
   3   2  14 213.463 107.855   2
   3  -2 -14 265.610 126.357   6
  -3   2  14 296.760 134.954   8
   3  -2  14 228.948 103.025   9
   3  -2 -14 168.824 97.5865   1
   3   2 -14 341.780 149.111   6
   3  -2  14 246.349 138.318   2
   3  -2  15 5750.04 525.088   2
   3  -2 -15 5341.93 406.482   1
   3   2  15 5913.58 507.917   2
   3   2 -15 5350.74 472.727   6
  -3  -2  15 5327.45 391.161   2
  -3   2 -15 5574.26 487.297   6
  -3  -2 -15 5136.04 494.035   6
  -3   2  15 5095.04 496.711   8
  -3  -2  15 5516.79 498.977   8
   3  -2 -15 5422.26 484.712   6
   3   2 -16 507.112 161.582   6
  -3   2  16 644.227 212.160   2
  -3  -2 -16 387.082 145.846   6
  -3   2  16 481.913 181.784   8
   3  -2  16 602.633 202.288   2
   3  -2 -16 628.705 153.040   1
  -3   2 -16 566.422 173.400   6
  -3  -2  16 571.686 152.247   2
  -3  -2  16 432.924 165.817   9
   3   2  16 488.618 174.859   2
   3  -2 -16 505.822 171.825   6
  -3  -2  17 4918.98 498.122   9
  -3   2 -17 5115.27 503.157   6
   3  -2 -17 4476.08 456.875   6
  -3  -2 -17 4971.53 509.838   6
   3  -2  17 4773.58 484.285   2
   3   2 -17 4713.21 465.921   6
  -3   2  17 5230.45 510.170   2
  -3  -2  17 4935.49 407.665   2
  -3   2  17 4556.09 494.172   8
   3   2  17 5364.00 515.824   2
   3   2 -18 5215.97 502.735   6
   3   2  18 5576.58 539.519   2
   3  -2 -18 5262.54 506.732   6
  -3  -2 -18 6011.56 575.289   6
   3  -2  18 5091.85 510.355   2
  -3   2 -18 6086.31 565.893   6
  -3  -2  18 5889.47 558.840   9
  -3   2  18 5132.84 509.631   2
   3  -2  19 7694.06 361.705   5
  -3   2 -19 7682.67 647.641   6
   3  -2  19 6907.99 611.907   2
  -3  -2  19 6686.55 604.385   9
  -3  -2 -19 7023.22 628.818   6
  -3   2  19 7225.95 625.496   2
   3   2  19 7576.26 649.053   2
   3   2 -19 7166.45 611.634   6
   3   2  19 7516.13 348.325   5
   3  -2 -19 6974.16 596.265   6
   3  -2  20 28047.6 1248.71   2
   3   2  20 29929.9 1312.13   2
  -3  -2 -20 30652.0 1341.86   6
   3  -2 -20 29917.0 1261.42   6
  -3   2  20 30267.4 1293.99   2
   3   2  20 30544.9 713.016   5
  -3  -2  20 30263.1 712.642   5
  -3   2  20 30385.4 657.693   5
   3   2 -20 29373.0 1244.76   6
   3  -2  20 31771.0 744.998   5
  -3   2 -20 31955.6 1342.49   6
   3  -2 -21 2954.35 412.561   6
  -3   2  21 2818.52 209.501   5
  -3   2 -21 2915.36 434.876   6
   3   2  21 3305.62 467.733   2
   3   2  21 2783.39 223.597   5
   3  -2  21 2670.98 395.549   2
  -3  -2  21 2887.90 228.811   5
   3  -2  21 2833.28 233.745   5
   3   2 -21 2819.52 399.748   6
  -3   2  21 2869.05 419.204   2
  -3  -2 -21 2881.96 431.412   6
  -3  -2 -22 43307.1 1663.66   6
  -3   2  22 42625.2 1583.31   2
  -3   2  22 44163.1 831.590   5
   3   2 -22 42285.2 1558.78   6
  -3   2 -22 45522.3 1681.12   6
   3   2  22 44978.0 902.524   5
   3  -2  22 39575.0 1553.74   2
  -3  -2  22 43437.8 869.580   5
   3  -2 -22 42287.0 1552.85   6
   3   2  22 44325.6 1705.59   2
   3  -2  22 44193.0 911.112   5
   3  -2 -23 240.645 165.239   6
  -3   2  23 419.095 196.907   2
  -3  -2  23 314.386 90.8056   5
  -3   2  23 249.794 68.9695   5
   3   2  23 373.752 97.9676   5
   3   2 -23 198.401 147.226   6
   3  -2  23 381.252 106.955   5
   3   2  24 3208.34 254.494   5
   3  -2  24 3500.69 268.807   5
  -3  -2  24 3289.28 243.123   5
  -3   2  24 3784.40 250.659   5
   3  -2  25 1343.64 175.155   5
  -3  -2  25 1185.45 148.672   5
  -3   2  25 1355.19 153.478   5
   3   2  25 1272.38 163.018   5
  -3  -2  26 499.755 96.3841   5
   3  -2  26 592.373 119.364   5
  -3   2  26 624.244 104.432   5
   3   2  26 553.502 100.826   5
   3   2  27 15096.4 527.772   5
   3  -2  27 14542.9 516.320   5
  -3   2  27 13310.8 441.076   5
  -3  -2  27 13037.1 458.097   5
  -3   2  28 1612.24 156.982   5
   3  -2  28 1634.72 178.892   5
   3   2  28 1910.23 196.813   5
   3  -2  29 9961.89 402.039   5
   3   2  29 10591.4 412.666   5
   3   2  30 7803.52 335.632   5
   3  -2  30 7555.30 329.762   5
   3  -2  31 2976.25 198.344   5
   3   2  31 2972.99 193.708   5
   3   2 -32 9542.57 274.801   4
   3   2  32 12281.5 355.226   5
   3   2 -33 2197.04 132.936   4
   3   2  33 1853.48 124.938   5
   4  -2   0 6128.51 310.759   2
   4   2   0 5840.02 228.704   2
  -4  -2   0 6701.11 276.329   8
   4   2   0 6502.96 556.801   7
   4  -2   0 5927.95 286.133   1
  -4  -2  -1 11764.6 347.860   8
   4   2   1 11169.8 725.119   7
   4   2   1 11723.8 331.857   2
   4   2  -1 12610.7 725.081   7
   4   2  -1 11638.8 308.371   2
   4  -2   1 10717.1 372.387   1
   4  -2  -1 12069.3 435.831   2
   4  -2   1 11333.6 416.912   2
  -4  -2   1 10986.5 377.970   8
  -4   2   1 11944.4 403.586   8
  -4  -2  -1 11406.6 315.172   6
  -4   2  -1 11706.7 398.565   8
   4  -2  -1 11578.2 419.502   1
  -4   2   2 3291.54 223.955   8
   4  -2   2 3007.34 220.089   9
   4   2   2 3762.41 206.964   2
  -4  -2  -2 3242.34 182.085   6
   4   2  -2 3745.98 171.720   2
   4   2   2 3534.90 402.978   7
   4  -2   2 3396.94 246.124   2
   4  -2   2 3532.43 205.940   1
   4  -2  -2 3691.77 251.547   1
   4   2  -2 3449.28 394.135   7
   4   2  -3 2764.73 349.582   7
   4   2   3 2326.19 175.668   2
   4  -2   3 2603.06 210.256   9
  -4  -2  -3 2349.39 168.406   6
   4   2   3 2379.98 325.809   7
   4  -2  -3 2525.67 221.400   1
   4  -2  -3 2603.31 130.090   6
   4  -2   3 2310.38 166.622   1
   4  -2   3 2228.84 199.507   2
   4  -2  -4 127428. 1642.72   1
   4  -2  -4 123446. 956.446   6
   4   2   4 123454. 2034.84   7
   4  -2   4 124193. 1419.78   2
   4   2   4 126993. 1355.84   2
  -4   2  -4 120218. 1352.20   6
   4  -2   4 116951. 1122.07   1
   4  -2   4 125232. 1399.15   9
  -4  -2   4 123024. 1279.68   8
  -4  -2  -4 122935. 1233.97   6
   4  -2  -5 1075.66 110.895   6
  -4  -2  -5 1036.44 146.356   6
   4  -2   5 912.197 163.390   2
  -4   2  -5 1168.48 205.976   6
   4   2   5 1044.01 167.753   2
   4  -2   5 889.212 109.344   1
   4  -2   5 1074.38 153.595   9
   4   2  -5 1018.06 229.661   7
   4  -2  -5 1000.46 185.514   1
  -4  -2   5 937.660 136.688   8
   4   2   5 872.523 215.700   7
  -4  -2   6 184466. 1825.64   8
   4   2  -6 188322. 2571.09   7
   4  -2   6 184185. 1880.42   2
   4  -2  -6 180089. 1449.39   6
  -4  -2  -6 183993. 1769.88   6
   4   2   6 181561. 2364.18   7
   4   2   6 184352. 1950.94   2
   4  -2   6 180710. 1775.23   9
  -4   2  -6 179956. 2226.36   6
  -4   2   6 189777. 1874.63   8
   4  -2  -6 188637. 2419.74   1
   4  -2   6 175100. 1335.80   1
  -4  -2   7 7335.61 393.312   8
  -4  -2  -7 6860.84 377.150   6
   4  -2  -7 6174.42 507.102   1
   4  -2   7 6103.94 251.118   1
   4  -2   7 6367.28 380.722   2
   4  -2  -7 6920.10 323.939   6
   4  -2   7 6828.55 364.502   9
   4   2  -7 7294.75 527.785   7
  -4   2   7 7427.02 402.794   8
  -4   2  -7 6818.82 463.658   6
   4   2   7 6204.36 454.090   7
   4   2   7 6566.21 408.405   2
  -4   2  -8 85634.4 1604.22   6
   4   2  -8 89682.8 1797.20   7
  -4  -2   8 87395.6 1451.41   8
  -4  -2  -8 90508.2 1468.20   6
   4  -2   8 87976.3 1441.41   2
   4  -2   8 87125.7 1323.15   9
   4   2   8 89943.8 1577.82   2
  -4   2   8 88949.0 1457.70   8
   4   2  -8 83819.3 1326.50   6
   4  -2   8 85178.6 937.668   1
   4  -2  -8 84203.1 1236.19   6
   4  -2  -8 75051.0 1807.19   1
   4   2   8 80782.9 1558.71   7
  -4  -2  -9 4813.48 384.457   6
   4  -2  -9 4600.50 437.268   1
   4  -2  -9 4829.98 338.330   6
   4  -2   9 4176.54 308.665   9
   4   2   9 4514.62 384.069   2
  -4   2  -9 4333.89 369.794   6
   4   2  -9 4629.60 365.328   6
   4   2  -9 5101.73 439.735   7
   4   2   9 4317.01 364.356   7
  -4   2   9 5092.54 374.061   8
   4  -2   9 4720.63 367.373   2
  -4  -2   9 4760.38 374.635   8
   4   2 -10 1503.30 265.924   6
   4   2 -10 1625.33 255.997   7
   4  -2  10 2145.28 280.355   2
  -4  -2 -10 1738.53 270.238   6
   4  -2  10 1847.55 218.798   9
   4   2  10 2111.82 292.505   2
  -4   2 -10 2240.21 272.643   6
   4   2  10 1872.85 235.588   7
  -4  -2  10 1668.17 244.607   8
   4  -2 -10 1779.64 269.897   1
   4  -2 -10 1624.89 230.784   6
  -4   2  10 1681.35 243.844   8
   4  -2 -11 16206.1 745.761   1
   4   2 -11 15217.4 699.644   7
   4   2 -11 14708.3 791.589   6
   4  -2  11 15967.7 786.321   2
  -4  -2 -11 15629.4 828.739   6
  -4  -2  11 15639.2 570.373   2
   4  -2  11 14394.5 623.948   9
   4   2  11 15410.8 751.366   2
  -4  -2  11 15732.5 775.337   8
   4  -2 -11 14410.7 734.074   6
  -4   2 -11 15891.4 724.987   6
  -4   2  11 16205.2 758.073   8
  -4  -2 -12 2439.70 376.368   6
  -4   2  12 3050.42 362.391   8
  -4  -2  12 2868.20 257.225   2
   4  -2 -12 3266.95 343.775   1
   4  -2  12 2852.08 290.578   9
   4   2  12 2690.33 335.012   2
   4  -2  12 2777.73 357.061   2
   4  -2 -12 3106.51 374.986   6
  -4  -2  12 2997.09 370.318   8
   4   2 -12 3529.66 385.933   6
  -4   2 -12 3178.46 341.941   6
  -4  -2  13 9754.11 482.811   2
   4  -2 -13 10296.1 594.105   1
  -4  -2  13 10357.5 675.376   8
   4   2 -13 10565.0 638.671   6
  -4   2 -13 10785.2 633.318   6
   4  -2 -13 10092.7 652.494   6
  -4  -2 -13 9523.42 697.462   6
   4  -2  13 9377.46 520.456   9
  -4   2  13 10680.7 708.636   8
   4  -2  13 10072.9 712.047   2
   4   2  13 10524.9 644.799   2
  -4  -2 -14 3419.62 422.799   6
   4   2  14 4055.78 420.741   2
   4  -2  14 3364.48 430.668   2
  -4   2 -14 4016.87 400.334   6
  -4   2  14 3681.16 445.697   8
  -4  -2  14 3710.46 318.811   2
   4   2 -14 3403.02 372.900   6
   4  -2 -14 3596.77 392.411   6
   4  -2 -14 4032.33 381.846   1
  -4  -2  14 3862.29 432.156   8
   4  -2 -15 13580.2 756.084   6
  -4  -2 -15 13340.9 817.865   6
   4   2 -15 13828.1 748.274   6
   4  -2 -15 14819.0 719.736   1
  -4  -2  15 13545.1 806.047   8
   4  -2  15 12935.8 833.229   2
  -4  -2  15 13447.4 618.171   2
  -4   2  15 13918.4 860.062   8
   4   2  15 14672.7 810.958   2
  -4   2 -15 14786.5 796.424   6
   4   2  16 85300.6 2006.19   2
   4   2 -16 81810.7 1844.96   6
   4  -2 -16 87275.2 1773.90   1
  -4  -2  16 83698.9 2051.70   8
   4  -2  16 79495.3 2043.51   2
   4  -2 -16 81398.6 1880.97   6
  -4  -2 -16 81415.3 2031.62   6
  -4   2 -16 86359.7 1967.78   6
  -4  -2  16 79792.2 1542.27   2
  -4   2  16 82898.6 2130.96   8
   4  -2 -17 2024.13 321.352   6
  -4   2 -17 2174.17 333.490   6
   4   2 -17 1939.72 301.668   6
  -4  -2  17 2105.08 357.928   9
   4  -2  17 1653.30 338.566   2
  -4  -2 -17 1947.49 336.331   6
   4   2  17 1930.53 320.574   2
  -4   2  17 2073.17 341.114   2
  -4   2  17 1695.07 313.672   8
  -4  -2 -18 71332.3 1962.32   6
  -4   2  18 73057.9 1948.56   2
  -4   2 -18 72878.1 1919.93   6
   4   2  18 74574.6 1989.29   2
   4   2 -18 70597.4 1819.33   6
   4  -2 -18 71852.8 1846.27   6
   4   2 -18 69191.9 1712.77   1
   4  -2  18 70458.1 1971.73   2
  -4  -2  18 72768.2 2012.35   9
  -4   2  18 69720.1 2035.04   8
   4  -2 -19 110.614 147.660   6
  -4   2 -19 225.107 135.499   6
   4  -2  19 132.228 152.065   2
  -4  -2 -19 49.0139 112.430   6
   4   2 -19 133.906 130.951   6
   4  -2  19 135.070 65.8836   5
   4   2  19 230.584 141.720   2
  -4  -2  19 31.2073 99.0238   9
  -4   2  19 55.1391 102.673   2
   4   2  19 256.862 101.065   5
  -4  -2  20 8386.17 712.916   9
  -4   2  20 8880.23 718.589   2
  -4   2 -20 8866.12 715.746   6
   4   2  20 8911.51 740.751   2
  -4  -2 -20 8537.61 718.123   6
   4  -2  20 8501.54 389.243   5
   4   2  20 8812.16 394.081   5
   4  -2  20 8075.66 703.178   2
  -4   2  20 9062.55 400.460  10
  -4  -2  20 8538.22 377.215   5
   4  -2 -20 8057.84 650.184   6
   4   2 -20 8062.10 646.319   6
   4   2  21 1392.58 312.897   2
  -4  -2  21 1707.42 174.298   5
   4   2 -21 1692.85 310.838   6
  -4   2 -21 1634.48 326.565   6
  -4  -2 -21 1628.65 323.141   6
   4  -2 -21 1621.25 293.001   6
   4  -2  21 1808.92 189.171   5
   4   2  21 1689.75 178.435   5
  -4   2  21 1820.14 186.426  10
   4  -2  21 1084.77 258.355   2
  -4   2  21 1808.28 339.485   2
   4  -2  22 3018.23 247.369   5
   4   2  22 2973.35 456.522   2
   4   2  22 2961.07 242.043   5
  -4  -2  22 3066.96 234.438   5
   4  -2  22 2145.52 358.363   2
  -4   2  22 2742.86 405.947   2
   4  -2 -22 2949.77 418.276   6
  -4   2 -22 3078.09 448.588   6
  -4  -2 -22 2905.49 432.177   6
   4   2 -22 3252.41 435.073   6
   4  -2  23 3773.06 276.018   5
   4   2  23 3783.17 272.244   5
  -4  -2  23 3526.60 248.740   5
  -4  -2  24 4534.53 275.944   5
  -4   2  24 4798.75 271.294   5
   4  -2  24 4962.15 318.986   5
   4   2  24 5066.34 310.580   5
   4  -2  25 3060.07 245.434   5
  -4  -2  25 2997.67 227.236   5
  -4   2  25 3005.07 215.490   5
   4   2  25 2847.55 237.562   5
   4   2  26 2673.01 228.225   5
  -4  -2  26 2460.88 202.019   5
   4  -2  26 2688.06 229.610   5
   4   2  27 1122.34 154.378   5
   4  -2  27 1026.02 147.418   5
   4   2  28 18560.2 561.169   5
   4  -2  28 17628.2 548.691   5
   4  -2  29 202.024 71.5869   5
   4   2  29 302.457 96.3402   5
   4  -2  30 25877.3 601.875   5
   4   2  30 26697.5 607.730   5
   4  -2  31 467.534 77.9730   5
   4   2  31 355.212 72.6870   5
   4   2 -31 222.693 54.7808   4
   4   2 -32 4125.37 193.947   4
   4   2  32 4551.00 215.898   5
   4   2 -33-47.7342 46.0792   4
   4   2  33 32.9256 34.2503   5
   5   2   0 214.275 255.600   7
   5   2   0 38.8210 54.6539   2
   5  -2   0 80.0071 57.9790   1
   5  -2   0-7.78115 80.3343   2
  -5  -2   0 0.83094 52.3853   8
  -5   2   0-63.0186 72.1657   8
  -5   2   1 769.596 128.973   8
  -5   2  -1 747.920 87.5277   6
   5   2   1 663.314 279.265   7
   5  -2  -1 792.946 139.697   2
  -5  -2  -1 636.479 82.2119   6
   5  -2  -1 925.434 143.235   1
  -5  -2   1 847.780 106.089   8
   5  -2   1 886.944 144.537   2
   5   2   1 798.119 108.310   2
  -5  -2  -1 703.459 110.067   8
  -5   2  -1 680.525 111.655   8
   5   2  -1 851.754 99.9248   2
   5   2  -1 787.506 258.684   7
   5  -2   1 759.057 113.512   1
   5   2   2 111658. 2387.65   7
  -5   2  -2 105110. 1171.54   6
  -5  -2  -2 108084. 1044.18   6
   5  -2  -2 111822. 1491.37   1
  -5  -2  -2 111189. 1224.25   8
   5   2   2 110122. 1198.86   2
   5   2  -2 115024. 1099.20   2
  -5   2  -2 112233. 1356.13   8
   5  -2   2 105578. 1222.63   1
   5  -2   2 111983. 1428.81   2
   5   2  -2 116402. 2405.61   7
  -5  -2  -3 1313.63 134.362   6
  -5   2  -3 1412.93 182.053   6
  -5   2   3 615.150 175.711   8
   5   2   3 1144.26 280.297   7
   5  -2   3 1338.31 175.450   2
   5   2   3 1225.41 149.502   2
   5   2  -3 1613.68 341.179   7
   5  -2   3 1291.28 140.814   1
   5  -2  -3 1559.03 206.174   1
   5   2  -4 134557. 2476.42   7
   5  -2  -4 133317. 1832.39   1
   5  -2   4 131263. 1603.07   2
  -5  -2  -4 126140. 1283.11   6
   5  -2  -4 126043. 874.132   6
   5  -2   4 129654. 1535.93   9
   5   2   4 127818. 2371.64   7
  -5   2  -4 116896. 1625.70   6
   5  -2   4 127175. 1279.14   1
   5   2   4 132195. 1469.13   2
  -5  -2   4 139614. 1582.67   8
   5  -2  -5 1199.43 104.518   6
   5  -2   5 1054.01 171.848   2
   5  -2   5 1059.93 157.911   9
  -5  -2  -5 1126.21 140.908   6
   5   2   5 882.935 217.218   7
   5   2  -5 1184.85 269.359   7
   5   2   5 1179.37 156.946   2
  -5  -2   5 1265.05 167.188   8
   5  -2  -5 1368.88 215.577   1
  -5   2  -5 1302.57 217.002   6
   5  -2   5 1184.28 126.116   1
   5  -2   6 5471.47 253.039   1
   5   2   6 4839.74 464.105   7
  -5  -2  -6 5402.98 310.264   6
   5  -2   6 5227.00 327.152   9
   5  -2   6 5580.02 369.448   2
   5   2   6 5849.86 364.768   2
  -5  -2   6 4481.36 304.043   8
   5  -2  -6 4351.33 216.793   6
  -5   2  -6 5074.81 360.814   6
   5   2   6 3551.83 134.104   1
   5  -2  -6 5000.93 446.079   1
   5   2  -6 4816.43 494.552   7
  -5   2   6 6951.80 426.001   8
   5   2   7 147.309 147.829   7
   5  -2  -7 230.044 77.2498   6
   5   2   7 125.263 81.3335   2
   5  -2  -7 72.6394 132.624   1
   5  -2   7 208.801 89.8091   2
   5  -2   7 160.147 84.7847   9
  -5  -2   7 172.094 75.5383   8
  -5  -2  -7 295.480 103.508   6
   5   2  -7 124.594 149.491   7
  -5   2  -7 181.922 74.3663   6
  -5   2   7 303.654 124.534   8
   5  -2   7 203.766 56.6427   1
   5   2   8 64717.7 1364.32   2
  -5   2  -8 63396.5 1296.15   6
   5   2   8 63437.6 1563.22   7
  -5  -2  -8 65830.2 1249.03   6
   5   2  -8 60750.3 1192.28   6
  -5  -2   8 68155.8 1316.95   8
   5   2  -8 70578.2 1768.88   7
   5  -2   8 60185.1 811.135   1
   5  -2   8 60026.1 1273.98   2
   5  -2  -8 65952.0 1034.24   6
   5  -2  -8 56832.1 1721.32   1
   5  -2   8 63367.4 1185.92   9
  -5   2   8 69877.2 1351.48   8
   5   2  -9 830.812 215.265   7
   5   2  -9 998.171 191.501   6
   5  -2  -9 1011.84 234.783   1
  -5   2  -9 1037.18 186.443   6
   5   2   9 995.455 207.655   7
   5  -2  -9 790.655 127.586   6
   5  -2   9 1089.58 198.935   2
   5   2   9 1006.55 203.812   2
  -5  -2   9 892.666 160.970   8
   5  -2   9 1012.40 106.286   1
  -5   2   9 890.680 179.368   8
   5  -2   9 1073.47 175.122   9
  -5  -2  -9 1156.49 202.474   6
  -5   2  10 16042.9 724.190   8
  -5   2 -10 14512.7 664.819   6
   5   2 -10 13791.3 756.012   6
   5  -2 -10 14219.4 610.148   6
  -5  -2  10 15408.4 717.639   8
   5  -2 -10 14143.2 767.658   1
  -5  -2 -10 14769.0 719.783   6
   5   2  10 13530.1 720.468   2
   5  -2  10 13846.5 690.843   2
   5   2 -10 14964.7 792.543   7
   5   2  10 13933.2 690.361   7
   5  -2  10 13917.9 601.473   9
   5  -2 -11 67.9447 108.538   1
  -5  -2 -11 163.176 144.669   6
   5   2  11 37.8166 82.3637   7
   5  -2 -11-69.8662 96.0776   6
   5   2  11 91.6930 143.673   2
   5  -2  11 185.371 151.395   2
   5   2 -11 63.6611 141.523   6
  -5   2 -11 227.852 139.654   6
   5   2 -11-14.1820 97.6421   7
  -5  -2  11-26.7444 96.0301   8
   5  -2  11-32.9969 71.0394   9
  -5   2  11 44.9472 88.6947   8
   5  -2 -12 31248.0 1110.00   1
  -5  -2  12 30379.0 855.945   2
   5   2  12 31509.6 1170.98   2
   5   2 -12 28629.5 1023.33   6
   5  -2 -12 27689.8 1049.26   6
  -5   2 -12 30672.6 1017.64   6
  -5  -2 -12 28911.7 1210.71   6
   5  -2  12 26900.1 881.609   9
  -5   2  12 30995.2 1131.02   8
   5  -2  12 32044.5 1217.05   2
  -5  -2  12 29371.5 1132.44   8
   5  -2 -13 15634.9 774.914   1
   5   2 -13 14366.3 731.570   6
  -5  -2 -13 13990.8 882.334   6
  -5  -2  13 15093.2 622.222   2
   5  -2 -13 14318.0 767.886   6
   5  -2  13 16138.6 919.792   2
  -5   2 -13 15020.3 747.437   6
  -5  -2  13 14609.2 845.912   8
   5   2  13 14793.7 818.705   2
  -5   2  13 15438.3 847.368   8
  -5   2  14 91835.3 2198.84   8
   5   2 -14 88971.2 1817.24   6
   5   2  14 94882.6 2089.02   2
   5  -2 -14 90423.9 1937.68   6
   5  -2 -14 92606.6 1888.81   1
  -5  -2 -14 86079.0 2138.71   6
  -5   2 -14 92427.8 1908.24   6
   5  -2  14 93059.2 2347.66   2
  -5  -2  14 92538.8 1557.75   2
  -5  -2  14 89897.7 2124.85   8
   5  -2 -15 2555.27 328.854   1
   5   2 -15 2429.58 317.878   6
   5  -2 -15 2310.53 316.060   6
  -5   2 -15 2189.17 315.530   6
   5   2  15 2102.69 336.931   2
  -5  -2  15 2289.36 357.113   8
  -5   2  15 2394.45 385.727   8
   5  -2  15 2139.67 395.606   2
  -5  -2 -15 2162.90 353.653   6
   5   2 -16 105120. 2070.54   6
   5  -2 -16 107181. 2166.92   6
  -5   2 -16 110999. 2231.54   6
  -5   2  16 107034. 2546.97   8
  -5  -2 -16 104463. 2345.25   6
  -5  -2  16 108585. 2431.52   8
   5  -2  16 114089. 2586.68   2
   5  -2 -16 119622. 2191.16   1
   5   2  16 115330. 2434.88   2
  -5  -2  17 229.804 120.717   8
   5   2 -17 538.348 172.468   1
  -5  -2 -17 474.598 186.521   6
   5   2 -17 396.907 150.402   6
  -5   2 -17 426.978 158.783   6
   5   2  17 580.521 181.871   2
  -5   2  17 168.837 107.454   8
   5  -2 -17 757.458 182.778   1
   5  -2 -17 317.417 139.281   6
   5  -2  17 568.944 225.260   2
   5   2  18 8028.92 683.959   2
  -5   2 -18 7662.83 630.281   6
   5  -2 -18 7671.28 602.104   6
  -5   2  18 8172.76 679.625   2
  -5   2  18 7764.39 718.570   8
   5   2 -18 7106.05 573.469   6
   5   2 -18 7372.66 583.156   1
   5  -2  18 7609.35 690.925   2
  -5  -2 -18 7211.12 641.418   6
  -5   2  19 69.4040 95.2439   2
   5   2 -19 212.876 138.601   6
  -5   2 -19 93.4806 110.606   6
   5  -2  19 48.1967 106.271   2
  -5  -2  19 82.2249 104.477   9
  -5   2  19 121.311 63.2177  10
   5   2  19 140.170 112.990   2
   5   2  19 149.397 74.2661   5
  -5  -2 -19 262.046 168.904   6
  -5   2  19 269.644 157.759   8
   5  -2  19 120.280 62.2021   5
   5  -2 -19 179.192 115.177   6
   5   2 -20 2189.61 342.404   6
  -5   2 -20 2227.29 368.982   6
   5  -2 -20 2635.53 368.177   6
  -5  -2  20 1932.21 368.451   9
   5  -2  20 2442.57 218.902   5
  -5   2  20 2067.25 355.120   2
   5   2  20 2277.07 208.194   5
  -5   2  20 2399.36 213.497  10
   5  -2  20 1732.01 348.323   2
   5   2  20 2142.57 384.478   2
  -5  -2 -20 2121.70 367.314   6
  -5   2  21 952.171 265.470   2
   5   2  21 751.869 252.466   2
   5   2 -21 834.514 222.547   6
   5   2  21 1051.11 153.455   5
  -5  -2  21 883.893 123.346   5
  -5   2  21 1097.16 146.189  10
  -5  -2 -21 997.204 259.462   6
   5  -2  21 959.624 137.061   5
  -5   2 -21 943.783 246.185   6
   5  -2  21 714.191 227.743   2
   5  -2 -21 878.618 222.171   6
  -5  -2 -22 218.652 135.932   6
   5   2  22 179.186 128.887   2
   5   2 -22 26.6076 144.642   6
  -5   2 -22-2.94339 123.590   6
   5   2  22-47.6928 77.2538   5
  -5  -2  22-100.966 75.8646   5
   5  -2  22-147.500 166.635   2
  -5   2  22 69.1348 88.0229  10
  -5   2  22-36.8770 164.595   2
   5  -2  22-16.0262 80.5424   5
  -5  -2  23 1364.61 152.552   5
  -5   2  23 1514.23 172.940  10
   5   2  23 1672.79 193.235   5
   5  -2  23 1661.63 185.114   5
   5  -2  24 25171.1 705.829   5
   5  -2 -24 26326.8 456.986   4
  -5   2  24 25923.8 691.928  10
   5   2  24 26325.2 714.493   5
   5  -2  25 5078.58 315.687   5
   5   2  25 5022.29 315.582   5
   5   2  26 80275.0 1221.37   5
   5  -2  26 75453.1 1185.05   5
   5  -2  27 10490.1 430.826   5
   5   2  27 10974.4 448.854   5
   5  -2 -28 45091.1 743.147   4
   5  -2  28 54187.8 942.226   5
   5   2 -28 43508.3 636.079   4
   5   2  28 56939.8 963.280   5
   5   2  29 1349.24 157.843   5
   5  -2  29 1028.25 125.829   5
   5  -2  30 6653.79 301.835   5
   5   2  30 7093.79 311.040   5
   5   2 -30 6081.30 255.316   4
   5   2  31-99.3159 61.0065   5
   5   2 -31-178.284 60.7796   4
   5   2  32 300.352 64.5065   5
   5   2 -32 506.442 86.2809   4
   5   2  33-41.9709 45.7084   5
   6  -2   0 27995.1 745.470   1
   6   2   0 26338.1 1433.58   7
   6   2   0 29150.8 652.076   2
  -6  -2   0 26745.4 656.853   8
   6  -2   0 28605.3 789.187   2
  -6   2   0 28461.8 759.538   8
   6   2   1 74656.0 2314.74   7
  -6   2  -1 70505.7 555.700   6
   6  -2  -1 77856.2 1283.17   1
   6  -2  -1 79576.0 1308.78   2
   6  -2   1 76635.3 1295.17   2
   6   2   1 78319.1 1085.26   2
  -6  -2  -1 80189.0 1154.03   8
  -6   2   1 79367.6 1240.18   8
   6   2  -1 77733.4 2322.83   7
  -6   2  -1 81047.0 1273.31   8
  -6  -2   1 87924.0 1220.27   8
   6   2  -1 81260.7 1064.30   2
   6  -2   1 73789.3 1161.41   1
   6  -2   2 37126.2 895.343   2
   6   2  -2 38307.1 1595.08   7
  -6   2  -2 36407.4 581.942   6
  -6  -2  -2 34734.9 609.626   6
   6   2   2 36389.1 764.647   2
   6  -2  -2 39706.2 959.516   1
  -6  -2  -2 35903.1 778.053   8
   6   2  -2 41807.2 752.302   2
   6  -2   2 34769.7 762.208   1
  -6   2   2 43086.2 959.833   8
  -6   2  -2 36473.0 857.597   8
   6   2   2 35096.1 1514.34   7
   6  -2   3 2242.47 190.211   1
  -6   2  -3 2418.74 196.676   6
   6   2  -3 1959.65 396.195   7
   6   2   3 2391.46 394.314   7
  -6  -2  -3 2175.78 164.028   6
   6  -2  -3 2506.20 258.653   1
   6   2   3 2410.70 215.924   2
  -6   2   3 1458.48 276.431   8
   6  -2   3 2229.12 235.158   2
  -6   2  -3 2146.38 211.949   8
  -6  -2  -3 2089.48 189.626   8
   6   2   4 94521.6 2290.39   7
   6   2  -4 103264. 2451.44   7
  -6  -2  -4 94495.9 1128.23   6
  -6   2  -4 90149.1 1308.32   6
   6  -2  -4 107579. 1757.65   1
   6  -2   4 96942.9 1218.80   1
   6  -2   4 103396. 1556.27   2
   6   2   4 99109.8 1380.86   2
   6   2   5 31468.4 580.561   1
  -6   2  -5 32148.9 811.073   6
   6   2   5 34426.2 857.417   2
   6  -2  -5 32062.6 448.014   6
  -6  -2   5 36194.3 877.318   8
   6  -2   5 34339.9 698.160   1
   6   2  -5 33921.3 1394.46   7
  -6  -2  -5 33353.7 718.182   6
   6   2   5 31330.8 1312.89   7
   6  -2  -5 35807.1 1092.07   1
   6  -2   5 35108.4 932.801   2
  -6   2  -6 67345.2 1222.64   6
  -6   2   6 84448.4 1638.36   8
   6   2   6 74275.6 1334.91   2
  -6  -2  -6 70048.1 1109.73   6
   6  -2  -6 76459.2 1744.27   1
   6   2   6 68955.3 1892.37   7
   6  -2   6 74680.3 1386.95   2
   6   2  -6 75236.7 2035.72   7
   6   2   6 58114.8 657.396   1
  -6  -2   6 72114.7 1261.27   8
   6  -2  -6 73229.7 791.508   6
   6  -2   6 69945.4 970.879   1
   6   2   7 40991.6 1037.51   2
   6  -2  -7 38999.3 658.022   6
   6  -2   7 39005.3 966.134   9
   6  -2   7 39235.5 1051.38   2
  -6  -2   7 39956.8 995.412   8
   6   2  -7 39328.2 1453.08   7
  -6   2   7 40374.3 1036.04   8
  -6   2  -7 38643.7 969.288   6
   6  -2   7 37557.9 688.273   1
   6  -2  -7 35408.8 1324.43   1
  -6  -2  -7 38275.3 882.655   6
   6   2   7 36032.1 1329.95   7
  -6   2  -8 51808.3 1153.74   6
   6   2   8 50598.2 1535.87   7
   6   2  -8 51268.6 1151.49   6
  -6  -2  -8 52492.6 1120.69   6
   6   2   8 56452.3 1284.85   2
   6  -2   8 52151.2 1249.07   2
   6  -2   8 51265.8 1131.24   9
   6  -2  -8 48134.4 1667.72   1
   6  -2   8 52311.6 784.893   1
   6  -2  -8 52732.8 864.748   6
   6   2  -8 56273.6 1708.57   7
  -6   2   8 54166.8 1244.28   8
  -6  -2   8 53749.9 1220.34   8
  -6  -2  -9 3705.27 322.077   6
   6   2  -9 3469.38 363.138   6
   6   2   9 3860.81 376.305   2
  -6  -2   9 4149.70 358.424   8
   6  -2  -9 3825.54 263.937   6
  -6   2   9 4104.42 368.492   8
  -6   2  -9 3897.17 340.721   6
   6   2   9 3134.14 390.640   7
   6  -2  -9 3563.91 464.036   1
   6   2  -9 3558.06 439.470   7
   6  -2   9 3766.49 362.679   2
   6  -2   9 3830.23 326.914   9
   6   2 -10 20159.8 857.452   6
   6   2 -10 23123.8 1052.93   7
  -6   2  10 22946.9 895.282   8
  -6   2 -10 22437.6 822.684   6
   6   2  10 24725.3 984.350   2
   6  -2  10 19606.0 751.279   9
  -6  -2  10 22110.7 878.719   8
   6   2  10 20300.8 907.560   7
  -6  -2 -10 22041.2 859.769   6
   6  -2 -10 21343.8 685.107   6
   6  -2  10 23890.7 948.066   2
   6  -2 -10 23920.5 1069.38   1
   6  -2  11 562.289 151.838   9
   6   2 -11 705.355 168.784   6
  -6   2 -11 939.421 205.711   6
   6  -2 -11 690.460 152.844   6
  -6  -2 -11 627.804 175.937   6
  -6   2  11 739.489 172.879   8
   6  -2  11 568.578 188.531   2
   6   2  11 471.618 157.152   7
   6  -2 -11 726.369 185.472   1
   6   2  11 744.114 216.493   2
  -6  -2  11 517.443 146.463   8
   6   2 -11 814.672 209.855   7
  -6   2 -12 1857.49 275.927   6
   6   2 -12 1662.59 246.096   6
   6   2  12 1650.70 298.039   2
  -6  -2 -12 1701.49 306.678   6
   6  -2 -12 1878.73 295.820   1
  -6   2  12 1784.12 282.078   8
   6  -2 -12 1429.50 242.448   6
  -6  -2  12 1479.92 254.540   8
   6  -2  12 1573.78 282.257   2
  -6   2 -13 1926.60 284.499   6
  -6  -2 -13 1746.28 337.761   6
   6  -2  13 1918.96 340.648   2
   6   2  13 1936.17 332.468   2
   6   2 -13 1924.81 264.736   6
   6  -2 -13 1964.35 301.909   1
   6  -2 -13 1770.61 283.330   6
  -6   2  13 2119.71 324.786   8
  -6  -2  13 1797.81 311.469   8
   6  -2 -14 10248.8 673.478   1
   6  -2  14 10668.7 822.492   2
   6  -2 -14 9358.22 632.341   6
  -6   2  14 10515.8 764.596   8
   6   2 -14 9848.08 595.395   6
  -6   2 -14 9839.05 628.382   6
  -6  -2 -14 9418.00 742.051   6
   6   2  14 10487.0 744.294   2
  -6  -2  14 9480.70 733.759   8
   6   2  15 1265.49 280.051   2
   6   2 -15 1479.28 244.113   6
  -6   2 -15 1169.63 233.679   6
   6  -2 -15 1367.41 256.379   6
  -6  -2 -15 1278.75 286.376   6
  -6  -2  15 1634.40 325.410   8
  -6   2  15 1658.98 337.707   8
   6  -2 -15 1505.60 265.660   1
   6  -2  15 1117.92 294.822   2
   6  -2  16 45747.0 1742.35   2
   6   2 -16 44503.3 1346.23   6
  -6   2 -16 43907.2 1410.58   6
   6   2  16 45728.3 1596.44   2
   6  -2 -16 44029.3 1388.01   6
  -6  -2  16 43633.0 1609.56   8
  -6   2  16 43387.8 1700.39   8
  -6  -2 -16 42045.9 1535.34   6
   6  -2 -16 47728.6 1465.57   1
  -6  -2 -17 2142.73 357.315   6
  -6  -2  17 1934.88 358.389   8
   6  -2 -17 2116.97 313.835   6
   6  -2 -17 2002.20 311.726   1
   6   2  17 2332.70 378.466   2
  -6   2 -17 2022.80 315.117   6
  -6   2  17 1895.38 376.695   8
   6   2 -17 2241.87 310.913   6
   6  -2  17 2153.47 400.021   2
   6   2 -17 2361.40 355.418   1
   6   2 -18 29960.3 1233.46   1
  -6  -2  18 32370.6 779.050  10
  -6   2  18 31774.7 755.857  10
  -6  -2  18 28126.9 1336.64   8
   6   2 -18 28898.0 1137.92   6
  -6   2 -18 28877.7 1221.54   6
   6  -2 -18 31500.4 1225.70   1
   6  -2  18 29754.0 1412.65   2
   6   2  18 31018.3 1365.18   2
   6  -2  18 30204.8 719.353   5
  -6   2  18 28738.0 1415.13   8
  -6   2  18 30836.4 1326.93   2
   6   2  18 29386.2 693.610   5
  -6  -2 -18 27824.5 1272.76   6
  -6   2  19 1172.27 271.862   2
  -6  -2 -19 1100.56 255.588   6
   6  -2  19 1168.05 148.440   5
  -6   2  19 1074.42 137.803  10
   6   2  19 1281.35 157.808   5
  -6   2 -19 1116.03 239.814   6
  -6  -2  19 1220.05 287.999   9
  -6   2  19 985.818 275.840   8
   6   2 -19 1116.85 238.569   6
   6   2  19 1196.05 290.193   2
   6  -2  19 924.804 270.742   2
   6   2 -19 1096.98 261.202   1
   6  -2  20 4919.45 596.207   2
   6   2 -20 5087.18 505.777   6
  -6   2 -20 5267.50 552.005   6
   6   2  20 5034.55 595.583   2
  -6   2  20 4739.51 589.112   8
   6  -2  20 5168.61 309.332   5
  -6   2  20 5069.62 561.288   2
  -6  -2  20 4879.52 589.836   9
   6   2  20 5146.55 304.617   5
  -6  -2 -20 5170.17 571.807   6
  -6   2  20 5469.85 330.951  10
  -6  -2  21 384.977 218.664   9
  -6   2 -21 175.479 107.189   6
   6   2  21 278.809 169.257   2
   6  -2  21 260.329 76.3112   5
   6   2  21 251.267 77.8973   5
   6  -2  21 203.696 126.463   2
  -6   2  21 160.148 81.4064  10
  -6  -2 -21 283.389 130.804   6
  -6   2  21 449.089 187.426   2
   6   2  22 1263.57 172.377   5
  -6   2  22 1314.80 167.417  10
   6  -2  22 1139.78 159.370   5
   6  -2  23 1887.85 202.327   5
  -6   2  23 1805.78 193.377  10
   6   2  23 1969.25 198.028   5
  -6   2  24 72.0573 72.9510  10
   6  -2  24 90.3301 95.7618   5
   6  -2 -24 247.023 73.2453   4
   6   2  24-0.38426 79.6868   5
   6  -2 -25 272.864 76.6584   4
   6  -2  25 205.897 80.9961   5
   6   2  25 85.7773 80.4716   5
  -6   2  25 77.8291 67.1528  10
   6  -2  26 2478.93 223.312   5
   6   2  26 2725.25 240.274   5
   6  -2 -26 3019.00 209.099   4
   6  -2 -27 66.9406 63.8628   4
   6   2  27 163.649 87.2923   5
   6  -2  27-81.4421 96.9272   5
   6   2 -28 7590.44 311.243   4
   6   2  28 8675.52 377.593   5
   6  -2  28 8060.01 357.775   5
   6   2 -29 1020.03 118.598   4
   6  -2  29 635.505 103.712   5
   6   2  29 889.004 130.525   5
   6  -2  30 8189.97 322.378   5
   6   2  30 8575.83 332.545   5
   6   2 -30 9298.38 336.751   4
   6   2 -31 658.604 107.917   4
   6   2  31 419.469 74.6922   5
   6   2 -32 724.888 82.0436   4
   6   2  32 700.114 83.6976   5
   6   2  33 346.105 52.0267   5
   7  -2   0 80.5609 73.7725   1
   7  -2   0 49.4435 75.5310   2
   7   2   0-49.3103 70.5412   2
   7   2   0-75.2556 245.453   7
  -7  -2   0-9.80809 59.0715   8
  -7   2   0-26.7175 74.6263   8
   7   2   1 6938.37 816.001   7
   7  -2   1 7167.11 432.049   2
   7   2   1 6962.14 363.372   2
   7   2  -1 7176.79 358.833   2
  -7   2  -1 6843.62 410.846   8
   7  -2   1 6597.33 377.969   1
   7  -2  -1 7127.88 429.866   2
  -7   2   1 6785.24 392.526   8
  -7  -2  -1 7025.04 377.080   8
  -7  -2   1 7774.45 403.479   8
   7   2  -1 7310.11 849.669   7
   7  -2  -1 6955.07 418.419   1
   7   2   2 3270.66 533.869   7
   7  -2  -2 3393.46 308.470   1
  -7   2   2 3916.64 310.467   8
   7  -2   2 3065.16 290.201   2
   7  -2   2 2818.91 240.488   1
   7   2   2 2768.01 242.749   2
   7   2  -2 3407.80 244.331   2
   7   2  -2 3158.49 555.305   7
  -7   2  -2 3280.57 290.843   8
  -7  -2  -2 3038.28 257.952   8
  -7  -2  -2 2842.05 179.106   6
  -7   2  -3 488.353 75.1504   6
   7   2  -3 243.491 232.826   7
   7  -2   3 502.912 138.785   2
  -7   2   3 54.7191 121.192   8
   7   2   3 478.808 117.902   2
  -7   2  -3 359.792 117.128   8
   7  -2  -3 509.398 149.452   1
  -7  -2  -3 367.690 106.801   8
   7  -2   3 418.107 101.121   1
  -7  -2  -3 362.213 83.1490   6
   7   2   3 79.6136 236.790   7
  -7   2  -4 1294.55 194.215   8
  -7  -2  -4 1298.55 180.865   8
   7  -2  -4 1741.16 253.769   1
   7   2   4 1137.79 174.471   2
  -7  -2  -4 1142.57 136.476   6
   7   2  -4 1811.73 424.945   7
   7   2   4 1050.05 337.232   7
   7  -2   4 1031.40 183.724   2
   7  -2   4 1013.59 140.922   1
   7   2   4 1044.28 142.912   1
  -7   2  -4 1583.39 161.868   6
  -7  -2  -5 4074.21 263.675   6
   7  -2   5 4290.11 359.188   2
   7   2   5 4061.98 516.927   7
   7  -2  -5 4660.22 419.405   1
   7   2  -5 4830.05 571.124   7
   7   2   5 3962.57 232.140   1
   7  -2   5 4270.24 272.654   1
  -7   2  -5 4047.16 279.616   6
   7   2   5 4412.94 326.372   2
   7   2   6 4388.30 211.118   1
   7  -2   6 4670.15 272.843   1
   7  -2   6 4768.40 388.857   2
  -7   2  -6 4542.72 332.079   6
   7   2  -6 6170.35 649.430   7
   7   2   6 4871.00 559.758   7
   7   2   6 5244.27 385.188   2
  -7  -2   6 6235.89 408.609   8
   7  -2  -6 6210.25 533.984   1
  -7  -2  -6 4768.03 295.456   6
   7  -2   7 162.556 87.0268   2
   7  -2  -7 277.527 173.295   1
   7  -2   7 192.746 67.3071   1
   7   2  -7 204.179 105.122   6
   7   2   7 256.248 188.943   7
  -7  -2   7 167.911 113.340   8
  -7   2  -7 15.1794 97.5766   6
  -7  -2  -7 243.805 99.0616   6
   7   2  -7 316.835 178.592   7
   7   2   7 227.050 133.001   2
   7   2   8 8175.81 684.249   7
   7   2  -8 8644.35 736.425   7
  -7   2  -8 8418.30 487.755   6
   7   2   8 8647.40 528.123   2
  -7  -2  -8 8259.13 444.272   6
  -7  -2   8 8147.88 502.830   8
   7  -2   8 8053.76 329.578   1
   7   2  -8 7206.11 474.084   6
  -7   2   8 8795.27 541.866   8
   7  -2   8 8370.30 548.603   2
   7  -2  -8 6808.25 676.004   1
   7  -2  -9 29359.4 1301.53   1
   7   2   9 32577.5 1087.24   2
  -7  -2   9 30660.2 1011.71   8
   7   2  -9 30221.0 1331.12   7
   7   2   9 28910.1 1221.23   7
   7   2  -9 27836.4 943.572   6
   7  -2   9 31332.7 1075.90   2
  -7   2   9 31385.2 1037.95   8
  -7  -2  -9 30347.4 916.674   6
  -7   2  -9 29226.6 935.047   6
  -7  -2 -10 837.428 180.012   6
  -7  -2  10 683.816 163.792   8
   7   2 -10 761.888 171.008   6
   7  -2  10 789.143 200.439   2
   7   2  10 823.912 222.003   7
   7  -2 -10 846.369 268.970   1
  -7   2  10 834.271 194.727   8
   7   2 -10 548.774 227.614   7
   7   2  10 811.678 214.864   2
  -7   2 -10 734.343 149.015   6
   7   2 -11 3922.86 479.404   7
  -7   2 -11 4490.78 386.299   6
   7   2  11 4466.76 467.556   2
   7  -2  11 4514.89 463.750   2
   7  -2 -11 4120.11 479.619   1
  -7   2  11 4416.31 428.413   8
  -7  -2 -11 4458.58 419.038   6
  -7  -2  11 4392.89 422.013   8
   7   2 -11 4251.69 356.039   6
   7   2 -12 6693.44 454.175   6
   7  -2  12 6765.68 597.494   2
  -7   2 -12 6288.81 474.982   6
   7  -2 -12 7391.19 603.857   1
  -7  -2  12 7013.04 570.783   8
   7   2  12 6479.06 584.387   2
  -7  -2 -12 6458.58 549.408   6
  -7   2  12 6645.90 551.099   8
   7  -2 -13 4804.93 485.805   1
  -7  -2 -13 4913.52 521.756   6
  -7  -2  13 4312.84 485.357   8
   7   2 -13 4432.10 383.274   6
   7   2  13 4820.26 534.230   2
  -7   2 -13 4673.93 424.754   6
   7  -2  13 5478.00 596.451   2
  -7   2  13 4861.68 504.779   8
  -7  -2 -14 14727.1 959.138   6
   7  -2 -14 15096.8 863.311   1
   7   2 -14 15110.9 716.563   6
  -7   2 -14 15554.6 794.034   6
  -7  -2  14 15319.8 951.165   8
  -7   2  14 16562.7 970.109   8
   7  -2  14 15753.7 1029.70   2
   7   2  14 15182.7 944.172   2
   7  -2  15 17896.3 1175.36   2
  -7  -2  15 16275.4 1018.30   8
  -7   2 -15 16675.0 854.175   6
   7   2  15 18575.6 1058.56   2
  -7   2  15 16844.1 1035.19   8
   7   2 -15 17043.5 791.947   6
   7  -2 -15 17815.6 953.943   1
  -7  -2 -15 15431.1 962.025   6
   7   2 -16 3167.27 352.935   6
   7  -2 -16 3327.69 423.066   1
  -7   2 -16 3288.41 399.549   6
  -7  -2 -16 2760.33 407.459   6
   7   2  16 3003.09 432.003   2
  -7   2  16 3174.85 477.228   8
   7  -2  16 2560.11 476.393   2
   7   2 -16 3233.42 432.665   1
  -7  -2  16 3462.38 480.153   8
  -7   2 -17 3724.58 426.407   6
   7  -2 -17 4560.27 490.269   1
   7   2  17 4270.03 261.990   5
  -7  -2 -17 3750.87 473.072   6
  -7  -2  17 4541.30 304.582  10
   7   2 -17 4091.58 481.845   1
  -7   2  17 4592.30 290.693  10
   7   2  17 4238.37 532.755   2
  -7   2  17 4153.58 569.779   8
   7  -2  17 4383.91 584.794   2
  -7  -2  17 3996.36 518.281   8
   7  -2  18 15.2074 67.7503   5
  -7   2 -18 120.137 123.049   6
   7   2 -18-137.183 139.420   1
  -7   2  18-5.58960 70.3070  10
  -7  -2  18 85.0350 74.0343  10
  -7   2  18 200.906 172.132   8
  -7  -2 -18 30.0355 109.626   6
   7  -2 -18 26.2254 84.6983   1
  -7  -2  18 217.876 167.308   8
   7   2  18 10.3495 66.3060   5
   7   2  18-35.1731 140.265   2
   7  -2  18 169.935 132.239   2
  -7   2  19 520.443 208.863   8
   7  -2  19 556.664 113.660   5
  -7   2 -19 467.947 141.913   6
   7   2  19 499.093 195.094   2
  -7   2  19 320.449 79.1546  10
   7   2  19 442.486 96.6720   5
  -7  -2 -19 532.936 205.746   6
  -7   2  19 367.097 157.059   2
  -7  -2  19 326.493 162.131   8
   7  -2  19 358.175 188.413   2
   7  -2 -19 1000.92 153.580   4
   7   2 -19 577.415 188.276   1
   7   2  20 104.648 81.8107   5
  -7   2 -20 139.923 111.408   6
   7   2  20-64.2892 161.567   2
  -7   2  20 5.38514 98.9685  10
   7  -2  20 27.6597 65.0610   5
   7  -2  20 93.1875 172.688   2
   7  -2 -20 384.338 108.601   4
  -7   2  20 65.1647 142.711   8
  -7   2  20-112.588 116.942   2
  -7  -2  20-113.005 177.388   9
  -7  -2 -20 210.181 147.527   6
  -7   2 -21-48.5511 116.700   6
   7  -2 -21 1.35014 58.0452   4
   7  -2  21-60.3396 203.205   2
  -7  -2 -21 175.860 163.119   6
   7  -2  21-20.8150 67.8673   5
   7   2  21 42.6676 74.6190   5
  -7   2  21-81.0083 100.862  10
  -7  -2  21-170.964 158.409   9
   7  -2 -22 468.172 95.2705   4
  -7   2  22 188.490 75.8976  10
   7  -2  22 402.134 107.488   5
   7   2  22 456.597 106.163   5
   7  -2 -23 1028.35 134.502   4
  -7   2  23 973.890 143.651  10
   7   2  23 1076.21 153.462   5
   7  -2  23 893.313 137.199   5
   7  -2 -24 3012.66 222.599   4
   7   2  24 2719.31 231.745   5
   7  -2  24 2590.03 227.791   5
  -7   2  24 2857.68 242.606  10
   7  -2 -25 185.653 75.2479   4
   7  -2  25 220.918 97.2896   5
   7   2  25 194.720 92.7650   5
  -7   2  25-0.71639 64.9117  10
   7  -2  26 7858.85 370.856   5
   7   2 -26 7426.10 329.196   4
   7   2  26 7845.66 378.868   5
   7   2 -27 3759.47 238.161   4
   7   2  27 3405.83 242.770   5
   7  -2  27 3250.38 238.411   5
   7  -2 -27 3862.75 259.826   4
   7   2  28 4262.60 261.528   5
   7  -2  28 3989.94 244.853   5
   7  -2  29 2959.83 200.445   5
   7   2  29 3126.17 209.715   5
   7   2 -30 110.547 65.5603   4
   7   2  30 63.9159 56.2367   5
   7   2  31 14.4766 50.1817   5
   7   2 -31 73.5809 40.0439   4
   7   2 -32-81.2807 37.1610   4
   7   2  32-30.0385 41.1131   5
   8  -2   0 32703.4 966.210   2
   8   2   0 31903.3 831.448   2
   8  -2   0 30878.3 907.638   1
   8   2   0 31312.6 1854.91   7
  -8  -2   0 32887.1 838.158   8
  -8   2   0 32042.5 926.386   8
  -8  -2  -1 284.959 86.3236   8
   8  -2  -1 598.458 151.602   1
   8   2   1 434.611 308.833   7
   8   2  -1 566.190 127.285   2
   8   2  -1 451.760 376.818   7
   8   2   1 353.116 102.213   2
  -8  -2   1 299.755 106.331   8
   8  -2   1 488.495 140.133   1
   8  -2   1 504.542 159.545   2
  -8   2  -1 265.999 111.933   8
   8  -2  -1 572.064 161.882   2
  -8   2   1 347.438 97.4356   8
   8   2   2 69095.6 2468.87   7
   8  -2  -2 70195.0 1467.00   1
   8  -2   2 66244.9 1235.73   1
   8  -2   2 69345.2 1430.74   2
  -8   2  -2 71429.5 1408.40   8
   8   2  -2 71971.4 1198.32   2
   8   2   2 70306.9 1277.66   2
   8   2  -2 72732.8 2593.63   7
  -8  -2  -2 71507.3 1308.49   8
   8   2  -3 1186.84 455.480   7
   8   2   3 912.361 430.674   7
  -8   2  -3 895.156 231.927   8
   8   2   3 778.612 169.493   1
   8  -2   3 876.144 218.654   2
   8   2   3 692.118 181.652   2
   8  -2   3 723.852 149.484   1
  -8   2   3 387.348 201.991   8
  -8  -2  -3 961.248 206.628   8
   8  -2  -3 1034.67 231.781   1
  -8  -2  -3 799.686 118.783   6
   8  -2   4 176067. 1911.52   1
   8   2   4 180879. 2142.36   2
  -8  -2  -4 184256. 2157.51   8
   8  -2   4 181590. 2376.83   2
   8   2  -4 190129. 3880.45   7
   8   2   4 185908. 3744.06   7
  -8  -2  -4 174054. 1562.96   6
   8  -2  -4 180770. 2570.65   1
  -8   2  -4 185773. 2321.27   8
   8   2   4 179234. 1823.85   1
   8  -2  -5 8406.95 612.057   1
  -8  -2  -5 8366.28 484.869   8
  -8  -2  -5 8192.09 372.598   6
   8   2   5 8769.63 378.716   1
   8   2   5 8712.03 512.821   2
   8  -2   5 9201.18 433.756   1
   8   2   5 7438.83 780.398   7
   8  -2   5 9438.44 586.917   2
  -8  -2   5 23050.6 1036.97   8
  -8   2   5 26118.7 1390.28   8
   8   2  -5 8489.93 844.467   7
  -8   2  -5 8584.25 527.549   8
   8  -2  -6 341174. 4040.76   1
   8   2   6 348849. 4842.98   7
  -8   2  -6 341305. 2473.13   6
   8  -2   6 351319. 3476.12   2
  -8  -2   6 334836. 3097.53   8
  -8  -2  -6 330637. 2458.47   6
   8  -2   6 333521. 2457.23   1
  -8  -2  -6 329011. 2946.60   8
   8   2   6 344699. 3183.33   2
   8   2  -6 350355. 5034.86   7
   8   2   7 8171.15 546.701   2
   8  -2   7 7062.20 350.812   1
  -8  -2   7 7624.90 508.129   8
  -8  -2  -7 7436.01 412.736   6
   8  -2   7 8045.69 582.121   2
   8  -2  -7 7414.39 687.567   1
   8   2   7 7578.95 730.102   7
  -8   2  -7 6847.06 407.689   6
   8   2  -7 8652.19 828.222   7
   8  -2   8 176138. 2600.85   2
  -8   2  -8 169920. 2194.37   6
   8   2   8 177774. 2483.16   2
  -8   2   8 175890. 2482.45   8
  -8  -2  -8 171052. 2021.35   6
  -8  -2   8 171654. 2401.02   8
   8   2  -8 174887. 3433.87   7
   8   2   8 169471. 3203.72   7
  -8   2   9 584.947 199.326   8
   8   2  -9 630.852 250.193   7
  -8   2  -9 89.0155 103.437   6
  -8  -2  -9 220.506 108.841   6
   8  -2   9 274.431 155.816   2
   8  -2  -9 638.959 230.574   1
   8   2   9 237.533 163.042   2
   8   2   9 7.54879 112.887   7
  -8  -2   9 519.477 161.808   8
  -8  -2 -10 19761.2 796.923   6
  -8   2 -10 19017.9 807.084   6
   8  -2  10 20347.6 978.870   2
  -8  -2  10 19964.4 893.025   8
   8   2  10 18028.3 999.596   7
   8  -2 -10 20565.1 1110.45   1
   8   2  10 21620.7 976.048   2
   8   2 -10 20081.0 1136.70   7
  -8   2  10 20714.3 923.710   8
   8  -2 -11 1137.65 265.566   1
  -8   2  11 1103.65 236.506   8
   8   2  11 1349.39 282.104   2
  -8  -2 -11 898.305 200.558   6
   8  -2  11 1150.50 258.519   2
  -8  -2  11 887.788 204.127   8
  -8   2 -11 942.078 205.099   6
  -8  -2  12 6567.61 571.787   8
   8  -2 -12 6694.60 608.868   1
  -8   2 -12 6212.64 489.617   6
   8  -2  12 6667.63 631.621   2
   8   2  12 7026.43 621.606   2
  -8  -2 -12 6630.42 545.231   6
  -8   2  12 6845.42 574.247   8
  -8  -2  13 15.8149 105.848   8
  -8   2 -13 381.438 156.273   6
   8  -2  13 394.056 226.935   2
   8   2  13 393.270 216.165   2
   8  -2 -13 256.922 150.844   1
  -8  -2 -13 211.349 123.493   6
  -8   2  13 232.022 152.704   8
   8  -2 -14 33086.5 1343.63   1
  -8   2 -14 32452.0 1163.48   6
   8   2  14 30436.6 1414.21   2
   8   2 -14 32961.9 1345.32   1
  -8   2  14 34330.9 1426.21   8
   8  -2  14 32181.6 1512.43   2
  -8  -2 -14 30179.3 1328.77   6
  -8  -2  14 31986.6 1398.36   8
   8   2  15 8945.53 786.447   2
   8  -2 -15 10709.9 767.835   1
  -8  -2 -15 8813.21 756.785   6
   8  -2  15 9551.63 882.856   2
  -8  -2  15 9532.21 810.067   8
   8   2 -15 10727.0 779.397   1
  -8   2  15 10737.0 851.308   8
  -8   2 -15 9641.16 654.845   6
  -8   2  16 97105.6 1357.05  10
  -8  -2 -16 81175.4 2237.89   6
  -8   2 -16 88371.5 2034.90   6
   8  -2  16 86543.5 2662.21   2
  -8  -2  16 98582.0 1444.40  10
   8   2 -16 91617.2 2275.80   1
   8  -2 -16 93343.7 2284.05   1
  -8  -2  16 86920.3 2464.35   8
  -8   2  16 87013.0 2511.74   8
   8   2  16 89722.4 2462.63   2
  -8  -2  17 6690.21 704.249   8
  -8   2 -17 6544.37 577.753   6
  -8  -2 -17 6389.25 638.287   6
  -8  -2  17 7149.02 401.567  10
   8  -2  17 7113.42 352.424   5
   8   2  17 7058.74 345.373   5
   8  -2  17 7403.65 799.684   2
  -8   2  17 7434.06 396.411  10
   8  -2 -17 8451.18 419.136   4
   8  -2 -17 7607.22 659.709   1
   8   2 -17 7556.80 675.331   1
  -8   2  17 6657.78 754.691   8
   8   2  17 7075.22 715.569   2
   8  -2 -18 100095. 1425.83   4
  -8   2 -18 96229.6 2236.45   6
   8  -2 -18 103709. 2405.59   1
  -8  -2 -18 92721.1 2393.80   6
  -8   2  18 95754.5 2780.11   8
   8  -2  18 98021.2 1302.69   5
   8   2  18 101161. 2662.54   2
   8  -2  18 95453.7 2729.44   2
  -8   2  18 104850. 1447.11  10
   8   2 -18 100350. 2416.35   1
   8   2  18 96843.8 1271.00   5
  -8  -2  18 94209.5 2600.42   8
   8   2 -19 71.7202 94.0013   1
  -8  -2  19 365.677 191.345   8
   8  -2 -19 649.001 144.907   4
  -8   2 -19 407.656 182.493   6
   8  -2  19 386.380 236.328   2
  -8   2  19 302.869 111.267  10
   8  -2  19 601.539 135.437   5
   8   2  19 455.733 118.425   5
   8   2  19 532.813 255.397   2
  -8   2  19 232.482 162.794   2
  -8   2  19 209.422 229.448   8
  -8  -2 -19 898.449 253.775   6
   8  -2 -19 302.243 164.731   1
   8  -2 -20 58181.8 1080.56   4
   8   2 -20 54760.4 1824.49   1
  -8  -2  20 53060.3 2065.33   9
   8  -2  20 51831.8 2006.71   2
  -8   2  20 53041.7 2064.60   8
  -8   2 -20 50972.6 1702.96   6
   8  -2  20 53308.4 988.510   5
   8   2  20 52188.5 1968.33   2
   8   2  20 53797.1 979.761   5
   8   2 -20 46670.9 832.462   4
  -8  -2 -20 50424.2 1788.83   6
  -8   2  20 56988.2 1089.14  10
   8  -2 -21 1717.80 193.269   4
   8  -2  21 1185.78 164.997   5
   8   2  21 1165.92 156.425   5
  -8   2  21 1145.01 171.024  10
   8  -2  22 3550.39 264.662   5
   8   2 -22 3947.96 249.352   4
  -8   2  22 3648.55 280.579  10
   8  -2 -22 4265.44 291.150   4
   8   2  22 3749.22 267.517   5
   8   2 -23 572.052 111.254   4
   8  -2 -23 911.708 143.619   4
   8  -2  23 539.408 116.607   5
   8   2  23 698.812 119.240   5
  -8   2  23 688.112 131.338  10
   8  -2 -24 773.151 151.738   4
   8  -2  24 349.286 100.122   5
   8   2 -24 487.042 102.176   4
   8   2  24 401.040 98.7821   5
  -8   2  24 422.374 105.449  10
   8   2  25 102.019 68.3421   5
   8  -2 -25 12.4746 81.2687   4
   8   2 -25 119.969 67.6337   4
  -8   2  25 132.111 66.5107  10
   8  -2  25-24.6499 79.6288   5
   8  -2 -26 1994.34 178.802   4
   8  -2  26 2271.57 201.934   5
   8   2 -26 2461.52 203.886   4
   8   2  26 2464.30 207.515   5
   8  -2  27 77.8229 69.7787   5
   8  -2 -27 136.138 60.0172   4
   8   2  27 58.8819 69.2697   5
   8   2  28 26456.6 612.482   5
   8  -2  28 24528.8 575.026   5
   8   2 -29 1552.70 152.682   4
   8  -2  29 1059.77 121.125   5
   8   2  29 1327.86 136.739   5
   8   2 -30 21481.9 455.825   4
   8   2  30 23797.7 496.705   5
   8   2 -31 754.465 78.9211   4
   8   2  31 733.157 81.3551   5
   9  -2   0 8.78354 101.741   2
   9   2   0 109.635 372.489   7
   9   2   0 68.8732 87.6504   2
   9  -2   0 103.251 88.1547   1
  -9   2   0-61.0115 83.6014   8
  -9  -2   0-181.444 101.437   8
   9   2  -1 1517.59 532.908   7
  -9   2   1 1470.29 200.961   8
   9  -2  -1 1199.85 201.297   1
  -9  -2   1 606.051 187.769   8
   9  -2   1 1355.96 201.591   1
   9  -2  -1 1307.85 220.962   2
   9   2   1 1266.63 194.949   2
  -9  -2  -1 1169.38 167.218   8
   9   2  -1 1281.25 184.523   2
   9   2   1 1052.09 457.550   7
   9  -2   1 1171.89 212.008   2
  -9   2  -1 1281.87 210.405   8
   9   2   1 1197.44 211.247   1
   9   2   2 25724.3 1623.15   7
   9   2  -2 26644.4 1695.58   7
   9  -2  -2 25633.0 942.274   1
   9   2   2 24971.4 822.522   2
   9   2  -2 26010.4 783.602   2
   9  -2   2 23987.0 795.119   1
  -9   2   2 26727.8 1044.11   8
  -9  -2  -2 25208.5 818.000   8
   9  -2   2 25474.9 939.203   2
   9   2   2 23960.1 819.040   1
  -9   2  -2 24752.6 899.125   8
  -9  -2  -3 2180.67 258.420   8
   9  -2  -3 2559.15 319.017   1
   9  -2   3 2504.25 252.227   1
   9   2   3 2247.37 484.691   7
  -9   2  -3 2223.41 288.488   8
   9   2   3 2563.47 261.547   1
   9  -2   3 2483.03 308.594   2
   9   2  -3 2287.51 496.240   7
   9   2   3 2396.61 261.468   2
   9   2  -4 31300.6 1689.73   7
  -9   2  -4 30233.0 1011.18   8
   9   2   4 30392.2 954.354   2
   9  -2   4 30318.2 853.189   1
   9   2   4 29960.1 808.890   1
   9  -2  -4 30732.0 1122.64   1
   9   2   4 30858.0 1650.31   7
  -9  -2  -4 29779.6 938.046   8
   9  -2   4 30817.7 1049.83   2
   9   2   5 576.891 296.601   7
   9  -2  -5 960.770 240.239   1
   9  -2   5 824.024 148.611   1
   9   2  -5 733.487 290.066   7
   9   2   5 741.295 176.689   2
  -9  -2  -5 821.526 170.023   8
  -9   2  -5 644.734 164.130   8
   9  -2   5 676.877 185.095   2
   9   2  -6 2012.82 436.241   7
   9  -2  -6 2067.95 343.377   1
   9   2   6 2171.77 284.166   2
   9  -2   6 2289.35 318.069   2
  -9  -2   6 3404.12 414.162   8
  -9   2  -6 1990.65 278.190   8
   9  -2   6 2021.37 210.821   1
   9   2   6 2152.19 439.193   7
  -9  -2  -6 1864.90 251.356   8
   9   2   7 150.428 189.422   7
   9   2  -7 73.2847 192.653   7
  -9  -2  -7 201.554 117.505   8
  -9   2  -7 134.396 107.422   8
   9  -2   7 83.4592 124.061   2
  -9  -2   7 282.755 156.902   8
   9   2   7 270.269 130.614   2
  -9  -2  -7 93.7480 71.6218   6
   9  -2  -7 48.2870 110.868   1
   9   2   8 11156.1 882.600   7
   9   2  -8 12729.2 977.311   7
   9  -2  -8 11025.6 896.428   1
   9   2   8 11860.0 683.796   2
   9  -2   8 12482.3 751.578   2
  -9   2   8 14304.3 767.611   8
  -9  -2   8 12504.9 683.325   8
  -9  -2  -8 12066.5 535.641   6
  -9   2   9 504.920 180.207   8
   9   2  -9 377.420 224.133   7
   9  -2   9 255.035 150.752   2
   9  -2  -9 543.928 230.453   1
  -9  -2  -9 377.500 120.767   6
   9   2   9 272.885 113.983   2
   9   2   9 204.237 166.855   7
  -9  -2   9 401.815 143.190   8
   9  -2 -10 7634.71 719.773   1
   9   2  10 7786.04 616.458   2
   9  -2  10 7776.76 639.523   2
  -9  -2  10 7625.66 580.098   8
  -9  -2 -10 7775.74 494.485   6
  -9   2  10 7923.31 599.961   8
  -9  -2  11 290.847 114.985   8
   9  -2 -11 286.974 143.838   1
   9   2  11 327.968 148.039   2
   9  -2  11 153.016 131.606   2
  -9   2  11 209.385 118.167   8
  -9  -2 -11 307.357 123.500   6
  -9  -2 -12 12843.9 726.326   6
   9   2 -12 13431.7 882.991   1
  -9   2  12 13124.8 825.948   8
   9   2  12 13543.3 884.430   2
   9  -2  12 13566.6 919.460   2
   9  -2 -12 13036.6 903.058   1
  -9  -2  12 12769.4 814.048   8
   9  -2  13 1278.74 315.202   2
   9   2  13 1443.98 325.189   2
   9  -2 -13 1185.75 279.964   1
  -9   2  13 1180.42 271.426   8
  -9  -2  13 1012.46 245.303   8
  -9  -2 -13 1084.51 243.316   6
   9   2 -13 1338.37 299.199   1
  -9  -2 -14 43136.7 1546.06   6
  -9  -2  14 43862.3 1671.98   8
   9  -2 -14 48286.0 1699.96   1
   9   2  14 44703.8 1773.06   2
   9  -2  14 48094.9 1901.53   2
  -9   2  14 45449.8 1681.09   8
   9   2 -14 47027.2 1664.47   1
   9   2 -15 9230.04 413.058   4
   9  -2 -15 8909.37 743.613   1
  -9  -2 -15 7006.69 672.966   6
  -9   2  15 7721.55 729.000   8
  -9  -2  15 8356.90 444.879  10
   9   2  15 8624.19 800.087   2
   9   2 -15 8462.48 725.869   1
  -9  -2  15 6976.89 703.464   8
  -9   2  15 8424.50 413.157  10
   9  -2  15 8966.33 882.571   2
  -9   2  16 15795.6 570.877  10
   9  -2 -16 16007.2 993.706   1
  -9  -2 -16 13090.0 922.311   6
  -9  -2  16 15842.7 601.281  10
   9   2  16 14679.9 476.673   5
   9   2  16 15222.9 1063.33   2
  -9   2  16 15292.7 1076.70   8
   9   2 -16 15403.3 975.947   1
  -9  -2  16 14536.2 1045.08   8
   9  -2  16 15900.7 1212.66   2
   9   2 -16 15602.7 546.227   4
   9   2 -17 942.138 147.316   4
  -9   2  17 609.439 254.256   8
   9   2 -17 943.467 246.842   1
   9  -2 -17 991.883 264.880   1
  -9  -2  17 694.024 244.015   8
   9  -2  17 947.080 135.261   5
   9   2  17 1045.46 281.432   2
   9   2  17 832.123 118.767   5
   9  -2  17 1091.09 325.324   2
  -9  -2 -17 708.677 205.039   6
   9  -2 -17 1464.85 231.408   4
  -9   2  17 896.340 137.241  10
   9   2 -18 3021.75 440.888   1
   9  -2  18 2963.37 229.299   5
  -9  -2 -18 2562.82 417.865   6
   9  -2  18 3314.33 540.203   2
   9   2  18 3397.44 520.738   2
  -9  -2  18 2471.14 438.162   8
   9   2 -18 3452.65 272.364   4
   9  -2 -18 3278.28 464.158   1
  -9   2  18 2847.98 523.179   8
   9   2  18 2805.40 220.030   5
  -9   2  18 3109.55 261.320  10
   9   2 -19 189.773 145.162   1
   9   2 -19 55.2725 71.3811   4
   9  -2 -19 217.188 102.560   4
  -9   2  19 27.7919 96.5899  10
   9  -2  19 309.886 192.239   2
  -9  -2 -19-88.2050 129.924   6
   9  -2  19 140.369 71.9665   5
   9   2  19 323.136 196.175   2
  -9   2  19 264.728 157.984   8
   9   2  19 163.703 86.0290   5
   9  -2 -19 218.105 149.437   1
  -9  -2  19 353.591 222.149   8
   9  -2  20 2656.47 228.077   5
  -9   2  20 2889.09 252.098  10
   9   2 -20 3238.61 255.267   4
   9   2  20 2650.48 226.077   5
  -9   2  21 74.3153 84.3910  10
   9  -2  21 213.940 80.8084   5
   9   2  21 201.443 72.6441   5
   9   2 -21 265.796 102.521   4
   9  -2 -21 402.133 124.970   4
   9   2 -22 1267.37 167.527   4
   9  -2  22 1034.79 140.273   5
   9   2  22 1003.83 138.095   5
  -9   2  22 876.736 146.201  10
   9  -2 -22 1498.87 191.442   4
   9  -2 -23 319.196 93.4222   4
   9   2 -23 229.251 87.1187   4
   9   2  23 183.894 67.5376   5
   9  -2  23 282.650 89.1422   5
  -9   2  23 190.431 86.1719  10
   9   2  24 19277.8 582.037   5
  -9   2  24 19965.6 621.522  10
   9  -2  24 18806.9 560.925   5
   9  -2 -24 19805.6 573.858   4
   9  -2  25 105.874 73.2060   5
   9   2  25 107.416 74.8737   5
   9   2 -25 62.8054 80.3738   4
   9  -2 -25-42.2016 64.9481   4
   9   2  26 49314.2 860.031   5
   9  -2  26 47346.3 830.119   5
   9  -2 -27 69.3872 40.0206   4
   9   2 -27 6.57090 72.2672   4
   9  -2  27 72.5062 61.8557   5
   9   2  27-58.6894 74.7711   5
   9   2  28 19858.0 494.026   5
   9  -2  28 19262.9 479.426   5
   9   2 -29 3061.08 180.631   4
   9   2  29 3153.11 184.146   5
   9   2  30 1218.05 107.012   5
   9   2 -30 1135.17 100.971   4
   9   2 -31 75.7439 30.1028   4
   9   2  31-83.9997 52.2740   5
  10  -2   0 13157.6 677.250   1
  10   2   0 12933.0 699.409   1
 -10  -2   0 13710.8 712.574   8
  10   2   0 13004.9 613.062   2
  10  -2   0 13256.9 706.470   2
  10   2   0 14236.3 1427.64   7
 -10   2   0 12833.5 639.032   8
 -10   2  -1 25940.7 915.556   8
  10   2   1 26566.1 891.968   2
  10   2   1 25816.1 933.731   1
  10  -2   1 25468.9 906.600   1
  10  -2  -1 25560.5 968.363   1
  10   2  -1 25884.5 1039.10   1
  10   2  -1 26798.1 860.401   2
  10  -2  -1 26166.6 970.470   2
  10  -2   1 26195.2 988.308   2
 -10  -2  -1 25679.7 869.207   8
 -10   2   1 28079.7 1032.96   8
  10   2  -1 26457.0 1827.07   7
  10   2   1 27524.3 1834.30   7
 -10   2  -2 2291.19 295.755   8
  10   2  -2 3140.71 639.915   7
  10   2   2 2817.84 583.448   7
  10  -2   2 2772.31 296.609   1
  10  -2  -2 2835.32 344.915   1
  10   2   2 2821.24 305.328   2
  10  -2   2 2658.07 325.091   2
  10   2   2 2818.79 303.004   1
 -10   2   2 1923.48 344.325   8
  10   2  -2 2744.34 280.399   2
 -10  -2  -2 2397.72 260.549   8
  10   2  -2 2711.24 361.312   1
  10   2  -3 3681.32 446.778   1
  10   2  -3 3613.00 644.165   7
  10  -2  -3 3708.36 402.508   1
  10  -2   3 3612.51 387.646   2
  10   2   3 3470.00 343.578   2
  10  -2   3 3568.49 324.563   1
 -10   2  -3 3565.60 374.299   8
 -10  -2  -3 3979.83 352.666   8
  10   2   3 3416.81 314.343   1
  10   2   3 3738.61 640.428   7
 -10  -2  -4 8869.85 557.228   8
 -10   2  -4 8793.86 590.022   8
  10   2   4 10247.1 996.075   7
  10  -2  -4 10333.3 694.504   1
  10  -2   4 9203.68 503.562   1
  10   2  -4 11187.4 1045.08   7
  10   2   4 9258.57 573.370   2
  10   2   4 8960.76 475.192   1
  10  -2   4 9286.45 619.704   2
  10   2  -5 4999.44 690.962   7
  10   2   5 4197.22 640.356   7
 -10  -2  -5 4626.74 406.378   8
  10  -2  -5 4068.08 459.914   1
  10  -2   5 4666.24 352.753   1
 -10   2  -5 4742.57 442.884   8
  10   2   5 4824.90 426.400   2
  10  -2   5 4355.73 439.604   2
  10   2  -6 49423.4 2093.83   7
  10   2   6 46686.8 1987.70   7
  10  -2  -6 50517.5 1709.06   1
 -10  -2   6 48294.6 1337.65   8
 -10  -2  -6 45469.0 1279.15   8
 -10   2  -6 44768.1 1360.60   8
  10   2   6 48471.1 1349.19   2
  10  -2   6 47447.5 1442.66   2
  10   2   7 14794.4 1119.38   7
  10   2  -7 15915.6 1177.29   7
  10  -2  -7 14210.5 971.616   1
 -10   2  -7 15157.2 804.517   8
 -10  -2  -7 15186.9 759.652   8
  10   2   7 15646.2 785.352   2
 -10  -2   7 14608.8 751.500   8
  10  -2   7 15783.8 863.377   2
 -10  -2  -8 30378.7 1090.59   8
  10  -2  -8 30429.5 1525.29   1
  10   2  -8 34213.1 1495.94   1
  10   2  -8 31446.9 1620.13   7
 -10   2   8 32101.0 1185.11   8
 -10  -2   8 29411.2 1095.57   8
  10  -2   8 33298.8 1278.75   2
 -10   2  -8 29374.1 1134.76   8
  10   2   8 34331.9 1204.32   2
  10   2   9 10971.0 721.072   2
  10  -2   9 11114.6 767.523   2
 -10   2  -9 10427.5 690.862   8
 -10  -2   9 10669.8 690.396   8
 -10  -2  -9 10239.6 648.792   8
  10  -2  -9 9446.35 875.398   1
 -10   2   9 10860.7 706.201   8
  10   2  -9 11140.5 859.142   1
 -10  -2 -10 6616.47 536.295   8
  10  -2 -10 7558.45 760.343   1
 -10   2  10 7383.34 602.191   8
  10   2  10 8028.93 642.689   2
 -10   2 -10 6689.19 569.074   8
  10  -2  10 8458.67 696.416   2
  10   2 -10 8211.24 725.460   1
 -10  -2  10 7298.62 583.157   8
  10   2  11 8670.21 703.862   2
  10  -2  11 9067.16 760.204   2
 -10  -2  11 8167.93 643.870   8
 -10   2  11 8588.31 675.011   8
  10  -2 -11 8655.61 793.118   1
  10   2 -11 9133.70 770.303   1
  10  -2 -12 20810.5 1190.30   1
  10  -2  12 22630.5 1240.38   2
  10   2 -12 21281.7 1164.48   1
  10   2  12 20643.2 1132.32   2
 -10  -2  12 18996.1 1025.29   8
 -10   2  12 19291.6 1047.41   8
 -10   2  13 14605.1 547.447  10
  10   2  13 13068.5 938.561   2
  10  -2  13 13900.0 509.868   4
 -10  -2  13 13161.7 897.956   8
 -10  -2  13 13715.8 605.887  10
  10  -2  13 14190.3 1041.01   2
 -10   2  13 12850.2 881.669   8
  10  -2 -13 13278.2 940.325   1
  10   2 -13 13491.2 935.186   1
  10   2 -14 427.526 117.159   4
  10   2 -14 355.829 188.600   1
  10  -2  14 419.757 221.849   2
 -10   2  14 497.176 121.468  10
 -10  -2  14 424.468 129.348  10
 -10   2  14 342.759 173.088   8
  10  -2 -14 497.618 118.774   4
  10   2  14 431.382 222.079   2
  10   2  14 125.651 66.4561   4
 -10  -2  14 388.567 202.849   8
  10  -2 -14 438.561 185.940   1
  10   2 -15 8707.59 462.714   4
  10  -2 -15 6213.86 649.130   1
 -10   2  15 6551.65 696.439   8
 -10   2  15 6478.05 374.074  10
  10  -2 -15 7009.34 388.439   4
  10   2  15 6161.62 712.136   2
  10  -2  15 6433.65 783.191   2
 -10  -2  15 6129.73 681.534   8
  10   2 -15 6829.57 673.933   1
  10   2 -16 12586.3 559.891   4
  10  -2 -16 10189.5 831.554   1
  10  -2  16 10876.1 1047.54   2
  10  -2 -16 11344.6 527.698   4
 -10   2  16 10286.6 466.799  10
 -10   2  16 9754.71 880.624   8
  10   2 -16 10645.5 836.640   1
  10   2  16 9275.82 380.229   5
  10   2  16 9561.81 886.206   2
 -10  -2  16 9226.16 869.142   8
 -10   2  17 621.522 118.710  10
 -10  -2  17 571.500 206.261   8
  10   2  17 664.179 240.048   2
  10  -2  17 791.822 282.839   2
 -10   2  17 828.078 276.964   8
  10  -2 -17 786.846 233.095   1
  10   2 -17 844.817 243.532   1
  10  -2 -17 672.171 143.047   4
  10   2  17 644.109 111.005   5
  10   2 -17 996.187 177.911   4
 -10   2  18 25923.4 751.649  10
  10  -2 -18 25817.0 1300.88   1
 -10  -2  18 23050.6 1357.57   8
  10   2  18 25870.0 1446.69   2
  10   2 -18 27619.9 1354.53   1
 -10   2  18 23772.1 1460.93   8
  10  -2  18 26326.6 1561.42   2
  10  -2 -18 29355.4 862.330   4
  10   2  18 24425.3 635.559   5
  10  -2  19 3995.20 265.301   5
  10  -2 -19 4319.43 322.828   4
  10   2  19 3957.85 261.932   5
 -10   2  19 4337.92 311.445  10
 -10   2  20 9219.02 456.236  10
  10  -2  20 8716.11 392.888   5
  10   2  20 9094.56 398.097   5
  10  -2 -20 9712.74 472.808   4
  10  -2  21 6882.42 344.833   5
  10   2  21 6981.99 350.188   5
 -10   2  21 7503.72 406.854  10
  10  -2 -21 7483.91 390.645   4
 -10   2  22 1343.63 177.680  10
  10  -2  22 1155.14 147.027   5
  10   2  22 1069.55 143.727   5
  10  -2 -22 1396.92 172.169   4
  10  -2 -23 9536.28 394.196   4
  10   2  23 10007.6 409.849   5
 -10   2  23 10304.1 453.852  10
  10  -2  23 9531.84 390.742   5
 -10   2  24 4126.44 280.757  10
  10   2  24 4036.02 258.138   5
  10  -2 -24 3499.14 229.543   4
  10  -2  24 3607.67 234.595   5
  10  -2  25 406.968 78.7127   5
  10   2  25 280.380 62.6965   5
  10  -2 -25 286.928 62.4221   4
  10   2 -25 215.570 67.8782   4
  10   2 -26-56.9005 82.2523   4
  10  -2  26 23.8948 60.5119   5
  10   2  26 28.6656 59.6775   5
  10  -2 -26-29.8904 53.8596   4
  10   2 -27 35.7978 59.2856   4
  10  -2  27 170.948 59.2193   5
  10   2  27 203.458 58.4953   5
  10   2 -28 14116.1 382.440   4
  10   2  28 14138.5 386.502   5
  10   2  29 971.464 95.6107   5
  10   2 -29 894.053 92.5183   4
  10   2 -30 10470.6 259.014   4
  10   2  30 11714.3 278.505   5
  11   2   0 234.444 340.159   7
  11   2   0 119.105 116.380   1
  11   2   0 33.2938 86.5764   2
  11  -2   0 112.957 74.6613   1
  11  -2   0 14.2874 85.4418   2
 -11  -2   0-31.8096 120.770   8
 -11   2   0 20.5138 86.7890   8
  11   2  -1 3624.74 408.358   1
  11  -2  -1 3701.83 392.364   1
  11   2   1 3331.21 679.244   7
  11   2   1 3654.01 356.935   2
 -11   2   1 4251.46 480.504   8
  11  -2   1 3480.19 356.320   1
  11   2  -1 3469.62 698.398   7
 -11  -2  -1 4012.40 391.387   8
 -11   2  -1 3519.91 356.787   8
  11   2   1 3307.82 352.987   1
  11   2  -1 3990.92 358.265   2
  11  -2   1 3780.56 407.174   2
  11  -2   2 190.328 104.286   1
 -11  -2  -2 287.562 115.509   8
  11   2  -2 448.471 307.143   7
  11   2  -2 173.845 141.728   1
  11   2   2 137.491 110.938   1
  11   2   2-7.44478 248.264   7
  11  -2   2 241.264 163.963   2
  11  -2  -2 237.187 132.824   1
 -11   2  -2 167.901 95.3905   8
  11   2   2 106.566 105.150   2
  11   2  -3 1815.85 334.709   1
  11   2   3 1536.34 222.892   1
  11  -2   3 1752.23 290.578   2
  11   2   3 1792.28 269.176   2
  11   2  -3 1706.92 457.299   7
  11  -2  -3 1763.44 291.926   1
 -11   2   3 3353.64 642.704   8
 -11  -2  -3 1863.56 249.932   8
 -11   2  -3 1795.82 286.816   8
  11  -2   3 1748.41 245.433   1
  11   2   3 1681.94 487.757   7
  11   2  -4 1144.76 345.412   7
  11   2   4 1009.33 361.657   7
  11   2  -4 1006.61 270.759   1
  11   2   4 939.145 198.914   2
 -11   2  -4 1303.68 246.493   8
  11  -2   4 1071.22 183.714   1
  11  -2  -4 1189.26 255.292   1
  11  -2   4 1237.47 254.259   2
 -11  -2  -4 1341.12 224.602   8
 -11  -2  -5 4382.41 424.438   8
  11  -2  -5 5307.39 550.416   1
  11  -2   5 5081.89 502.703   2
  11   2   5 4903.01 454.780   2
 -11   2  -5 4556.10 459.748   8
  11   2   5 4933.79 708.562   7
  11   2  -5 5332.68 609.229   1
  11   2  -5 5219.66 721.766   7
  11   2   6 1630.00 412.237   7
  11  -2   6 2065.15 335.445   2
  11   2  -6 2047.53 465.179   7
  11  -2  -6 2295.68 377.836   1
 -11   2  -6 1758.99 292.999   8
 -11  -2  -6 1790.20 278.766   8
  11   2  -6 2173.09 427.155   1
  11   2   6 2207.81 313.917   2
  11  -2   7 17425.7 955.523   2
 -11  -2  -7 14908.0 802.034   8
  11  -2  -7 17488.9 1109.62   1
 -11   2  -7 15098.2 854.643   8
 -11  -2   7 15247.3 809.051   8
  11   2  -7 18364.9 1177.74   1
  11   2   7 17847.9 913.463   2
 -11   2  -8 5651.82 540.099   8
  11  -2  -8 6497.96 723.821   1
 -11  -2  -8 5677.57 505.328   8
  11   2  -8 7047.84 736.927   1
 -11   2   8 6933.70 617.332   8
  11   2   8 6821.48 583.481   2
  11  -2   8 6855.47 616.636   2
 -11  -2   8 5733.06 513.808   8
  11   2  -9 3389.85 508.687   1
 -11   2   9 3063.10 415.475   8
 -11   2  -9 2642.57 387.604   8
  11   2   9 3545.15 431.408   2
  11  -2   9 3531.18 469.136   2
 -11  -2   9 2722.36 368.698   8
 -11  -2  -9 2577.00 352.162   8
  11  -2  -9 3495.57 548.704   1
 -11  -2  10 3150.08 404.286   8
 -11   2 -10 3796.51 454.802   8
 -11  -2 -10 3738.14 431.649   8
 -11   2  10 3240.93 411.642   8
  11  -2 -10 3872.41 571.962   1
  11   2 -10 4373.00 569.158   1
  11   2  10 4567.19 509.756   2
  11  -2  10 4423.25 535.410   2
 -11   2 -11 10612.3 782.220   8
  11   2 -11 12026.2 910.004   1
 -11   2  11 10999.5 792.557   8
  11  -2 -11 11456.2 955.833   1
  11   2  11 12261.1 858.760   2
  11   2 -11 13486.4 498.269   4
  11  -2  11 12878.2 934.673   2
  11  -2  11 12250.9 465.329   4
 -11  -2 -11 10373.4 736.091   8
 -11  -2  11 11047.6 781.328   8
 -11   2 -12 183.424 127.049   8
  11   2 -12 122.392 69.4273   4
  11   2 -12 125.241 143.728   1
  11   2  12 181.179 110.102   2
  11  -2 -12 107.660 51.5812   4
  11  -2  12 230.622 87.4808   4
 -11   2  12 212.569 113.024  10
  11  -2  12 412.208 216.477   2
  11  -2 -12 203.682 166.126   1
  11   2  12 332.458 87.0435   4
 -11   2  12 51.5539 129.727   8
 -11  -2 -12 106.586 87.1259   8
 -11  -2  12 53.6008 111.708   8
  11   2 -13 11831.8 909.494   1
 -11   2 -13 9868.32 796.338   8
  11  -2 -13 11918.8 937.623   1
  11   2  13 11061.9 450.057   4
  11  -2  13 12491.4 1014.32   2
 -11   2  13 10408.8 826.476   8
  11   2  13 11429.2 910.885   2
 -11   2  13 11765.7 509.785  10
 -11  -2 -13 9781.53 760.797   8
  11   2 -13 13664.9 552.347   4
  11  -2  13 11759.5 485.505   4
  11  -2 -13 11438.2 450.896   4
 -11  -2  13 10772.3 840.349   8
  11  -2  14 5764.73 721.020   2
  11   2 -14 6040.49 388.101   4
 -11   2  14 5505.03 347.511  10
  11   2 -14 4961.83 598.573   1
  11   2  14 5350.66 651.055   2
  11  -2 -14 5752.59 653.166   1
  11   2  14 5328.01 324.683   4
  11  -2 -14 5257.65 316.260   4
 -11   2 -14 4860.54 572.967   8
 -11  -2  14 5160.54 618.674   8
 -11  -2 -14 4336.45 524.754   8
 -11  -2 -14 5145.41 330.572   3
 -11   2  14 4768.72 577.395   8
 -11   2  15 434.103 199.050   8
  11  -2 -15 283.855 81.4402   4
  11   2 -15 621.037 146.372   4
  11   2 -15 529.095 230.971   1
  11  -2  15 367.960 222.950   2
 -11  -2 -15 9.38486 155.640   8
  11  -2 -15 362.102 192.474   1
 -11   2  15 306.449 93.7072  10
  11   2  15 474.513 233.375   2
 -11  -2  15 318.016 220.956   8
  11  -2  16 7093.48 872.921   2
  11   2  16 6210.52 732.413   2
 -11   2  16 7129.39 398.827  10
  11   2 -16 9134.94 514.097   4
  11   2 -16 6814.43 702.504   1
  11  -2 -16 7447.79 731.643   1
  11  -2 -16 6705.73 385.065   4
 -11  -2  16 6012.28 714.410   8
 -11   2  16 6875.81 756.181   8
  11  -2 -17 153.820 70.9655   4
  11   2 -17 100.839 104.849   4
 -11   2  17-7.25443 110.850  10
  11   2  18 2287.54 195.228   5
 -11   2  18 2329.09 227.028  10
  11  -2 -18 2418.51 243.711   4
  11  -2 -19 5802.54 356.614   4
 -11   2  19 5580.25 359.027  10
  11   2  19 5400.89 298.228   5
 -11   2  20 3589.63 283.686  10
  11  -2 -20 3527.79 268.176   4
  11   2  20 3242.81 233.565   5
  11  -2 -21 10760.0 442.817   4
  11   2  21 10498.9 415.530   5
 -11   2  21 10879.3 482.009  10
  11   2 -22 4598.25 323.014   4
 -11   2  22 4072.88 294.162  10
  11  -2 -22 3955.60 260.273   4
  11   2  22 3689.35 240.358   5
  11   2  23 3976.99 250.798   5
  11  -2  23 3314.09 219.108   5
  11  -2 -23 3928.40 243.591   4
 -11   2  23 4020.62 282.748  10
  11   2 -24 1949.36 183.638   4
  11  -2  24 1641.12 143.449   5
  11   2  24 1835.08 163.830   5
  11  -2 -24 1699.43 148.695   4
  11   2  25 1871.63 165.386   5
  11  -2  25 1663.71 139.854   5
  11  -2 -25 1523.07 127.577   4
  11   2 -25 1843.46 162.936   4
  11   2  26 69.0890 49.6686   5
  11  -2 -26-17.7643 51.8182   4
  11   2 -26-26.4694 63.8669   4
  11   2  27 2080.38 146.813   5
  11   2 -27 1867.83 139.754   4
  11   2  28 1162.36 99.5053   5
  11   2 -28 1128.06 101.709   4
  11   2 -29 2671.30 137.780   4
  11   2  29 2698.55 129.308   5
  12  -2   0 112834. 2192.77   1
  12   2   0 125559. 4452.97   7
 -12   2   0 127741. 2755.41   8
  12   2   0 120505. 2102.88   2
  12   2   0 111987. 2214.25   1
  12  -2   1 4923.96 515.381   2
 -12   2   1 1893.99 432.987   8
  12   2   1 4885.57 458.089   2
  12  -2   1 4822.89 450.520   1
  12   2   1 4872.46 915.018   7
  12   2  -1 4682.45 489.687   1
  12  -2  -1 5156.36 506.441   1
  12   2   1 4456.59 437.803   1
 -12   2  -1 5845.75 506.558   8
 -12  -2  -1 2189.73 397.198   8
  12   2  -1 6276.89 1075.93   7
  12   2   2 60108.9 1536.49   2
  12   2   2 58297.0 1471.15   1
  12  -2  -2 60031.5 1703.95   1
  12   2   2 63602.3 2863.32   7
 -12  -2  -2 60171.2 1586.32   8
  12   2  -2 58140.7 1747.26   1
 -12   2  -2 58216.0 1562.27   8
  12  -2   2 57473.0 1478.43   1
  12  -2   2 58375.4 1668.93   2
  12   2  -3 7104.60 643.570   1
  12  -2   3 7857.36 626.626   2
  12  -2   3 7264.96 517.579   1
 -12  -2  -3 6944.68 515.246   8
  12   2   3 7453.01 556.584   2
  12   2  -3 8794.64 1090.71   7
 -12   2  -3 7278.79 559.369   8
  12  -2  -3 7159.29 611.795   1
  12   2  -4 5400.87 601.781   1
 -12   2  -4 5139.11 497.531   8
  12   2   4 5145.05 480.556   2
 -12  -2  -4 5190.67 445.580   8
  12  -2   4 5552.87 532.873   2
  12  -2  -4 5937.71 584.534   1
  12  -2  -5 27055.6 1292.20   1
  12  -2   5 26726.3 1189.98   2
  12   2   5 25177.1 1064.32   2
 -12  -2  -5 23951.5 993.014   8
  12   2  -5 26693.7 1374.61   1
 -12   2  -5 23850.3 1095.23   8
 -12  -2  -6 299.280 119.367   8
  12  -2   6 545.927 207.260   2
  12   2   6 508.394 175.291   2
  12   2  -6 743.276 308.819   1
  12  -2  -6 877.293 264.147   1
 -12   2  -6 302.035 153.502   8
  12  -2  -7 36063.8 1659.62   1
  12   2  -7 38777.3 1817.89   1
 -12  -2   7 32709.7 1239.42   8
 -12   2  -7 32122.3 1306.07   8
 -12  -2  -7 30929.3 1224.45   8
 -12   2   7 38988.7 1454.67   8
  12   2   7 35953.5 1347.37   2
  12  -2   7 35639.1 1440.65   2
 -12  -2  -8 12739.5 797.445   8
  12  -2  -8 13309.0 1077.05   1
  12  -2   8 13895.0 925.592   2
 -12   2  -8 13324.3 860.340   8
  12   2   8 14239.9 873.731   2
  12   2  -8 14586.6 1098.29   1
 -12   2   8 14438.3 879.606   8
 -12  -2   8 12461.6 787.897   8
  12   2  -9 779.852 139.648   4
  12  -2   9 507.357 136.444   4
  12  -2  -9 706.686 131.559   4
  12   2  -9 867.390 304.522   1
 -12   2   9 819.359 170.094  10
 -12   2  -9 522.561 231.989   8
  12   2   9 536.170 125.411   4
 -12  -2   9 508.823 181.409   8
  12  -2   9 672.893 292.416   2
  12   2   9 639.290 230.470   2
 -12  -2  -9 474.696 203.240   8
 -12   2   9 906.004 285.349   8
  12  -2  -9 454.230 269.850   1
  12   2 -10 47479.0 1900.02   1
  12   2 -10 46654.1 899.831   4
 -12   2 -10 43852.1 1624.68   8
  12  -2  10 45981.6 1745.66   2
  12   2  10 46425.2 886.585   4
  12  -2 -10 44408.3 1996.26   1
 -12  -2  10 42149.1 1536.14   8
 -12   2  10 46711.8 1072.51  10
  12   2  10 45572.9 1678.14   2
  12  -2 -10 44160.5 846.381   4
  12  -2  10 46327.3 916.516   4
 -12   2  10 43562.2 1589.17   8
 -12  -2 -10 40411.2 1481.26   8
  12   2  11 1313.13 186.651   4
 -12  -2 -11 1151.98 296.573   8
  12  -2 -11 889.307 164.284   4
 -12   2  11 980.107 307.648   8
  12  -2  11 1328.19 186.064   4
  12   2  11 1256.14 337.568   2
 -12   2 -11 1000.78 301.001   8
  12  -2  11 909.180 313.913   2
  12  -2 -11 893.602 345.585   1
  12   2 -11 955.117 313.854   1
 -12  -2  11 1015.90 279.982   8
 -12   2  11 842.108 207.855  10
  12   2 -11 1091.21 188.600   4
  12  -2 -12 62781.7 1054.60   4
  12   2 -12 68484.2 1146.17   4
 -12   2  12 65466.1 1250.95  10
  12  -2  12 64836.6 1136.61   4
 -12   2 -12 60090.9 1989.20   8
  12   2  12 64225.4 2134.90   2
  12  -2  12 66580.7 2257.61   2
 -12   2  12 62407.1 2014.49   8
  12   2  12 63976.3 1083.09   4
  12   2 -12 67450.9 2221.60   1
 -12  -2 -12 56486.7 1860.52   8
 -12  -2  12 59096.4 1944.64   8
  12  -2 -12 65884.9 2324.81   1
  12   2 -13 1186.16 189.852   4
 -12   2  13 833.470 174.561  10
  12   2  13 862.672 150.736   4
  12   2  13 875.972 315.292   2
 -12   2 -13 853.249 265.061   8
  12  -2  13 873.456 162.699   4
 -12  -2 -13 896.741 274.683   8
  12  -2  13 827.029 318.894   2
  12  -2 -13 795.904 147.328   4
 -12  -2  13 716.872 244.730   8
  12   2 -13 881.588 292.823   1
  12  -2 -13 1103.28 321.032   1
 -12   2  13 837.335 258.418   8
  12  -2 -14 28974.3 752.036   4
  12   2 -14 31368.8 1524.43   1
  12  -2  14 31490.7 1704.52   2
 -12   2  14 28608.2 1452.05   8
 -12   2  14 29174.8 831.533  10
  12  -2 -14 30946.6 1551.65   1
  12   2  14 29610.4 1576.72   2
  12   2  14 28430.3 763.293   4
 -12  -2 -14 23575.4 1278.92   8
  12   2 -14 31400.0 823.489   4
 -12  -2 -14 28833.7 790.879   3
 -12  -2  14 26368.4 1403.47   8
 -12   2 -14 26076.2 1407.48   8
 -12   2 -15-112.720 182.965   8
 -12  -2 -15 277.724 98.8915   3
  12  -2 -15 493.516 210.934   1
 -12  -2  15 233.795 194.216   8
  12   2  15 208.014 183.338   2
 -12  -2 -15 76.8729 155.901   8
 -12   2  15 249.167 100.177  10
  12   2 -15 571.609 132.214   4
  12   2 -15 240.668 156.554   1
  12  -2  15 126.073 191.242   2
 -12   2  15 340.663 150.339   8
  12  -2 -15 220.811 77.9102   4
  12   2 -16 1734.01 219.706   4
  12  -2 -16 1471.35 184.102   4
 -12   2  16 1326.22 187.653  10
  12   2 -17 10558.1 522.584   4
 -12   2  17 9400.32 469.392  10
  12  -2 -17 9050.70 453.721   4
  12  -2 -18-31.3008 70.1707   4
 -12   2  18 34.6956 88.4492  10
  12   2 -18 165.181 107.432   4
 -12   2  19 8982.30 452.161  10
  12  -2 -19 8775.95 423.270   4
  12   2 -19 10060.5 490.029   4
 -12   2  20 7879.00 419.177  10
  12   2 -20 8559.57 440.167   4
  12  -2 -20 7462.72 373.658   4
  12   2 -21 4121.30 296.890   4
 -12   2  21 3712.69 286.437  10
  12  -2 -21 3519.87 253.730   4
 -12   2  22 30409.7 768.729  10
  12   2 -22 30625.1 747.501   4
  12   2 -23 845.074 140.670   4
  12  -2 -23 593.476 110.125   4
  12   2  23 500.564 98.4735   5
  12   2  24 29466.1 588.052   5
  12   2 -24 30803.7 661.617   4
  12  -2 -25 110.991 41.3139   4
  12   2  25 46.6037 43.5628   5
  12   2 -25 80.9028 47.7356   4
  12   2  26 9552.41 289.236   5
  12   2 -26 9598.67 319.592   4
  12   2 -27 1107.47 100.624   4
  12   2 -28 90.1825 34.0141   4
  13   2   0 105.061 134.769   1
 -13   2   0-184.121 176.022   8
  13   2  -1 999.785 248.757   1
  13  -2   1 939.031 220.150   1
 -13   2   1 581.542 337.229   8
 -13   2  -1 1014.82 248.994   8
  13  -2  -1 879.444 210.172   1
  13   2   1 859.562 212.010   2
  13  -2   2 33628.0 1189.78   1
  13  -2  -2 33891.8 1337.81   1
  13   2   2 33452.3 1213.88   2
 -13  -2  -2 27820.2 1385.94   8
  13   2  -2 34363.9 1384.85   1
 -13   2   2 27761.8 1862.22   8
 -13   2  -2 34796.5 1337.38   8
  13  -2   2 33325.0 1328.19   2
  13   2   3 1554.84 277.781   2
 -13   2  -3 1546.29 267.761   8
  13   2  -3 1837.79 355.994   1
  13  -2   3 1629.70 311.274   2
 -13  -2  -3 1924.61 320.619   8
  13  -2  -3 1643.43 322.694   1
  13   2   4 31875.3 1236.16   2
 -13  -2  -4 29252.7 1140.77   8
  13  -2   4 31402.5 1324.61   2
  13  -2  -4 33017.1 1417.09   1
 -13   2  -4 29747.7 1193.54   8
  13   2  -4 32617.0 716.712   4
  13   2  -4 31333.9 1446.37   1
  13  -2   4 30773.1 717.354   4
  13  -2  -5 122.299 51.2458   4
  13   2  -5 78.7121 167.262   1
  13  -2  -5 153.553 141.334   1
 -13   2  -5 21.9990 109.976   8
  13   2   5 36.9406 85.0380   2
 -13  -2  -5-45.0132 99.9173   8
  13  -2   5 72.9179 63.5453   4
  13   2  -5 66.6511 48.9734   4
  13  -2   5 78.0660 125.905   2
  13   2   5 126.923 56.5792   4
  13   2  -6 1979.36 179.406   4
  13  -2  -6 1600.25 159.625   4
  13   2  -6 2056.96 429.090   1
 -13  -2   6 2052.33 369.499   8
  13  -2   6 1729.07 184.686   4
 -13  -2  -6 1833.81 284.349   8
 -13   2  -6 1518.60 302.133   8
  13   2   6 1522.09 296.773   2
  13  -2  -6 1606.21 353.189   1
  13  -2   6 1791.22 317.868   2
  13   2   6 1734.95 174.649   4
 -13   2  -7 1514.98 328.085   8
  13   2  -7 2264.23 475.219   1
  13  -2  -7 2230.63 432.576   1
  13  -2   7 1890.41 191.244   4
  13  -2  -7 2171.09 193.059   4
  13   2   7 1970.62 344.918   2
  13   2   7 1891.12 186.377   4
 -13   2   7 2059.38 220.254  10
 -13  -2  -7 2171.82 328.519   8
  13  -2   7 2047.73 384.059   2
 -13  -2   7 2073.21 333.090   8
  13   2  -7 2225.50 198.584   4
  13   2  -8 66208.7 1066.92   4
  13   2  -8 69608.8 2488.36   1
 -13   2   8 59988.2 1842.20   8
  13   2   8 64740.3 1061.55   4
  13  -2  -8 64774.8 2399.03   1
 -13   2   8 59390.2 1228.76  10
 -13   2  -8 58234.8 1895.00   8
  13   2   8 65088.4 1928.27   2
  13  -2  -8 64764.3 1034.95   4
 -13  -2  -8 58853.1 1767.51   8
 -13  -2   8 56582.3 1750.66   8
  13  -2   8 69209.2 2122.09   2
  13  -2   8 63151.2 1093.50   4
 -13   2  -9 1125.58 307.843   8
  13   2  -9 1090.41 361.487   1
  13   2  -9 1159.37 176.608   4
  13  -2  -9 1175.26 163.240   4
 -13  -2  -9 784.389 222.718   8
  13  -2   9 1193.33 182.438   4
  13   2   9 1128.88 161.978   4
  13  -2  -9 680.074 301.490   1
  13  -2   9 1414.48 359.927   2
  13   2   9 1026.97 280.833   2
 -13   2   9 1026.25 210.676  10
 -13   2   9 795.786 240.821   8
 -13  -2   9 860.596 233.426   8
 -13   2 -10 56183.0 1920.42   8
  13  -2  10 66216.0 1132.77   4
 -13   2  10 62359.5 1298.56  10
  13   2  10 67774.9 2092.14   2
  13  -2  10 70961.6 2260.40   2
  13  -2 -10 65486.6 2513.94   1
  13   2  10 64279.6 1084.31   4
  13  -2 -10 63649.3 1054.93   4
 -13  -2 -10 55021.9 1797.84   8
 -13  -2  10 57814.3 1869.77   8
  13   2 -10 69905.2 2445.06   1
 -13   2  10 59376.7 1925.83   8
  13   2 -10 65900.9 1098.94   4
  13   2 -11 50.8760 140.476   1
 -13   2 -11 164.362 189.051   8
 -13   2  11 42.6243 140.641   8
  13   2 -11 122.790 95.5838   4
  13  -2 -11 153.553 236.651   1
 -13  -2  11-48.1134 131.008   8
  13   2  11 132.771 74.7550   4
  13  -2  11 187.634 90.4281   4
 -13   2  11 125.077 123.680  10
  13   2  11 352.894 227.647   2
  13  -2  11 49.6224 180.952   2
  13  -2 -11 106.547 72.0015   4
 -13  -2 -11-14.3655 100.628   8
 -13  -2 -12 5369.45 603.762   8
  13   2 -12 7610.46 795.171   1
  13  -2 -12 6399.63 348.189   4
 -13   2 -12 5814.24 658.365   8
  13   2  12 6428.05 359.911   4
  13  -2  12 7351.88 789.689   2
 -13   2  12 6368.74 409.223  10
  13   2  12 7545.28 762.115   2
 -13  -2  12 5208.12 590.794   8
 -13   2  12 6129.85 652.191   8
  13  -2  12 6992.17 390.706   4
  13   2 -12 6985.73 375.668   4
  13  -2 -12 7805.97 834.645   1
  13  -2 -13 2189.31 458.825   1
  13   2 -13 2200.11 214.491   4
  13  -2  13 1910.20 439.009   2
 -13  -2  13 1907.72 374.901   8
  13   2 -13 2120.64 435.712   1
  13   2  13 2260.53 464.516   2
 -13   2 -13 2121.41 417.596   8
 -13   2  13 1849.44 358.253   8
  13  -2 -13 2208.60 210.678   4
 -13  -2 -13 1871.19 370.622   8
  13  -2  13 2319.78 234.290   4
  13   2  13 2228.72 221.914   4
 -13  -2 -13 2213.50 250.045   3
 -13   2  13 2228.32 245.985  10
  13   2 -14 6540.57 379.977   4
  13  -2 -14 6373.09 357.310   4
 -13   2  14 7066.49 420.900  10
 -13  -2 -14 6436.00 388.133   3
  13   2  14 6216.73 364.219   4
 -13   2  15 3790.40 316.208  10
  13   2 -15 3772.56 289.610   4
 -13  -2 -15 4159.08 306.055   3
  13  -2 -15 3944.30 290.240   4
 -13  -2 -16 991.867 155.379   3
 -13   2  16 1133.49 177.687  10
  13   2 -16 1059.44 145.914   4
  13  -2 -16 819.045 134.510   4
  13  -2 -17 1344.38 186.958   4
 -13   2  17 1373.03 184.669  10
  13   2 -17 1404.35 185.296   4
  13  -2 -18 24896.5 717.543   4
 -13   2  18 25769.4 762.319  10
  13   2 -18 27096.9 784.471   4
  13   2 -19 2033.05 229.283   4
 -13   2  19 1963.64 224.123  10
  13  -2 -19 1950.94 210.519   4
  13   2 -20 77018.2 1228.73   4
 -13   2  20 74377.1 1239.42  10
  13   2 -21 3732.60 277.251   4
  13  -2 -21 3084.43 226.611   4
  13  -2 -22 40203.7 731.151   4
  13   2 -22 45911.6 856.915   4
  13   2 -23 863.747 130.167   4
  13  -2 -23 600.036 94.4466   4
  13   2 -24 9003.34 337.533   4
  13  -2 -24 7479.81 271.589   4
  13  -2 -25 993.547 89.2243   4
  13   2 -25 1131.00 113.884   4
  13   2 -26 89.0728 39.6349   4
  13   2 -27-73.4812 42.0297   4
  13   2 -28 621.102 60.5945   4
  14  -2   0 254858. 3593.56   1
  14  -2   0 245665. 2049.69   4
  14   2   0 250654. 2055.95   4
  14   2  -1 1518.03 315.546   1
  14  -2   1 1572.24 205.956   4
  14  -2  -1 1530.61 213.702   4
  14   2  -1 1619.10 217.655   4
  14   2   1 1725.18 217.814   4
  14  -2   1 1494.23 289.264   1
  14  -2  -1 1744.95 340.639   1
  14   2  -2 169072. 3140.80   1
  14  -2  -2 164237. 1673.49   4
  14  -2  -2 172448. 3133.43   1
 -14   2  -2 163241. 3483.32   8
  14   2   2 169054. 1696.88   4
  14  -2   2 168112. 1714.34   4
  14   2  -2 167125. 1692.09   4
  14  -2  -3 555.701 120.941   4
  14  -2   3 563.114 229.927   2
 -14  -2  -3-203.696 232.451   8
  14   2   3 525.806 119.722   4
  14  -2  -3 647.907 274.377   1
  14   2  -3 533.408 232.661   1
 -14   2  -3 775.442 232.748   8
  14   2  -3 890.991 170.328   4
  14  -2   3 513.448 131.548   4
  14   2   3 337.035 189.803   2
  14   2   4 54593.5 985.515   4
  14  -2  -4 57867.4 1943.55   1
  14  -2   4 54908.0 996.287   4
 -14  -2  -4 53871.5 1827.71   8
  14   2  -4 57052.5 986.692   4
 -14   2  -4 52143.7 1680.94   8
  14   2   4 57192.0 1706.01   2
 -14  -2   4 63287.8 1858.28   8
  14   2  -4 55815.2 1969.34   1
  14  -2   4 59325.9 1889.36   2
  14  -2  -4 54130.0 956.574   4
  14   2  -5 1212.08 153.051   4
  14  -2   5 1152.85 152.872   4
  14   2  -5 1128.38 316.969   1
  14   2   5 1135.98 272.701   2
  14  -2  -5 1400.87 330.320   1
  14   2   5 853.140 121.530   4
  14  -2  -5 1078.70 136.290   4
 -14   2  -5 1159.34 249.482   8
  14  -2   5 1386.43 309.507   2
 -14  -2  -5 902.189 223.566   8
  14   2  -6 18285.5 1233.10   1
 -14   2  -6 16975.1 963.594   8
  14   2   6 18473.2 1029.45   2
  14   2  -6 18611.8 571.339   4
  14  -2  -6 18962.1 1203.71   1
  14  -2   6 19593.8 1116.34   2
  14  -2  -6 18367.5 562.413   4
  14  -2   6 17028.9 579.448   4
  14   2   6 17158.8 564.293   4
 -14  -2  -6 15289.8 885.537   8
 -14  -2   6 15842.7 921.611   8
  14  -2  -7 578.849 115.699   4
  14   2  -7 627.377 133.365   4
 -14  -2  -7 335.700 153.637   8
 -14  -2   7 414.044 130.420   8
  14   2  -7 749.555 281.618   1
  14  -2   7 646.723 264.712   2
 -14   2   7 668.487 171.442  10
  14   2   7 552.751 124.599   4
  14   2   7 657.348 219.308   2
  14  -2  -7 970.862 331.293   1
 -14   2  -7 596.414 212.015   8
  14  -2   7 454.737 109.960   4
  14   2  -8 74009.6 1158.67   4
  14  -2   8 77694.7 2325.55   2
 -14  -2   8 64192.9 1951.43   8
  14  -2  -8 76270.9 2660.63   1
  14  -2  -8 71959.2 1128.55   4
  14   2   8 74117.0 2138.45   2
 -14   2   8 67975.9 1311.05  10
 -14   2   8 65587.6 2008.04   8
 -14   2  -8 68213.3 2065.04   8
  14  -2   8 70937.5 1191.93   4
  14   2   8 71532.6 1154.32   4
 -14  -2  -8 62048.1 1834.38   8
  14   2  -8 77111.3 2722.89   1
  14   2   9 499.756 141.320   4
 -14   2  -9 351.339 212.802   8
 -14   2   9 620.016 194.816  10
  14   2  -9 449.481 291.357   1
  14  -2   9 619.350 294.488   2
  14   2   9 629.917 286.368   2
 -14   2   9 393.725 212.195   8
  14  -2  -9 487.942 147.276   4
  14  -2  -9 738.661 359.443   1
 -14  -2   9 589.274 220.236   8
  14   2  -9 580.102 152.785   4
  14  -2   9 609.067 155.861   4
 -14  -2  -9 483.998 207.091   8
  14   2 -10 118525. 1493.85   4
 -14  -2  10 107315. 2635.11   8
  14  -2 -10 126006. 3597.10   1
 -14  -2 -10 101221. 2480.15   8
  14  -2  10 128273. 3143.66   2
 -14   2  10 109526. 2708.50   8
  14  -2  10 119889. 1566.47   4
 -14   2  10 110660. 1774.66  10
 -14   2 -10 108952. 2744.77   8
  14   2  10 116775. 1493.88   4
  14   2 -10 126786. 3391.98   1
  14   2  10 118224. 2826.92   2
  14  -2 -10 116123. 1455.64   4
  14   2 -11 827.832 169.974   4
  14   2  11 570.627 148.682   4
 -14   2  11 913.325 208.658  10
 -14  -2 -11 888.660 274.795   8
  14  -2  11 765.340 166.322   4
 -14  -2  11 766.719 269.063   8
  14   2  11 498.605 273.615   2
  14  -2 -11 791.446 166.162   4
  14   2 -12 109316. 1477.80   4
  14  -2 -12 106317. 1430.37   4
 -14   2  12 105305. 1682.46  10
  14  -2  12 111038. 1558.14   4
  14   2  12 107168. 1472.05   4
 -14   2  13 232.571 152.328  10
  14  -2 -13 480.551 146.099   4
 -14  -2 -13 463.256 152.760   3
  14   2 -13 465.755 156.299   4
  14   2  13 367.282 124.290   4
  14  -2  13 422.100 139.115   4
 -14   2  14 72615.0 1348.03  10
  14  -2 -14 74482.5 1230.39   4
  14   2 -14 77137.6 1279.15   4
  14   2  14 75221.5 1283.00   4
 -14  -2 -14 76831.2 1319.71   3
 -14  -2 -15 322.388 114.191   3
  14  -2 -15 373.890 137.780   4
 -14   2  15 286.199 135.010  10
  14   2 -15 324.348 122.163   4
  14  -2 -16 20510.9 664.146   4
 -14   2  16 20413.0 691.086  10
 -14  -2 -16 21846.5 670.414   3
  14   2 -16 20541.2 676.636   4
  14  -2 -17 468.206 111.053   4
 -14   2  17 556.955 136.456  10
  14   2 -17 503.725 128.319   4
  14   2 -18 9194.93 445.386   4
 -14   2  18 9308.02 449.718  10
  14  -2 -18 8781.97 414.513   4
  14   2 -19 4137.48 296.449   4
  14  -2 -19 3874.44 266.485   4
  14   2 -20 24394.2 663.510   4
  14  -2 -20 22464.8 587.464   4
  14   2 -21 2910.33 231.616   4
  14  -2 -21 2723.38 201.008   4
  14  -2 -22 58711.8 822.322   4
  14   2 -22 66810.1 968.641   4
  14   2 -23 422.708 98.1534   4
  14  -2 -23 289.511 76.5385   4
  14  -2 -24 47673.1 609.190   4
  14   2 -24 54778.2 757.786   4
  14   2 -25 222.995 59.3571   4
  14   2 -26 15029.8 330.443   4
  15  -2   0 30.8232 59.5272   4
  15   2   0-19.5718 57.6820   4
 -15  -2   1 221923. 4806.90   8
 -15  -2  -1 248056. 5589.04   8
  15  -2  -1 926.829 153.504   4
  15  -2   1 971.659 154.237   4
 -15   2  -1 8711.95 1181.58   8
  15  -2  -1 988.804 247.360   1
  15   2  -1 1037.40 154.346   4
  15   2   1 1069.72 159.475   4
 -15   2   1 154820. 4536.32   8
 -15  -2  -2 152541. 4559.17   8
 -15   2   2 239091. 5417.32   8
  15   2  -2 3773.39 269.092   4
  15   2   2 4044.28 284.356   4
  15  -2  -2 4059.13 499.280   1
  15  -2  -2 3741.06 269.013   4
 -15  -2   2 106145. 3069.88   8
  15  -2   2 3875.02 279.130   4
 -15   2  -2 1053.47 416.895   8
  15   2  -3 581.301 104.648   4
  15   2   3 524.966 108.173   4
  15   2  -3 541.863 201.947   1
  15  -2  -3 602.321 121.192   4
 -15   2  -3 174.816 178.506   8
  15  -2   3 574.967 115.482   4
  15  -2  -3 563.976 187.657   1
  15   2   4 1056.77 144.860   4
 -15   2  -4 472.112 214.184   8
  15  -2   4 1044.24 148.845   4
  15   2  -4 942.632 276.680   1
  15  -2  -4 981.329 264.103   1
  15  -2   4 1339.54 292.483   2
  15  -2  -4 1073.97 142.322   4
  15   2  -4 1265.44 155.825   4
  15   2   5 195.342 64.0090   4
  15  -2  -5 127.181 106.365   1
  15   2  -5 412.397 200.193   1
 -15  -2   5 580.188 278.042   8
 -15   2  -5-47.7478 111.122   8
  15  -2   5 157.683 65.5700   4
  15   2  -5 161.449 58.3211   4
  15  -2  -5 177.876 74.8994   4
  15  -2   5-24.8385 174.177   2
 -15  -2  -6-146.262 146.467   8
  15  -2  -6 122.057 58.7644   4
  15  -2   6 44.2796 130.245   2
  15  -2  -6 121.408 119.268   1
  15   2   6-63.9283 96.8296   4
  15   2  -6 48.1773 122.245   1
  15  -2   6 16.1656 78.5364   4
 -15  -2   6-40.5425 162.337   8
  15   2  -6 26.9119 68.0475   4
 -15   2  -6-78.3075 114.624   8
  15  -2  -7 292.480 237.436   1
  15   2  -7 58.8837 79.4068   4
  15  -2   7 89.6496 72.7868   4
  15   2  -7 64.3989 176.040   1
  15   2   7-80.0487 165.621   2
 -15  -2  -7-81.8845 138.733   8
  15  -2   7 126.243 162.086   2
 -15   2  -7-24.0751 98.3836   8
 -15   2   7 283.973 215.347   8
 -15  -2   7-179.812 214.283   8
  15   2   7 102.261 63.4112   4
  15  -2  -7 89.4124 55.3312   4
 -15  -2  -8 3489.43 471.232   8
  15  -2   8 4953.49 325.701   4
  15  -2  -8 4467.80 287.614   4
  15   2   8 4974.20 323.931   4
 -15   2   8 3960.71 316.029  10
  15   2   8 5138.58 594.901   2
  15   2  -8 4791.23 305.866   4
 -15  -2   8 3455.40 466.779   8
  15  -2  -9 350.063 99.5288   4
  15   2  -9 220.129 87.1826   4
 -15   2   9 310.124 103.812  10
  15  -2   9 286.066 112.631   4
  15   2   9 382.516 111.901   4
  15  -2  10 4347.79 316.185   4
  15   2 -10 4136.24 287.816   4
  15   2  10 4251.64 303.333   4
  15  -2 -10 3846.06 277.927   4
 -15   2  11 940.970 169.619  10
  15   2  11 1103.63 162.932   4
  15  -2  11 1191.52 175.131   4
  15  -2 -11 1240.34 170.408   4
  15   2 -11 1230.61 170.378   4
  15  -2  12 1544.28 209.792   4
 -15   2  12 1129.65 186.963  10
  15   2 -12 1213.13 173.181   4
  15   2  12 1517.89 184.365   4
  15  -2 -12 1203.38 167.492   4
 -15  -2 -12 1547.76 218.557   3
  15   2 -13 100.571 81.2707   4
 -15   2  13-128.158 125.087  10
  15  -2 -13 117.590 86.6632   4
  15   2  13 143.298 88.5374   4
  15  -2  13 94.4626 98.9031   4
 -15  -2 -13 51.4823 92.4213   3
 -15  -2 -14 2976.81 272.275   3
 -15   2  14 3005.01 279.638  10
  15   2 -14 3443.00 275.680   4
  15  -2 -14 3384.12 263.057   4
 -15  -2 -15 429.709 124.221   3
  15   2 -15 204.534 89.0427   4
 -15   2  15 304.414 111.330  10
  15  -2 -15 164.700 80.3717   4
  15  -2 -16 707.234 132.500   4
  15   2 -16 943.851 149.072   4
 -15  -2 -16 958.526 155.997   3
  15   2 -17 142.397 75.6022   4
  15  -2 -17 54.4959 83.5535   4
  15   2 -18 489.832 109.423   4
  15  -2 -18 376.482 75.6450   4
  15   2 -19 66.2866 77.0419   4
  15  -2 -19-46.0616 76.4717   4
  15  -2 -20 1631.97 154.167   4
  15   2 -20 1913.36 182.725   4
  15   2 -21 1529.39 159.500   4
  15  -2 -21 1220.06 125.117   4
  15   2 -22 3321.96 207.203   4
  15  -2 -22 2817.96 169.724   4
  15   2 -23 931.987 107.847   4
  15  -2 -23 741.193 81.9377   4
  15   2 -24 23.5269 34.7295   4
  15   2 -25 539.569 64.0111   4
  16  -2   0 17235.9 588.105   4
  16   2   0 17345.2 581.898   4
  16  -2   1 9467.45 441.406   4
  16  -2  -1 9645.15 447.643   4
  16   2   1 9722.06 442.548   4
  16   2  -1 9805.02 440.927   4
  16   2  -2 3091.89 251.386   4
  16  -2   2 3139.24 259.445   4
  16   2   2 3122.82 254.430   4
  16  -2  -2 2950.72 245.000   4
  16  -2  -3 12981.9 500.218   4
  16   2   3 12901.2 504.581   4
  16  -2   3 13077.8 516.536   4
  16   2  -3 13975.9 511.170   4
  16  -2  -4 1192.74 150.644   4
  16   2   4 1269.20 166.725   4
  16  -2   4 1187.38 157.695   4
  16   2  -4 1334.63 161.127   4
  16   2   5 12751.3 505.242   4
  16  -2   5 12730.5 516.162   4
  16  -2  -5 12780.7 490.283   4
  16   2  -5 13126.1 497.558   4
  16  -2   6-22.1129 85.3477   4
  16   2  -6 97.0263 79.8012   4
  16   2   6-34.6959 99.6963   4
  16  -2  -6 21.1277 63.6781   4
  16   2   7 19646.6 636.552   4
  16  -2   7 20602.2 667.724   4
  16   2  -7 21047.5 632.779   4
  16  -2  -7 21023.2 628.319   4
  16   2  -8 76.9076 82.3409   4
  16  -2   8 166.937 108.170   4
  16  -2  -8 107.483 88.5836   4
  16   2   8 37.6020 75.2735   4
  16  -2   9 9342.82 456.182   4
  16   2   9 9595.48 448.716   4
  16  -2  -9 9054.87 416.329   4
  16   2  -9 9246.47 425.647   4
  16   2 -10 1160.35 165.541   4
  16  -2 -10 1184.93 164.690   4
  16   2  10 1226.27 172.268   4
  16  -2  10 1218.67 182.300   4
 -16  -2 -11 3819.89 323.822   3
  16   2  11 3403.90 272.691   4
  16  -2  11 3944.12 314.347   4
  16  -2 -11 3388.42 264.969   4
  16   2 -11 3420.00 276.010   4
  16  -2 -12 3153.81 258.063   4
  16   2  12 3058.82 262.639   4
  16  -2  12 3421.50 295.194   4
 -16  -2 -12 3185.55 294.735   3
  16   2 -12 3470.15 278.994   4
  16   2  13 1931.57 218.490   4
 -16  -2 -13 2297.35 246.022   3
  16  -2 -13 2369.62 225.629   4
  16   2 -13 2336.71 233.728   4
  16  -2 -14 1065.18 147.905   4
 -16  -2 -14 1219.14 182.498   3
  16   2 -14 1507.36 191.591   4
  16  -2 -15 4620.17 302.701   4
  16   2 -15 5129.34 327.932   4
 -16  -2 -15 4869.63 318.307   3
  16  -2 -16 635.008 113.468   4
 -16  -2 -16 1022.04 149.895   3
  16   2 -16 858.907 145.172   4
  16   2 -17 8656.56 408.564   4
 -16  -2 -17 9174.19 390.922   3
  16  -2 -17 8107.41 367.221   4
  16   2 -18 4612.32 283.564   4
  16  -2 -18 4064.54 245.119   4
  16  -2 -19 3219.95 205.113   4
  16   2 -19 3734.86 240.131   4
  16  -2 -20 328.570 71.6391   4
  16   2 -20 129.275 58.8865   4
  16   2 -21 4321.05 228.600   4
  16  -2 -21 3812.96 188.533   4
  16   2 -22 214.799 62.2828   4
  16  -2 -22 92.9758 37.2337   4
  16   2 -23 4879.31 203.330   4
  16   2 -24 45.4461 26.8784   4
  17   2   0-57.1540 88.4152   4
  17  -2   0 58.6885 61.1165   4
  17  -2   1 151.171 98.5141   4
  17   2  -1 99.5045 79.3082   4
  17   2   1 99.3850 71.6336   4
  17  -2  -1 135.887 94.1150   4
  17  -2   2 22788.0 686.244   4
  17   2  -2 22495.1 660.986   4
  17  -2  -2 22772.7 668.824   4
  17   2   2 22438.6 674.368   4
  17   2  -3 2159.36 222.839   4
  17   2   3 2068.63 221.900   4
  17  -2   3 1899.27 208.272   4
  17  -2  -3 2283.90 220.068   4
  17  -2   4 9182.05 438.623   4
  17   2   4 8908.47 426.408   4
  17   2  -4 9597.72 429.888   4
  17  -2  -4 9257.17 423.547   4
  17   2   5 235.266 76.1311   4
  17  -2  -5 298.781 95.6990   4
  17  -2   5 216.662 77.0633   4
  17   2  -5 384.814 113.423   4
  17   2   6 1281.66 167.131   4
  17  -2   6 1428.37 180.432   4
  17  -2  -6 1490.00 169.395   4
  17   2  -6 1562.97 181.020   4
  17  -2   7 5590.26 352.975   4
  17   2   7 5716.02 350.940   4
  17  -2  -7 5372.74 323.615   4
  17   2  -7 5750.74 338.553   4
  17  -2  -8 15203.5 535.086   4
  17   2   8 15217.3 553.857   4
  17  -2   8 15237.8 569.072   4
  17   2  -8 15362.0 548.172   4
  17   2   9 5563.25 338.447   4
  17  -2   9 5761.41 361.198   4
  17  -2  -9 5425.06 319.792   4
  17   2  -9 5796.78 340.041   4
  17   2 -10 9527.96 430.642   4
  17  -2 -10 9067.41 411.844   4
  17  -2  10 9417.68 451.493   4
 -17  -2 -10 8900.30 471.037   3
  17   2  10 8906.84 425.163   4
  17   2 -11 1926.43 201.728   4
  17  -2  11 1819.93 211.586   4
  17   2  11 1760.54 190.663   4
 -17  -2 -11 2177.08 243.756   3
  17  -2 -11 1786.40 182.422   4
 -17  -2 -12 281.864 97.7993   3
  17   2  12 99.9059 77.7801   4
  17  -2  12 174.628 85.3790   4
  17   2 -12 285.422 89.4548   4
  17  -2 -12 328.031 88.2032   4
  17   2 -13 251.211 86.0221   4
  17  -2 -13 153.686 72.4778   4
 -17  -2 -13 283.333 98.2176   3
  17  -2 -14 4321.94 282.946   4
  17   2 -14 4732.82 300.332   4
 -17  -2 -14 4788.56 315.509   3
  17   2 -15-96.5356 99.0065   4
 -17   2 -15 156.266 93.7076   3
 -17  -2 -15 100.472 98.7018   3
  17  -2 -15 30.8684 61.3679   4
  17   2 -16 6526.76 345.561   4
 -17  -2 -16 7280.07 345.463   3
  17  -2 -16 6526.90 326.678   4
 -17  -2 -17 284.735 74.0908   3
  17  -2 -17 338.905 83.6140   4
  17   2 -17 123.799 61.9022   4
  17   2 -18 3957.37 239.996   4
  17  -2 -18 3978.20 220.857   4
  17   2 -19 1333.76 136.170   4
  17  -2 -19 1201.38 116.829   4
  17  -2 -20 18888.1 396.217   4
  17   2 -20 21845.0 486.031   4
  17   2 -21 3567.30 183.966   4
  17  -2 -21 3016.61 140.356   4
  17   2 -22 7818.38 241.515   4
  17   2 -23 2990.10 133.168   4
  18   2   0 8394.68 402.545   4
  18  -2   0 8233.94 407.042   4
  18   2  -1-15.5695 75.7194   4
  18   2   1-22.9027 82.4189   4
  18  -2  -1-33.3336 78.4491   4
  18  -2   1-16.1463 87.7870   4
  18   2   2 532.875 113.575   4
  18  -2  -2 462.469 105.391   4
  18   2  -2 378.219 88.8707   4
  18  -2   2 474.689 95.0414   4
  18   2   3 220.740 108.784   4
  18  -2   3 163.655 92.0295   4
  18  -2  -3 196.175 102.393   4
  18   2  -3 200.901 95.9953   4
  18   2   4 34655.0 827.541   4
  18  -2   4 34382.2 845.712   4
  18   2  -4 35242.9 808.580   4
  18  -2  -4 34708.6 813.087   4
  18  -2  -5 2154.21 227.614   4
  18   2   5 2116.54 226.175   4
  18  -2   5 2044.97 235.437   4
  18   2  -5 2353.61 240.266   4
  18   2   6 50100.9 985.498   4
  18  -2   6 50459.5 1010.25   4
  18  -2  -6 48855.5 956.156   4
 -18  -2   6 49778.9 1017.58   3
  18   2  -6 48766.4 957.541   4
  18  -2   7 3700.71 289.431   4
  18  -2  -7 3370.63 267.533   4
  18   2   7 3638.63 285.516   4
 -18  -2  -7 3580.05 336.751   3
  18   2  -7 3704.06 282.858   4
  18   2   8 30501.0 760.422   4
 -18  -2  -8 30451.6 873.317   3
  18   2  -8 30449.6 743.298   4
  18  -2   8 31135.9 798.520   4
  18  -2  -8 29910.5 736.257   4
  18  -2   9 110.669 87.6907   4
  18   2   9 129.267 76.6729   4
  18  -2  -9 113.616 79.4242   4
  18   2  -9 176.292 90.1633   4
 -18  -2  -9 168.420 104.522   3
  18   2 -10 872.106 122.648   4
  18  -2  10 955.615 145.777   4
  18  -2 -10 861.366 127.608   4
 -18  -2 -10 918.533 151.061   3
  18   2  10 850.884 131.613   4
  18   2 -11 515.726 104.027   4
  18  -2 -11 540.695 105.041   4
  18  -2  11 632.404 124.290   4
 -18  -2 -11 591.152 131.276   3
  18   2  11 541.714 105.067   4
 -18  -2 -12 1943.22 205.088   3
  18  -2 -12 1700.10 172.622   4
  18   2 -12 1881.68 176.684   4
  18   2 -13-52.9647 91.4213   4
  18  -2 -13-4.62242 59.7285   4
 -18  -2 -13 15.5069 79.9243   3
  18   2 -14 816.861 119.354   4
 -18   2 -14 899.620 141.618   3
 -18  -2 -14 816.717 141.580   3
  18  -2 -14 720.709 115.705   4
  18   2 -15 2823.87 222.547   4
 -18   2 -15 2894.66 216.122   3
 -18  -2 -15 2916.69 226.034   3
  18  -2 -15 2635.47 208.118   4
  18   2 -16 30543.7 677.386   4
  18  -2 -16 29377.3 613.176   4
  18  -2 -17 1235.83 126.630   4
 -18  -2 -17 1464.58 137.334   3
  18   2 -17 1553.47 159.491   4
  18   2 -18 41543.3 689.233   4
  18  -2 -18 37899.6 584.932   4
  18   2 -19 162.068 60.6841   4
  18  -2 -19 52.3173 37.6789   4
  18   2 -20 7600.73 250.512   4
  18   2 -21 116.314 33.3818   4
  19  -2   0-55.3145 100.805   4
  19   2   0-116.109 105.381   4
  19  -2  -1 356.160 79.4113   4
  19   2   1 291.333 84.2042   4
  19  -2   1 215.082 70.9683   4
  19   2  -1 306.234 74.3674   4
 -19  -2   2 3092.19 296.845   3
  19   2   2 3127.70 249.056   4
  19  -2  -2 3002.56 241.364   4
  19  -2   2 3065.73 248.491   4
  19   2  -2 3142.23 239.590   4
  19  -2   3-25.4089 70.7725   4
  19  -2  -3 74.7142 84.7265   4
 -19  -2  -3 106.204 126.540   3
 -19  -2   3 91.8690 93.9582   3
  19   2   3 94.2102 67.7071   4
  19   2  -3 42.8460 72.3084   4
  19  -2  -4 4875.34 307.489   4
 -19  -2   4 4900.43 332.084   3
  19   2  -4 5032.47 302.068   4
  19  -2   4 5100.08 318.029   4
  19   2   4 5084.98 315.596   4
 -19  -2  -4 5464.91 393.212   3
 -19  -2  -5 3100.67 290.859   3
  19   2  -5 3318.55 254.176   4
  19  -2   5 3107.96 261.195   4
  19   2   5 3220.51 257.435   4
 -19  -2   5 3252.27 267.521   3
  19  -2  -5 3421.88 261.512   4
  19  -2   6 1357.95 182.509   4
  19   2   6 1338.74 176.832   4
  19   2  -6 1334.44 169.632   4
  19  -2  -6 1315.65 171.250   4
 -19  -2  -6 1522.28 223.545   3
  19  -2   7 413.856 115.066   4
  19   2  -7 455.866 111.812   4
  19  -2  -7 460.865 119.675   4
  19   2   7 492.486 119.647   4
 -19  -2  -7 468.210 137.231   3
  19  -2  -8 97.6929 74.1790   4
 -19  -2  -8 155.959 100.520   3
  19  -2   8 126.084 72.9907   4
  19   2   8 127.548 78.8661   4
  19   2  -8 161.082 75.3239   4
  19  -2  -9 2416.37 205.831   4
 -19  -2  -9 2491.97 246.790   3
  19   2   9 2222.73 204.298   4
  19  -2   9 2369.34 217.582   4
  19   2  -9 2368.04 204.847   4
  19   2 -10 19.1284 64.2065   4
  19  -2 -10 29.4665 59.1008   4
 -19  -2 -10 59.8539 82.7788   3
  19   2  10-11.2605 82.7763   4
  19  -2  10-121.807 110.035   4
  19   2  11-220.101 114.781   4
  19  -2 -11-63.5159 71.5696   4
  19   2 -11-77.2685 81.6300   4
 -19  -2 -11-102.894 99.2228   3
  19   2 -12 4569.21 267.815   4
 -19  -2 -12 4894.87 298.586   3
  19  -2 -12 4510.58 264.399   4
 -19  -2 -13 5533.99 301.988   3
  19  -2 -13 4819.31 268.931   4
  19   2 -13 5063.62 278.028   4
 -19   2 -13 5402.91 295.191   3
 -19   2 -14 14281.0 445.545   3
 -19  -2 -14 14019.5 451.105   3
  19  -2 -14 12551.1 404.509   4
  19   2 -14 13457.5 448.460   4
  19   2 -15 4341.97 245.233   4
 -19  -2 -15 4450.15 242.376   3
 -19   2 -15 4596.43 235.143   3
  19  -2 -15 4139.82 221.274   4
  19   2 -16 11198.1 364.414   4
  19  -2 -16 10514.0 318.089   4
  19  -2 -17 773.681 87.2235   4
  19   2 -17 764.237 98.8167   4
  19   2 -18 1388.81 114.914   4
  19   2 -19 1961.68 120.150   4
  20   2   0 0.32070 85.1597   4
 -20  -2   0-34.6889 115.839   3
  20  -2   0-58.6047 91.8367   4
  20   2  -1 1423.83 156.631   4
 -20  -2   1 1602.23 209.441   3
  20  -2  -1 1462.79 155.560   4
  20   2   1 1374.44 148.048   4
  20  -2   1 1456.73 158.406   4
 -20  -2  -1 1550.28 216.749   3
  20  -2   2 213.981 71.9030   4
  20  -2  -2 378.283 85.5964   4
 -20  -2   2 459.492 116.100   3
  20   2   2 223.292 74.4329   4
 -20  -2  -2 386.536 126.326   3
  20   2  -2 409.598 96.5946   4
  20   2   3 330.887 93.8691   4
  20  -2  -3 166.987 82.2754   4
  20   2  -3 282.868 93.6523   4
 -20  -2  -3 417.932 157.384   3
 -20  -2   3 127.676 93.7649   3
  20  -2   3 278.520 93.3493   4
  20  -2  -4 949.370 143.042   4
  20   2  -4 1001.81 146.265   4
 -20  -2  -4 952.013 174.108   3
  20  -2   4 722.203 133.563   4
  20   2   4 805.400 133.114   4
 -20  -2   4 960.976 145.655   3
  20   2  -5 561.741 143.087   4
  20   2   5 461.590 125.987   4
 -20  -2   5 263.252 92.5126   3
  20  -2   5 571.280 148.258   4
 -20  -2  -5 643.742 189.868   3
  20  -2  -5 524.213 132.956   4
  20   2  -6 630.921 134.426   4
  20  -2  -6 718.363 142.637   4
  20   2   6 620.472 125.388   4
  20  -2   6 685.171 140.922   4
 -20  -2  -6 478.846 159.389   3
  20  -2   7 1290.64 171.046   4
  20   2   7 1299.05 161.662   4
 -20  -2  -7 1303.31 199.724   3
  20   2  -7 1310.30 168.474   4
  20  -2  -7 1324.22 171.907   4
  20   2   8 131.435 76.5462   4
  20  -2   8 85.9345 82.6459   4
  20  -2  -8 131.865 82.3148   4
 -20  -2  -8 72.7387 82.3696   3
  20   2  -8 116.295 79.8980   4
  20  -2   9 255.122 79.3542   4
  20  -2  -9 381.404 91.1854   4
  20   2  -9 299.633 83.4113   4
 -20  -2  -9 348.602 103.131   3
  20   2   9 197.303 69.3416   4
  20   2 -10 671.335 102.003   4
  20  -2 -10 613.720 98.9943   4
 -20  -2 -10 897.230 128.700   3
  20  -2 -11 703.000 101.461   4
 -20  -2 -11 840.290 128.143   3
  20   2 -11 604.727 93.4065   4
 -20   2 -11 736.399 117.134   3
 -20  -2 -12 454.838 98.7611   3
 -20   2 -12 522.524 97.8117   3
  20   2 -12 418.066 81.7620   4
  20  -2 -12 273.134 64.3517   4
  20  -2 -13 1071.86 112.285   4
  20   2 -13 1043.42 122.990   4
 -20  -2 -13 1137.73 131.891   3
 -20   2 -13 1078.32 120.971   3
  20  -2 -14-1.39868 46.8211   4
 -20   2 -14 26.8016 60.4794   3
  20   2 -14 57.4492 47.7407   4
 -20  -2 -14 177.649 63.5758   3
  20   2 -15 139.383 59.4568   4
 -20  -2 -15 57.7980 46.1846   3
  20  -2 -15 103.975 41.9655   4
  20   2 -16 209.478 58.7472   4
  20   2 -17 172.948 50.1556   4
  21   2   0-154.349 97.1903   4
  21  -2   0-102.716 85.5128   4
 -21  -2   0-7.94301 86.6542   3
 -21  -2   1 128.791 89.3620   3
  21  -2   1-34.3915 81.4409   4
  21   2  -1-115.626 93.3996   4
  21   2   1-56.9481 85.5452   4
 -21  -2  -1 94.2306 86.6610   3
  21  -2  -1-124.532 78.6636   4
  21  -2   2 3695.99 234.702   4
  21   2  -2 3864.49 228.816   4
  21   2   2 3916.73 233.629   4
  21  -2  -2 4063.10 238.909   4
 -21  -2   2 3836.62 259.854   3
 -21  -2  -2 3919.00 284.479   3
  21   2  -3 100.262 69.7206   4
  21  -2   3 37.4867 61.6089   4
  21   2   3 15.4338 51.5805   4
 -21  -2  -3 87.7963 83.3852   3
  21  -2  -3 54.9833 61.1047   4
 -21  -2   3 4.37030 66.5539   3
 -21  -2  -4 5510.45 324.246   3
  21  -2  -4 5755.19 283.467   4
  21   2   4 5445.39 278.353   4
  21  -2   4 5690.25 288.430   4
  21   2  -4 5705.13 280.278   4
 -21  -2   4 5216.57 271.521   3
  21   2  -5 222.721 85.0488   4
  21  -2   5 205.673 98.1031   4
  21  -2  -5 211.909 81.3773   4
  21   2   5 215.035 89.3653   4
 -21  -2  -5 291.435 108.184   3
  21  -2  -6 509.532 95.8255   4
  21   2  -6 516.883 101.778   4
 -21  -2  -6 366.883 110.490   3
  21  -2   6 401.674 102.410   4
  21   2   6 451.216 98.0636   4
  21   2  -7 361.398 86.7223   4
  21   2   7 396.847 93.6835   4
  21  -2   7 390.290 105.184   4
 -21  -2  -7 356.468 104.883   3
  21  -2  -7 343.068 88.8938   4
 -21   2  -8 1770.80 178.803   3
  21  -2  -8 1491.18 138.432   4
  21   2  -8 1632.29 147.758   4
 -21  -2  -8 1483.71 162.233   3
  21   2   8 1464.40 149.012   4
  21  -2  -9 272.656 67.3124   4
  21   2  -9 301.527 69.1482   4
 -21  -2  -9 270.430 90.4358   3
 -21   2  -9 321.689 99.5257   3
 -21  -2 -10 2011.10 168.806   3
  21   2 -10 2010.58 153.430   4
 -21   2 -10 2170.04 172.297   3
  21  -2 -10 1915.58 150.790   4
 -21  -2 -11 58.6418 52.5739   3
  21  -2 -11-79.9349 65.4702   4
 -21   2 -11 68.5919 54.1355   3
  21   2 -11-27.3810 61.4655   4
  21  -2 -12 2689.85 149.791   4
 -21  -2 -12 2724.84 176.366   3
 -21   2 -12 2631.98 173.729   3
  21   2 -12 2698.54 170.519   4
 -21  -2 -13 1111.81 110.711   3
  21   2 -13 991.201 98.9287   4
  21   2 -14 14165.1 333.629   4
  22   2   0 2804.36 178.558   4
 -22  -2   0 2744.42 207.427   3
 -22   2   0 3039.16 220.729   3
  22  -2   0 2667.67 177.045   4
 -22  -2   1 329.554 91.7005   3
  22   2   1 279.544 70.8725   4
  22   2  -1 282.877 66.7261   4
  22  -2  -1 216.037 67.9133   4
  22  -2   1 264.447 73.5522   4
 -22  -2  -1 429.267 110.773   3
 -22   2   1 500.254 120.205   3
 -22   2  -1 362.391 102.989   3
  22  -2  -2 7269.41 291.077   4
  22   2  -2 7415.53 289.070   4
  22  -2   2 7028.50 296.212   4
  22   2   2 7283.26 288.907   4
 -22   2   2 7267.73 320.899   3
 -22  -2   2 6498.56 283.367   3
 -22  -2  -2 7092.31 333.609   3
 -22   2  -2 7409.07 332.826   3
  22   2   3 222.689 86.6744   4
 -22   2   3 316.697 116.282   3
  22   2  -3 246.245 94.0154   4
  22  -2   3 272.052 94.5872   4
 -22  -2   3 222.799 78.2299   3
 -22  -2  -3 467.390 147.009   3
 -22   2  -3 404.468 138.141   3
  22  -2  -3 202.675 91.4661   4
  22  -2  -4 31830.1 592.555   4
  22   2  -4 33047.4 601.006   4
 -22  -2  -4 31490.2 654.297   3
  22  -2   4 31913.5 622.630   4
 -22   2   4 31701.3 577.926   3
  22   2   4 31831.2 597.721   4
 -22   2  -4 32270.8 676.291   3
  22   2   5 2064.17 175.186   4
  22  -2   5 2030.45 189.133   4
  22  -2  -5 1999.78 177.884   4
 -22  -2  -5 2190.63 213.870   3
  22   2  -5 2248.82 182.206   4
 -22   2  -5 2269.31 217.827   3
  22   2  -6 54685.9 750.186   4
  22   2   6 53326.4 751.156   4
 -22  -2  -6 54084.5 814.519   3
 -22   2  -6 55489.7 839.603   3
  22  -2  -6 53880.5 747.822   4
  22   2  -7 3031.32 195.566   4
  22  -2  -7 2851.79 189.455   4
 -22   2  -7 2702.59 206.822   3
 -22  -2  -7 2638.96 202.687   3
  22  -2  -8 27378.8 503.393   4
 -22  -2  -8 27775.7 546.846   3
 -22   2  -8 27516.5 554.224   3
  22   2  -8 27547.9 516.612   4
 -22   2  -9 885.363 114.530   3
  22   2  -9 785.916 102.722   4
 -22  -2  -9 773.660 103.187   3
  22  -2  -9 838.585 98.6430   4
 -22  -2 -10 3779.04 184.545   3
 -22   2 -10 3902.89 188.060   3
  22   2 -10 3806.83 185.579   4
  22   2 -11 757.417 83.7633   4
  23  -2   0-67.4812 53.1536   4
  23   2   0-53.1881 51.6361   4
 -23   2  -1-10.3705 55.6409   3
  23  -2   1-52.9921 46.4476   4
  23  -2  -1 31.2540 36.8128   4
  23   2   1 7.86761 44.4121   4
  23   2  -1-18.9375 43.8387   4
 -23   2  -2 6111.32 247.221   3
  23   2  -2 6383.81 227.113   4
  23  -2   2 6053.80 232.994   4
  23  -2  -2 6444.05 232.699   4
  23   2   2 6201.98 225.601   4
 -23   2  -3 435.608 80.3686   3
 -23  -2  -3 359.172 86.9716   3
  23   2   3 352.582 62.2537   4
  23   2  -3 368.800 66.2262   4
  23  -2  -3 415.065 72.4418   4
  23   2  -4 8416.85 258.000   4
 -23   2  -4 7995.05 279.137   3
 -23  -2  -4 7866.34 267.058   3
 -23   2  -5 38.1133 51.2473   3
  23   2  -5 35.3465 44.8083   4
   0  -3   0 18.8696 45.6937   9
   0  -3   0 47.3627 46.4415   1
   0   3   0-52.6967 21.4069   8
   0   3   0 50.7419 84.5243   7
   0  -3   1 33.9714 45.7758   1
   0  -3  -1 70.7306 52.0846   1
   0  -3  -1 91.4516 54.6201   6
   0   3   1 14.3865 85.7198   7
   0  -3  -1 25.6177 51.8751   9
   0   3   1 11.8766 16.7540   8
   0   3  -1 39.2678 70.8142   7
   0   3   2 67.8315 87.6357   7
   0  -3  -2 9.80711 49.2258   6
   0  -3  -2 114.073 52.4831   1
   0  -3   2 94.6906 41.3167   2
   0  -3   2 90.1072 48.4984   1
   0   3  -2 67.8880 73.4611   7
   0   3   2 43.0293 33.0834   8
   0  -3  -2 18.2877 43.8889   9
   0  -3   3 16.8214 31.9805   2
   0  -3   3 52.6780 54.3319   1
   0  -3  -3 1.00729 62.1720   6
   0  -3  -3 44.3922 46.6042   9
   0   3   3-8.71076 70.1400   7
   0   3  -3 25.4714 65.8064   7
   0  -3  -3 76.2940 54.5621   1
   0   3   3 103.656 55.2315   8
   0  -3   4 9.66492 51.3341   1
   0  -3  -4 121.968 55.4986   9
   0  -3  -4 115.093 60.7032   1
   0   3  -4 42.3331 67.4420   7
   0  -3   4 25.9845 36.1562   2
   0  -3  -4 78.0701 56.9241   6
   0   3   4 54.7473 57.2501   8
   0   3   4 93.5765 70.5560   7
   0   3   5-18.3570 65.3737   7
   0  -3  -5-5.85910 62.4570   6
   0   3   5 108.600 69.9837   8
   0   3  -5-5.93622 61.6894   7
   0  -3  -5 4.61359 47.2967   1
   0  -3   5 29.6924 42.4601   2
   0  -3   6 39.7294 86.4353   9
   0  -3   6 34.5346 46.0810   2
   0   3   6 13.8795 59.5671   7
   0  -3  -6 47.1276 51.4454   1
   0   3  -6 30.2294 60.8967   7
   0  -3  -6 119.893 73.2259   6
   0   3   6 34.8406 67.8727   8
   0   3   7 66.7680 55.3554   7
   0  -3  -7 63.9246 50.8672   1
   0  -3   7 50.8237 51.6181   2
   0  -3   7 86.9364 99.7381   9
   0   3  -7 121.288 76.4356   7
   0   3   7 106.467 81.4251   8
   0  -3  -7 78.1605 79.8469   6
   0   3  -8 73.9002 57.9952   7
   0  -3  -8 149.252 78.6253   1
   0  -3  -8 72.5858 89.0432   6
   0   3   8 115.868 85.0303   8
   0  -3   8 96.2761 117.324   9
   0  -3   8 172.482 72.8819   2
   0   3   8 104.916 59.7267   7
   0   3  -9 55.5655 58.6950   7
   0  -3   9 68.5294 100.672   9
   0  -3  -9 74.1367 68.9774   1
   0  -3  -9 38.7626 86.0182   6
   0  -3   9 144.596 88.9710   2
   0   3   9 11.2485 67.3398   8
   0   3   9 114.695 64.8751   7
   0   3  10 214.279 75.2084   7
   0   3 -10 354.134 91.4491   7
   0   3  10 220.748 102.180   8
   0  -3 -10 230.614 122.590   6
   0  -3  10 164.910 108.602   2
   0  -3  10 120.508 125.059   9
   0   3 -10 71.2398 105.117   6
   0  -3 -10 139.770 69.6253   1
   0   3  11 106.574 111.456   2
   0  -3 -11 13.7560 57.7839   1
   0  -3 -11-107.226 165.068   6
   0   3 -11-57.4072 146.541   6
   0   3  11 11.0975 46.6988   7
   0  -3  11 116.445 93.1719   9
   0  -3  11 30.7645 87.0588   2
   0  -3  12 103.242 104.415   9
   0   3  12 395.264 164.027   2
   0   3 -12 130.997 159.652   6
   0  -3 -12 127.237 70.1409   1
   0  -3 -12 43.5748 184.385   6
   0  -3  12 193.946 127.727   2
   0   3  13 28.0260 96.9057   2
   0   3 -13-3.63236 154.254   6
   0  -3  13 9.83973 81.8327   2
   0  -3 -13-187.860 221.216   6
   0  -3  13-47.2539 92.0437   9
   0   3  14 116.170 115.625   2
   0   3 -14 265.952 174.291   6
   0  -3 -14 207.079 145.882   6
   0  -3  14 173.229 107.252   2
   0  -3  14 26.8336 79.6791   9
   0   3 -15 83.9480 115.983   6
   0  -3  15 89.0223 82.4005   2
   0   3  15-76.2290 122.923   2
   0  -3  15 47.1454 103.147   9
   0  -3 -15-64.7270 171.645   6
   0   3 -16 49.8113 121.155   6
   0  -3  16 34.2847 75.9079   9
   0  -3 -16-20.7550 115.568   6
   0  -3  16 47.6074 94.3451   2
   0   3  16 297.238 123.214   2
   0  -3 -17 41.2842 103.685   6
   0   3  17 105.496 134.784   2
   0  -3  17 65.3182 83.0118   9
   0  -3  17 94.8811 104.656   2
   0   3 -17 113.433 126.444   6
   0  -3  18-69.2140 106.706   9
   0   3  18 160.810 141.280   2
   0  -3 -18 4.10918 100.275   6
   0  -3  18 144.300 88.9914   2
   0   3 -18 82.5532 119.600   6
   0   3  19 24.4987 99.3407   2
   0   3 -19 42.8602 115.744   6
   0  -3 -19 228.027 157.044   6
   0  -3 -20 304.671 164.478   6
   0  -3  20-32.5685 83.6071   5
   0   3  20 0.68099 70.3719   5
   0   3  20-139.235 147.916   2
   0   3 -20 12.2903 118.858   6
   0   3  21-37.2129 136.789   2
   0   3 -21 439.752 216.900   6
   0  -3 -21 292.309 193.639   6
   0  -3  21 66.6222 66.8238   5
   0   3  21 69.1845 69.2783   5
   0   3 -22-92.1293 108.098   6
   0   3  22 82.6111 116.798   2
   0  -3  22-120.456 88.9994   5
   0   3  22-125.287 83.5425   5
   0  -3 -22-27.3390 131.590   6
   0   3  23 215.921 167.356   2
   0  -3  23-68.5369 70.7578   5
   0   3  23-33.2550 64.4116   5
   0  -3 -23 290.962 184.256   6
   0  -3  24-59.6855 92.1772   5
   0   3  24-69.9082 91.6375   5
   0   3  25 115.379 74.6168   5
   0  -3  25-34.9485 78.0162   5
   0  -3  26-32.6718 79.5812   5
   0   3  26-127.336 98.3940   5
   0  -3  27 100.552 72.6642   5
   0   3  27 20.2845 64.8373   5
   0   3  28 156.494 80.3942   5
   0  -3  28-18.5619 69.9438   5
   0   3  29-42.0539 61.6345   5
   0   3  30-8.50515 55.9293   5
   0   3  31-12.6747 45.1116   5
   0   3  32-102.269 59.7196   5
   0   3 -33 5830.32 181.664   4
   0   3  33 56.1445 38.8314   5
  -1   3   0 76.6663 36.3476   8
   1  -3   0 3.75371 50.5913   9
   1   3   0 74.3068 94.2967   7
   1  -3   0 29.7734 54.9722   1
  -1  -3   0 106.293 53.8485   1
  -1  -3   0 30.8489 53.7670   9
   1   3  -1 367.255 115.815   7
  -1  -3   1 208.628 70.7907   1
   1   3   1 387.826 122.490   7
   1  -3  -1 140.136 60.4042   6
  -1  -3  -1 182.574 59.3810   1
  -1  -3   1 257.589 73.0247   9
  -1  -3  -1 159.535 62.3507   6
   1  -3  -1 157.814 64.4053   9
   1  -3   1 275.061 66.1559   2
  -1  -3  -1 125.727 56.8204   9
  -1   3   1 155.022 81.3062   8
   1  -3  -1 150.682 54.9599   1
   1  -3   1 316.899 76.5813   1
   1   3  -2 4740.97 305.943   7
   1  -3   2 4297.01 196.582   2
  -1  -3  -2 5047.40 241.380   6
   1  -3  -2 4724.11 222.825   6
   1  -3   2 4412.40 227.962   1
   1  -3  -2 4320.52 228.693   1
  -1  -3  -2 4590.21 196.939   9
  -1  -3   2 4229.84 243.000   1
   1  -3  -2 4532.60 227.352   9
  -1  -3  -2 4465.06 216.414   1
   1   3   2 4702.10 314.984   7
   1   3   3 34532.3 811.956   7
   1  -3  -3 36690.5 624.802   6
   1  -3  -3 34661.1 627.241   9
   1   3  -3 35940.3 800.211   7
   1  -3   3 30920.8 520.797   2
  -1   3   3 34057.1 528.233   8
  -1  -3  -3 34144.7 497.180   9
  -1  -3  -3 36081.0 650.697   6
  -1  -3  -3 33794.6 584.277   1
   1  -3  -3 35718.6 674.763   1
   1  -3   3 32767.6 620.506   1
   1   3  -4 5936.55 330.586   7
  -1  -3  -4 5880.98 282.830   6
  -1  -3  -4 5379.88 194.070   9
  -1  -3  -4 5587.25 238.133   1
  -1   3   4 5910.76 255.569   8
   1  -3  -4 6129.06 275.693   6
   1  -3  -4 6438.50 297.037   1
   1  -3   4 5201.76 221.653   2
   1  -3   4 5608.64 273.892   1
   1   3   4 5732.99 330.663   7
   1  -3   5 306.427 108.661   9
   1  -3   5 303.723 78.1125   1
  -1   3   5 257.074 76.9037   8
  -1  -3  -5 410.839 74.4269   1
   1  -3  -5 294.018 79.9814   6
  -1  -3   5 360.124 52.3680   2
   1  -3   5 295.051 73.1395   2
   1   3  -5 340.405 96.8544   7
   1   3   5 340.760 108.726   7
   1  -3  -5 312.910 81.8316   1
  -1  -3  -5 274.687 86.1951   6
  -1   3  -5 490.519 98.7821   7
  -1   3   6 225.879 89.0950   8
   1   3  -6 291.110 87.3636   7
   1   3   6 219.430 87.5562   7
   1  -3   6 226.704 72.3791   1
  -1  -3   6 245.770 53.5620   2
   1  -3   6 259.687 74.3688   2
   1  -3   6 259.924 115.611   9
  -1  -3  -6 278.483 66.9563   1
  -1  -3   6 318.019 129.569   9
  -1  -3  -6 293.697 96.3659   6
   1  -3  -6 361.578 99.4735   6
   1  -3  -6 190.311 80.2217   1
  -1   3  -6 241.517 76.8631   7
  -1  -3   7 17097.1 764.911   9
   1  -3   7 17521.4 658.132   9
  -1  -3  -7 16515.1 435.830   1
   1   3  -7 18010.2 565.986   7
  -1  -3   7 16311.7 408.006   2
  -1  -3  -7 17195.4 580.833   6
   1  -3   7 16337.4 475.446   2
   1   3   7 16514.3 529.890   7
  -1   3   7 17875.2 598.034   8
   1  -3  -7 17575.4 563.064   1
   1  -3  -7 18537.9 572.556   6
  -1   3  -7 16113.3 484.686   7
   1   3   8 429.770 102.595   7
   1   3   8 622.579 149.401   2
  -1   3   8 660.059 114.779   7
  -1  -3  -8 725.590 151.593   6
  -1  -3   8 613.998 108.526   2
   1  -3  -8 698.728 142.139   6
   1  -3   8 490.360 104.783   2
   1  -3   8 459.634 146.378   9
   1   3  -8 803.256 131.715   7
  -1  -3  -8 508.515 90.7198   1
  -1   3   8 580.540 130.531   8
  -1   3  -8 519.849 88.5203   7
   1  -3  -8 606.992 133.270   1
  -1  -3   8 647.094 181.764   9
   1   3   9 49085.4 901.354   7
   1   3   9 50404.8 1158.18   2
  -1  -3  -9 48755.1 791.097   1
   1  -3  -9 54995.8 1169.64   6
  -1  -3  -9 53767.1 1199.87   6
   1  -3   9 47643.8 961.804   2
  -1  -3   9 52840.2 1325.72   9
   1  -3  -9 50474.4 1089.93   1
  -1  -3   9 50264.9 953.633   2
   1  -3   9 48576.5 1237.53   9
   1   3  -9 52852.3 989.460   7
  -1   3  -9 51114.3 819.053   7
  -1   3   9 51627.0 922.613   7
  -1   3   9 52334.1 1172.03   8
   1   3 -10 8686.52 508.944   6
   1  -3  10 7772.09 510.869   9
  -1  -3 -10 7527.86 319.620   1
  -1  -3  10 7075.73 407.630   2
  -1   3 -10 8127.58 524.569   6
   1  -3  10 7331.63 426.895   2
   1  -3 -10 8330.91 516.312   6
  -1  -3  10 8471.74 549.431   9
  -1   3  10 8406.87 364.860   7
  -1   3 -10 8065.26 317.372   7
   1  -3 -10 7299.93 427.547   1
  -1  -3 -10 8965.99 553.020   6
   1   3  10 7866.95 355.092   7
   1   3  10 7896.69 474.774   2
   1   3 -10 8042.05 385.767   7
  -1   3  10 8637.06 500.054   8
   1   3  11 44710.3 1162.17   2
   1  -3  11 41134.5 1101.11   2
  -1   3  11 45074.2 811.453   7
  -1  -3 -11 45326.7 1366.09   6
  -1  -3  11 45507.8 1264.79   9
  -1   3  11 45129.5 1169.91   8
   1  -3 -11 45929.9 1338.68   6
   1  -3  11 42524.2 1189.76   9
   1  -3 -11 41407.2 983.490   1
   1   3  11 39192.8 772.110   7
  -1   3 -11 45370.4 1388.40   6
   1   3 -11 46184.3 1299.68   6
  -1  -3 -11 41601.2 727.002   1
  -1  -3  11 43787.2 1060.59   2
   1   3  12 3391.56 347.450   2
   1   3 -12 3229.38 401.904   6
  -1  -3 -12 3193.20 423.668   6
  -1   3  12 3158.09 324.667   8
   1  -3 -12 2685.06 378.263   6
  -1  -3  12 2971.40 293.306   2
   1  -3  12 3079.44 334.386   9
  -1   3 -12 3182.02 429.564   6
  -1  -3  12 3181.96 347.973   9
   1  -3  12 3053.94 344.064   2
   1  -3 -12 2999.22 266.523   1
  -1   3  13-0.75942 91.9788   2
  -1   3 -13 596.616 237.060   6
   1  -3  13 79.1863 98.4193   2
   1   3 -13 97.7907 166.068   6
   1  -3 -13 149.715 183.037   6
   1  -3 -13 130.213 70.4598   1
   1  -3  13 241.302 116.647   9
  -1  -3 -13 414.298 198.228   6
  -1  -3  13 14.3560 90.1072   9
  -1  -3  13 225.153 105.423   2
  -1   3  13 109.640 99.1956   8
   1   3  13 116.311 97.9324   2
  -1  -3  14 10831.4 574.371   2
   1   3  14 11765.6 681.955   2
  -1   3 -14 12498.1 792.216   6
   1  -3  14 10517.9 641.845   2
   1  -3 -14 10632.5 764.924   6
  -1  -3 -14 10878.9 775.473   6
  -1   3  14 11535.8 701.233   2
  -1  -3  14 10771.4 654.121   9
   1   3 -14 11213.3 784.399   6
   1  -3  14 10972.6 633.156   9
   1   3 -15 406.361 167.668   6
   1   3  15 381.825 157.064   2
   1  -3  15 607.629 163.293   9
   1  -3 -15 417.359 195.008   6
  -1  -3 -15 716.690 218.794   6
  -1  -3  15 237.699 114.057   2
  -1   3  15 384.915 165.871   2
  -1   3 -15 685.577 216.124   6
   1  -3  15 536.794 178.386   2
  -1  -3  15 493.195 159.946   9
  -1   3 -16 5055.99 506.544   6
   1  -3  16 5059.53 453.172   2
  -1  -3 -16 5054.65 514.935   6
   1   3 -16 5051.49 511.723   6
   1  -3  16 5342.01 464.286   9
  -1  -3  16 4693.80 459.022   9
  -1   3  16 5523.82 500.330   2
  -1  -3  16 4682.83 402.116   2
   1  -3 -16 5040.83 514.158   6
   1   3  16 5478.74 490.543   2
   1   3  17 11540.0 735.350   2
  -1   3  17 11460.7 745.597   2
  -1   3 -17 11052.0 753.376   6
   1  -3 -17 9939.16 723.822   6
  -1  -3  17 9448.01 587.520   2
   1  -3  17 10039.6 642.393   9
  -1  -3  17 10691.5 706.893   9
  -1  -3 -17 10636.9 758.484   6
   1   3 -17 10538.3 737.385   6
   1  -3  17 9403.51 635.305   2
  -1  -3  18 2827.58 374.316   9
  -1   3  18 3264.71 419.052   2
   1  -3  18 2785.17 351.499   2
   1  -3 -18 3018.28 412.343   6
  -1   3 -18 3252.01 429.290   6
  -1  -3 -18 3099.45 433.941   6
   1   3 -18 3122.47 409.155   6
   1   3  18 3397.99 420.396   2
  -1   3  19 53038.4 1682.98   2
   1   3 -19 53694.0 1710.87   6
  -1  -3 -19 51679.7 1718.45   6
  -1  -3  19 49870.6 1576.25   9
   1  -3  19 47863.0 1482.87   2
   1  -3  19 53527.1 969.645   5
   1  -3 -19 52293.5 1703.50   6
   1   3  19 53830.7 1689.58   2
  -1   3 -19 53163.1 1714.74   6
  -1   3  20 9893.36 751.701   2
   1  -3 -20 9267.89 735.344   6
   1   3  20 9413.66 389.426   5
   1  -3  20 9791.04 428.471   5
   1   3  20 9860.35 754.661   2
  -1  -3  20 9421.06 410.800   5
   1   3 -20 9679.72 756.626   6
  -1   3  20 9294.22 376.530   5
[truncated: 1,016,613 more chars]
