# Supplementary material for: 1,1,2,2,2,3,3,3-Octa­carbonyl-1,1,2,3-tetra­kis­(1,3,5-tri­aza-7-phosphatri­cyclo­[3.3.1.13,7]decane-κP)-triangulo-triosmium(0)
Source: IUCrdata. 2020 Jul 17;5(Pt 7):x200935. doi: 10.1107/S2414314620009359 (PMC9462244; doi:10.1107/S2414314620009359)
Supplement: Supplementary file 2 [file x-05-x200935-Isup2.hkl]

data_I                                                                          
_shelx_title ' dmm-51-x2 in Pbca No61' 
_shelx_refln_list_code          4                                               
_shelx_F_calc_maximum     1670.03                                               
_exptl_crystal_F_000      5408.00                                               
_reflns_d_resolution_high  0.8009                                               
                                                                                
loop_                                                                           
 _space_group_symop_operation_xyz                                               
 'x, y, z'                                                                      
 '-x+1/2, -y, z+1/2'                                                            
 'x+1/2, -y+1/2, -z'                                                            
 '-x, y+1/2, -z+1/2'                                                            
 '-x, -y, -z'                                                                   
 'x-1/2, y, -z-1/2'                                                             
 '-x-1/2, y-1/2, z'                                                             
 'x, -y-1/2, z-1/2'                                                             
                                                                                
_cell_length_a    18.7500                                                       
_cell_length_b    15.8889                                                       
_cell_length_c    27.5984                                                       
_cell_angle_alpha  90.000                                                       
_cell_angle_beta   90.000                                                       
_cell_angle_gamma  90.000                                                       
                                                                                
_shelx_F_squared_multiplier     1.000                                           
                                                                                
loop_                                                                           
 _refln_index_h                                                                 
 _refln_index_k                                                                 
 _refln_index_l                                                                 
 _refln_F_squared_calc                                                          
 _refln_F_squared_meas                                                          
 _refln_F_squared_sigma                                                         
 _refln_observed_status                                                         
   2   0   0      39784.20      46250.45      1144.06 o                         
   4   0   0     291922.56     299270.38      6091.19 o                         
   6   0   0      86208.09      92220.80      1313.55 o                         
   8   0   0      68796.12      77793.38      2099.39 o                         
  10   0   0     119690.80     121623.62      2147.11 o                         
  12   0   0     267038.03     267985.75      4475.55 o                         
  14   0   0     464123.28     486002.72      4769.60 o                         
  16   0   0      43348.25     129641.69    345705.88 o                         
  18   0   0      39504.07      41754.49      1434.46 o                         
  20   0   0       3184.01       3244.76       374.92 o                         
  22   0   0      23415.96      24232.80       639.41 o                         
   2   1   0      30403.79      33519.29       266.88 o                         
   4   1   0      24671.07      26943.69       811.51 o                         
   6   1   0      29784.95      31581.99       530.08 o                         
   8   1   0        532.60        840.24       103.09 o                         
  10   1   0       2726.15       2823.92       199.86 o                         
  12   1   0      10909.22      11883.58       512.37 o                         
  14   1   0       8642.26      10867.46       437.85 o                         
  18   1   0       5806.82       5813.59       389.63 o                         
  20   1   0        285.57        401.91       155.95 o                         
  22   1   0       2611.09       2038.43       143.38 o                         
   0   2   0    2788995.50    2419436.50     63238.74 o                         
   2   2   0      59920.45      67363.41       457.92 o                         
   4   2   0      13844.59      15173.15       361.57 o                         
   6   2   0      66206.35      69221.05       943.48 o                         
   8   2   0      75217.18      78990.25       957.93 o                         
  10   2   0      31534.81      32457.35       663.07 o                         
  12   2   0     275690.34     291180.19      7576.73 o                         
  14   2   0     604005.38     613621.44      6218.21 o                         
  16   2   0      42143.54      42588.46      1018.80 o                         
  18   2   0      20767.13      20482.25       704.96 o                         
  20   2   0         65.94        -73.57       135.38 o                         
  22   2   0       6715.66       6900.47       238.07 o                         
   2   3   0      71081.21      78118.04       830.58 o                         
   4   3   0     166063.22     180543.73      4151.35 o                         
   6   3   0      70469.94      74076.48      1004.71 o                         
   8   3   0      51846.51      54830.45      1032.81 o                         
  10   3   0      62498.28      65910.82      1131.01 o                         
  12   3   0     105183.95     105748.77      1979.22 o                         
  14   3   0      12691.98      14928.89       565.82 o                         
  16   3   0        390.75        842.45       220.75 o                         
  18   3   0      42242.95      42876.74       882.50 o                         
  20   3   0       1067.25       1050.09       140.26 o                         
  22   3   0       9802.98       8787.28       292.00 o                         
   0   4   0     367104.31     361918.81      2876.61 o                         
   2   4   0      14810.30      19476.93       567.26 o                         
   4   4   0      33089.47      38808.62      1563.01 o                         
   6   4   0      16503.05      17221.43       441.90 o                         
   8   4   0       2288.24       2478.45       198.49 o                         
  10   4   0       3586.93       5152.18       486.66 o                         
  12   4   0     221608.94     228061.25      3461.35 o                         
  14   4   0     422010.78     436512.91      6564.58 o                         
  16   4   0       2732.44       3849.82       308.33 o                         
  18   4   0       4137.81       4404.04       286.41 o                         
  20   4   0        964.04        957.23       147.65 o                         
  22   4   0        209.88        134.16        65.41 o                         
   2   5   0     140457.27     142317.02      1635.89 o                         
   4   5   0     391142.12     403495.62      6696.72 o                         
   6   5   0      27037.80      29094.67       570.63 o                         
   8   5   0     273084.19     282557.66      3088.44 o                         
  10   5   0      32841.26      35346.40      1271.59 o                         
  12   5   0     124399.16     131777.53      3587.09 o                         
  14   5   0      19692.94      21319.84       588.62 o                         
  16   5   0        134.66        952.19       213.22 o                         
  18   5   0     115545.34     116524.76      1539.35 o                         
  20   5   0       7179.83       7505.26       316.60 o                         
  22   5   0      11028.11       9274.65       310.46 o                         
   0   6   0     343020.53     350462.75      3014.70 o                         
   2   6   0      48660.52      48531.79      1775.30 o                         
   4   6   0      93275.55     103005.30      1340.27 o                         
   6   6   0      33935.75      34809.74       849.52 o                         
   8   6   0      14176.75      15903.68       802.55 o                         
  10   6   0       2690.13       4258.39       554.70 o                         
  12   6   0      69800.03      72136.12      1866.38 o                         
  14   6   0     127705.04     130702.62      1373.64 o                         
  16   6   0        765.31       1680.92       247.38 o                         
  18   6   0       5618.40       5175.64       296.82 o                         
  20   6   0         31.30        362.16       102.24 o                         
   2   7   0     101512.90      94386.95      1755.57 o                         
   4   7   0     326194.38     328576.41      2815.94 o                         
   6   7   0     145096.48     146575.39      2282.40 o                         
   8   7   0     191119.28     183511.73      3854.63 o                         
  10   7   0      50894.37      52654.12      5083.39 o                         
  12   7   0     140222.03     146109.88      2639.44 o                         
  14   7   0      20502.34      20835.96      1358.75 o                         
  16   7   0        341.68       1181.53       274.50 o                         
  18   7   0     129092.25     136455.94      1695.46 o                         
  20   7   0      16921.01      16536.55       767.37 o                         
   0   8   0      10156.81      10864.03       597.37 o                         
   2   8   0      12224.77      10154.42       540.88 o                         
   4   8   0      86597.06      91249.64      1905.10 o                         
   6   8   0       8179.48       7808.40       574.83 o                         
   8   8   0     115756.04     116224.05      3181.26 o                         
  10   8   0       6798.15       8365.89       687.08 o                         
  12   8   0       8598.88       8877.36       692.29 o                         
  14   8   0      42711.54      43299.04      1883.45 o                         
  16   8   0       1690.86       3704.92       758.30 o                         
  18   8   0       5990.33       4772.41       544.62 o                         
  20   8   0        679.05        728.44       196.45 o                         
   2   9   0     113712.95     109007.02      2041.29 o                         
   4   9   0     234686.95     235942.33      2488.97 o                         
   6   9   0     262099.09     256993.73      4421.22 o                         
   8   9   0      52731.19      49896.12      3092.17 o                         
  10   9   0      92399.65      88210.80      3674.30 o                         
  12   9   0     193983.42     196358.52      7471.38 o                         
  14   9   0      22619.31      22252.02      1277.49 o                         
  16   9   0       1093.33       1499.86       384.71 o                         
  18   9   0     114528.62     116031.91      2169.35 o                         
   0  10   0      23590.17      23955.19      1273.53 o                         
   2  10   0       1801.30       1647.20       245.90 o                         
   4  10   0      85138.41      91699.32      1901.57 o                         
   6  10   0      14828.11      15231.22      1063.45 o                         
   8  10   0     107794.04     102030.52      3008.45 o                         
  10  10   0      24257.37      23173.77      1019.79 o                         
  12  10   0         36.76        226.32       254.24 o                         
  14  10   0       2186.78       1965.91       418.28 o                         
  16  10   0          5.96       3612.09       638.21 o                         
  18  10   0       4261.05       4102.15       394.39 o                         
   2  11   0     128178.59     122230.08      1999.06 o                         
   4  11   0     131806.61     134526.89      1816.93 o                         
   6  11   0     105569.63     101383.87      2021.91 o                         
   8  11   0     103406.91      97310.29      4739.97 o                         
  10  11   0      18620.51      17456.58      1083.08 o                         
  12  11   0      69023.09      67297.77      2048.53 o                         
  14  11   0      21429.51      21995.18      1113.10 o                         
  16  11   0       7804.10       8023.15       591.84 o                         
  18  11   0     101936.70      93913.43      1485.59 o                         
   0  12   0      77387.80      73394.43      1565.70 o                         
   2  12   0       5730.50       6118.08       395.71 o                         
   4  12   0       3131.68       4831.39       379.33 o                         
   6  12   0      11684.74      10320.42       486.70 o                         
   8  12   0     151563.02     146823.59      2932.35 o                         
  10  12   0      10001.07       9232.53       826.64 o                         
  12  12   0       5607.37       5407.71       579.94 o                         
  14  12   0      50216.91      49905.79      1534.21 o                         
  16  12   0        496.80       3350.00       442.74 o                         
   2  13   0      62852.00      62100.48      1086.12 o                         
   4  13   0      10560.14      11483.49       514.48 o                         
   6  13   0      96906.09     101060.34      2741.69 o                         
   8  13   0      60586.43      57591.82      1836.65 o                         
  10  13   0       3840.18       4252.32       530.30 o                         
  12  13   0      31248.05      30274.10       761.02 o                         
  14  13   0      11658.18      13440.24       742.75 o                         
  16  13   0      18145.57      14295.99       591.78 o                         
   0  14   0      81001.95      78196.78      2140.43 o                         
   2  14   0         96.25        118.69       237.29 o                         
   4  14   0       6086.06       7663.27       668.85 o                         
   6  14   0      40446.61      39025.98      1610.92 o                         
   8  14   0     168410.89     167974.61      2990.13 o                         
  10  14   0       7562.90       7049.92      1096.21 o                         
  12  14   0      15775.57      16089.78       695.21 o                         
  14  14   0     116036.83     106654.77      1758.55 o                         
   2  15   0      36283.14      36526.33      1042.23 o                         
   4  15   0        165.36        143.70       164.00 o                         
   6  15   0      88839.72      94694.69      2224.21 o                         
   8  15   0      27480.81      30284.55      1246.68 o                         
  10  15   0      14264.52      14661.08       856.31 o                         
  12  15   0       4432.28       6217.18      1492.26 o                         
   0  16   0     120483.05     118068.80      2516.87 o                         
   2  16   0       5764.38       5394.25       397.62 o                         
   4  16   0       7960.38       9101.81       557.52 o                         
   6  16   0      55220.40      51922.25      1554.91 o                         
   8  16   0      37925.26      43866.98      4844.97 o                         
  10  16   0         84.09         99.91       196.48 o                         
  12  16   0       9333.52       8854.68       453.69 o                         
   2  17   0      10569.98      13920.43       630.43 o                         
   4  17   0      20713.57      19999.93       921.54 o                         
   6  17   0      40245.33      51712.64      5582.51 o                         
   8  17   0      21979.45      23778.61      1908.90 o                         
  10  17   0      52039.61      45417.07      2890.95 o                         
   0  18   0      83670.98      79474.27      3142.79 o                         
   2  18   0       3098.71       3300.10       218.57 o                         
   4  18   0       3646.30       5652.37      1338.85 o                         
   6  18   0      10832.20      13717.83      2886.68 o                         
   8  18   0       7771.86      13189.46       591.35 o                         
   2  19   0       6454.44       7701.49      1132.78 o                         
   4  19   0      42621.41      41603.02       915.69 o                         
   6  19   0      26302.98      28574.98       730.18 o                         
   1   1   1      41148.44      42925.74       398.89 o                         
   2   1   1    1415715.50    1529507.62     20190.88 o                         
   3   1   1     163936.22     172567.91      1565.86 o                         
   4   1   1       2405.07       2464.83        74.97 o                         
   5   1   1       5952.58       6331.45       114.25 o                         
   6   1   1     273266.72     287590.66      3039.82 o                         
   7   1   1      28252.03      30495.79       374.56 o                         
   8   1   1      45798.13      49425.50       495.20 o                         
   9   1   1         17.87         39.77        59.73 o                         
  10   1   1      52515.70      54868.56       600.54 o                         
  11   1   1      10856.05      11479.81       312.62 o                         
  12   1   1     386526.12     402669.25      2590.03 o                         
  13   1   1          5.26         38.13        82.34 o                         
  14   1   1     169890.45     166303.28      9406.70 o                         
  15   1   1      65486.82     104596.45     59400.75 o                         
  16   1   1     146476.75     185677.20     82070.45 o                         
  17   1   1       2908.54       3230.79       212.10 o                         
  18   1   1       1438.25       1449.25       147.05 o                         
  19   1   1       4620.67       4345.98       224.66 o                         
  20   1   1      36085.20      37429.01       629.08 o                         
  21   1   1       5212.78       5121.46       186.59 o                         
  22   1   1        592.51        494.96        54.71 o                         
  23   1   1        298.88        129.62        44.24 o                         
   0   2   1      18876.73      19518.03      1819.68 o                         
   1   2   1        915.56        792.37        41.95 o                         
   2   2   1     528568.50     539538.50      1367.87 o                         
   3   2   1          8.96        343.76        40.34 o                         
   4   2   1      27136.75      28459.28       267.03 o                         
   5   2   1       1689.06       1904.54        76.79 o                         
   6   2   1     175459.75     189705.34      2328.62 o                         
   7   2   1      16917.43      17364.49       300.24 o                         
   8   2   1        942.03       1028.47        89.66 o                         
   9   2   1       2593.76       3054.80       144.66 o                         
  10   2   1      63263.23      64605.40       680.50 o                         
  11   2   1       9305.24       9118.51       288.27 o                         
  12   2   1      10385.52      11404.80       692.04 o                         
  13   2   1       1947.36       2222.43       238.55 o                         
  14   2   1       2853.20       3952.40       226.48 o                         
  16   2   1      23369.18      23796.62       545.69 o                         
  17   2   1        201.79        292.39       103.18 o                         
  18   2   1         75.90        -54.38        99.41 o                         
  19   2   1        706.46        733.04        94.52 o                         
  20   2   1       3395.97       3601.47       169.30 o                         
  21   2   1         44.59        -48.49        94.57 o                         
  22   2   1        615.70        786.03        71.42 o                         
  23   2   1          9.22        -16.12        48.76 o                         
   1   3   1        448.58        523.55        52.63 o                         
   2   3   1     548642.19     586495.44      6743.16 o                         
   3   3   1      66536.20      67934.57      1024.81 o                         
   4   3   1      11447.68      13358.80       204.99 o                         
   5   3   1        148.07        294.91        48.79 o                         
   6   3   1      80979.50      82938.91       780.13 o                         
   7   3   1      11176.73      11371.16       249.31 o                         
   8   3   1      51657.10      55732.93       796.87 o                         
   9   3   1       6132.21       7015.26       265.38 o                         
  10   3   1      21065.23      22480.72       468.39 o                         
  11   3   1      18849.28      18804.74       451.90 o                         
  12   3   1     339055.19     333589.19     18238.92 o                         
  13   3   1          2.00        398.17       147.30 o                         
  14   3   1     144358.20     163372.92     28797.37 o                         
  15   3   1      25282.38      24674.41       512.26 o                         
  16   3   1     141060.16     142215.28      1294.10 o                         
  17   3   1       3968.93       3918.66       226.60 o                         
  18   3   1        209.46        336.56        87.87 o                         
  19   3   1       4994.20       4889.95       206.34 o                         
  20   3   1      12287.56      12388.21       304.71 o                         
  21   3   1       4109.35       3939.76       158.41 o                         
  22   3   1       1653.38       1394.37        88.60 o                         
   0   4   1      33716.79      27367.40      2051.83 o                         
   1   4   1        190.69        203.76        43.99 o                         
   2   4   1     437480.69     439811.59      5666.96 o                         
   3   4   1        918.28       1380.72        94.73 o                         
   4   4   1     132600.38     134800.58      1506.09 o                         
   5   4   1      15510.12      16466.29       288.56 o                         
   6   4   1       2437.23       2749.44       146.74 o                         
   7   4   1      23228.17      24652.38       391.08 o                         
   8   4   1      46775.36      48096.55       690.64 o                         
   9   4   1       1282.24       1140.46       167.06 o                         
  10   4   1     193159.95     203589.11      1905.37 o                         
  11   4   1       7025.88       7185.95       435.29 o                         
  12   4   1      31757.89      34800.27       875.93 o                         
  13   4   1       1600.48       1662.92       121.56 o                         
  14   4   1       9615.82      11052.48       335.16 o                         
  15   4   1        505.66        565.15       109.71 o                         
  16   4   1      51074.38      51739.37       690.36 o                         
  17   4   1       8700.02       8357.57       283.71 o                         
  18   4   1        299.18        248.97        78.65 o                         
  19   4   1        134.23         56.54        84.14 o                         
  20   4   1      24705.09      24782.61       414.83 o                         
  21   4   1         24.50        -20.03        69.71 o                         
  22   4   1        388.69        273.78        45.29 o                         
   1   5   1       5358.10       5698.47       139.65 o                         
   2   5   1     314187.88     322890.22      2945.43 o                         
   3   5   1      77219.04      82293.69       719.06 o                         
   4   5   1      35811.81      30409.40      1712.47 o                         
   5   5   1      13258.70      15555.34       262.77 o                         
   6   5   1      18646.59      23420.35       682.36 o                         
   7   5   1      33848.14      35454.95       695.82 o                         
   8   5   1       4896.23       5611.85       327.70 o                         
   9   5   1        278.73      33886.66     19725.10 o                         
  10   5   1      38735.51      39151.03      1118.53 o                         
  11   5   1      17747.94      18092.15       752.85 o                         
  12   5   1     132374.00     137645.62      2257.97 o                         
  13   5   1        677.41        666.56        90.20 o                         
  14   5   1      56498.18      57412.92       651.69 o                         
  15   5   1       1185.38        952.61       113.75 o                         
  16   5   1     102296.54     103850.12      1221.16 o                         
  17   5   1        730.14        694.25        85.49 o                         
  18   5   1        241.76       1336.16       160.95 o                         
  19   5   1      16507.05      16418.14       353.53 o                         
  20   5   1       2468.49       2696.01       137.01 o                         
  21   5   1       7184.95       6834.34       189.40 o                         
  22   5   1       2687.33       2425.27       140.75 o                         
   0   6   1      50169.83      46110.79      1535.10 o                         
   1   6   1       1947.00       1529.47        89.32 o                         
   2   6   1     763041.06     767996.12      4259.77 o                         
   3   6   1       3114.27       3324.29       138.54 o                         
   4   6   1     136504.22     134478.11       887.82 o                         
   5   6   1      20032.60      19880.57       397.71 o                         
   6   6   1       6085.64       6950.42       288.99 o                         
   7   6   1         39.10        145.28        80.12 o                         
   8   6   1         83.56        360.26        94.42 o                         
   9   6   1      17684.00      17542.78       621.41 o                         
  10   6   1     301448.84     308266.66      3131.83 o                         
  11   6   1         53.64        -28.52       326.59 o                         
  12   6   1      30613.31      31131.96       932.48 o                         
  13   6   1       6813.84       7104.75       252.09 o                         
  14   6   1        364.89        950.57       112.93 o                         
  15   6   1         56.64        181.31        76.27 o                         
  16   6   1     138836.98     139232.92      1239.34 o                         
  17   6   1         42.11         61.49        72.34 o                         
  18   6   1       6384.31       6246.04       225.93 o                         
  19   6   1        368.01        376.39        63.92 o                         
  20   6   1      28559.46      28124.04       396.65 o                         
  21   6   1       3186.11       2935.69       141.19 o                         
   1   7   1       9386.17       8988.18       255.64 o                         
   2   7   1      97394.16      97080.88       798.01 o                         
   3   7   1       5082.75       4654.62       364.15 o                         
   4   7   1      25847.50      23393.33       565.71 o                         
   5   7   1       7447.13       7597.36       275.47 o                         
   6   7   1      41290.90      47768.81       843.22 o                         
   7   7   1      57801.36      59964.05       955.73 o                         
   8   7   1        107.03        233.79       129.47 o                         
   9   7   1       7190.67       7717.61       439.82 o                         
  10   7   1      15310.08      15026.14       743.35 o                         
  11   7   1      31626.79      31051.71       833.58 o                         
  12   7   1      16166.30      16042.29       650.05 o                         
  13   7   1        695.56        600.33       146.56 o                         
  14   7   1       9152.92       9041.94       665.83 o                         
  15   7   1       1014.77       1100.63       188.40 o                         
  16   7   1      56534.83      58917.79      1639.69 o                         
  17   7   1       3544.59       3485.82       215.95 o                         
  18   7   1        435.46       2538.10       248.73 o                         
  19   7   1       4722.47       4890.44       305.35 o                         
  20   7   1       1564.05       1096.56       168.78 o                         
  21   7   1       2677.91       1930.42       252.05 o                         
   0   8   1      30969.46      30876.38       707.70 o                         
   1   8   1       4319.10       4387.05       195.25 o                         
   2   8   1     261719.64     262006.69      1554.74 o                         
   3   8   1       5136.92       5247.71       242.28 o                         
   4   8   1     142578.52     138564.34      1287.95 o                         
   5   8   1      25467.95      25266.17       590.83 o                         
   6   8   1      51161.29      54260.94       896.57 o                         
   7   8   1        400.02        459.62       128.83 o                         
   8   8   1       9889.95      10574.44       536.96 o                         
   9   8   1      22669.14      17677.46      3761.90 o                         
  10   8   1     420583.06     369948.56     48412.29 o                         
  11   8   1       9118.96       9243.51       479.55 o                         
  12   8   1      93594.45      89209.48      1854.91 o                         
  13   8   1       3972.34       4309.21       366.33 o                         
  14   8   1        906.78       1391.62       323.57 o                         
  15   8   1       3557.50       3192.84       397.21 o                         
  16   8   1     172595.94     175535.39      2443.87 o                         
  17   8   1         90.24        326.76       190.42 o                         
  18   8   1       7958.97       8829.07       486.03 o                         
  19   8   1       2929.44       2846.70       248.90 o                         
  20   8   1       1812.67       1517.06       163.35 o                         
   1   9   1      14655.93      14533.43       378.99 o                         
   2   9   1      30453.14      31872.92       623.34 o                         
   3   9   1       1634.57       1562.28       148.81 o                         
   4   9   1      20747.41      19540.86       616.44 o                         
   5   9   1       2359.80       2377.44       187.86 o                         
   6   9   1     103580.36     108737.98      1977.48 o                         
   7   9   1       1350.08       1244.13       213.76 o                         
   8   9   1      17027.36      15957.10       879.32 o                         
   9   9   1        308.19        193.87       126.21 o                         
  10   9   1      25559.41      25465.44       863.16 o                         
  11   9   1      83408.36      80712.17      1846.35 o                         
  12   9   1       1610.70       2700.07       342.02 o                         
  13   9   1       3615.37       2663.54       335.83 o                         
  14   9   1        479.72        101.05       210.36 o                         
  15   9   1       1962.68       2025.61       319.69 o                         
  16   9   1      11294.40      11229.65       603.75 o                         
  17   9   1        543.91        344.09       156.83 o                         
  18   9   1         27.58       2562.13       357.06 o                         
  19   9   1        512.81        311.90       122.73 o                         
  20   9   1      18487.63      14648.02       593.17 o                         
   0  10   1      29781.20      30048.72       829.22 o                         
   1  10   1       7932.75       7566.21       311.93 o                         
   2  10   1     131992.16     129812.24      1355.87 o                         
   3  10   1       6055.91       6015.15       303.70 o                         
   4  10   1     205387.61     191585.73      1916.41 o                         
   5  10   1      30031.11      29020.62       800.08 o                         
   6  10   1      18792.88      20849.03       763.28 o                         
   7  10   1        143.78        116.95        90.77 o                         
   8  10   1       2550.42       3712.00       257.29 o                         
   9  10   1       7527.25       7425.32       403.23 o                         
  10  10   1     210522.70     210586.02      2673.02 o                         
  11  10   1       3302.87       2841.12       331.17 o                         
  12  10   1      28587.36      26534.61       962.49 o                         
  13  10   1      13675.16      13144.83       938.60 o                         
  14  10   1       6641.51       6752.97       486.79 o                         
  15  10   1       2177.03       2241.25       283.16 o                         
  16  10   1     177087.61     179510.75      2101.10 o                         
  17  10   1       2565.41       2562.61       257.64 o                         
  18  10   1       7800.09       8647.21       385.65 o                         
  19  10   1       4016.10       3391.30       317.25 o                         
   1  11   1       3845.20       3914.83       259.65 o                         
   2  11   1       9426.77       8967.34       391.15 o                         
   3  11   1       1273.54       1404.70       172.05 o                         
   4  11   1      13035.56      13509.90       543.90 o                         
   5  11   1       6418.05       6123.82       245.50 o                         
   6  11   1     105798.31     104186.38      1147.97 o                         
   7  11   1        969.52        780.12       114.95 o                         
   8  11   1      32707.48      29118.92       766.58 o                         
   9  11   1       5027.73       4771.57       308.75 o                         
  10  11   1      40301.29      40275.54      1132.66 o                         
  11  11   1       3198.52       2879.12       240.38 o                         
  12  11   1        694.23       1425.47       312.45 o                         
  13  11   1       1704.44       1510.87       251.96 o                         
  14  11   1       8005.01       8049.41       500.58 o                         
  15  11   1       2492.90       2122.95       261.98 o                         
  16  11   1        175.88        532.91       148.17 o                         
  17  11   1        595.09        801.27       155.39 o                         
  18  11   1        150.35       2134.31       394.91 o                         
   0  12   1      28389.37      29553.75       708.42 o                         
   1  12   1      26695.44      24693.11       435.59 o                         
   2  12   1      63084.71      61758.77       713.57 o                         
   3  12   1       9344.80       9152.46       279.48 o                         
   4  12   1     136284.94     129022.85      1476.02 o                         
   5  12   1       1208.52       1109.33       121.12 o                         
   6  12   1        330.57        278.95       102.88 o                         
   7  12   1       1739.07       1578.91       151.35 o                         
   8  12   1       1956.73       3796.77       447.40 o                         
   9  12   1      27293.70      24506.63      1098.68 o                         
  10  12   1     106871.72     105185.57      1766.44 o                         
  11  12   1        283.39        437.31       128.74 o                         
  12  12   1       5681.47       5358.41       414.91 o                         
  13  12   1      12172.41      11050.42       591.34 o                         
  14  12   1      12163.16      11853.09       552.51 o                         
  15  12   1       1563.62       1506.63       203.24 o                         
  16  12   1      89086.78      85851.91      2776.66 o                         
  17  12   1       9837.12       9112.26       518.75 o                         
   1  13   1        260.65        366.69       106.56 o                         
   2  13   1      25469.48      23942.99       568.63 o                         
   3  13   1       4559.56       4644.68       234.85 o                         
   4  13   1       6499.29       6525.73       287.09 o                         
   5  13   1       1114.77        771.75       136.06 o                         
   6  13   1     131087.83     131649.98      3439.42 o                         
   7  13   1        116.40        263.46       144.97 o                         
   8  13   1      48265.27      42544.65      1116.87 o                         
   9  13   1        939.69        606.98       178.15 o                         
  10  13   1      14153.60      13973.50       480.04 o                         
  11  13   1        135.35        285.89       118.43 o                         
  12  13   1      23223.25      21988.14       642.47 o                         
  13  13   1        165.63        111.76       132.01 o                         
  14  13   1      12045.29      12736.67       507.79 o                         
  15  13   1        350.26        479.21       140.42 o                         
  16  13   1      12964.78      11065.05       567.70 o                         
   0  14   1      16972.93      17562.25       757.51 o                         
   1  14   1      32962.46      31002.70       676.76 o                         
   2  14   1       3655.08       3545.80       248.00 o                         
   3  14   1       2730.26       2760.50       214.95 o                         
   4  14   1     110001.36     109375.84      2909.16 o                         
   5  14   1       1868.77       1640.59       171.65 o                         
   6  14   1      11833.42      12918.81       459.71 o                         
   7  14   1       1271.75        939.15       218.37 o                         
   8  14   1      24572.30      28010.08      2218.42 o                         
   9  14   1       7573.75       6777.62       328.44 o                         
  10  14   1      43516.23      42357.48       653.99 o                         
  11  14   1          1.77        -54.47        91.27 o                         
  12  14   1         23.22        396.45       111.64 o                         
  13  14   1      12415.79      11891.47       467.53 o                         
  14  14   1       4553.27       5899.17      1233.03 o                         
  15  14   1        914.28        915.96       194.31 o                         
   1  15   1         52.34        205.89       131.07 o                         
   2  15   1      42201.97      43646.70       955.63 o                         
   3  15   1        948.05       1082.65       177.68 o                         
   4  15   1       2336.18       2099.46       190.00 o                         
   5  15   1          2.48        -13.25       119.43 o                         
   6  15   1      88709.72      86042.40      3603.24 o                         
   7  15   1        904.15        963.04       222.18 o                         
   8  15   1      70526.33      65692.66      1673.96 o                         
   9  15   1         48.67        -16.45        80.79 o                         
  10  15   1       5523.09       6093.50       242.72 o                         
  11  15   1        137.37        198.65       119.65 o                         
  12  15   1      55156.81      51490.27      1225.74 o                         
  13  15   1        613.58        638.01       205.90 o                         
  14  15   1      15620.76      15136.56       590.57 o                         
   0  16   1       2086.07       7255.94      1101.11 o                         
   1  16   1      14211.37      13878.59       445.12 o                         
   2  16   1        818.63        781.54       145.91 o                         
   3  16   1       1253.03       1006.47       131.81 o                         
   4  16   1      41232.16      41819.29       852.21 o                         
   5  16   1      13157.86      12480.46       469.51 o                         
   6  16   1      19853.56      21395.44       684.36 o                         
   7  16   1        222.46        345.11       113.90 o                         
   8  16   1      46956.31      52646.15      2399.72 o                         
   9  16   1       6851.22       6958.74       293.81 o                         
  10  16   1       3623.98       3047.65       154.51 o                         
  11  16   1        894.42        821.35       108.50 o                         
  12  16   1       9826.28       8624.44       484.05 o                         
   1  17   1         20.98        124.33        93.84 o                         
   2  17   1      61349.58      61357.72       710.25 o                         
   3  17   1        326.58        662.39       206.88 o                         
   4  17   1        103.08        187.92       219.98 o                         
   5  17   1       1080.53        928.50       132.61 o                         
   6  17   1      65725.75      68950.55      3025.01 o                         
   7  17   1        742.59       1756.07       364.58 o                         
   8  17   1      22919.03      22618.43      1595.24 o                         
   9  17   1          0.90        -92.65        92.65 o                         
  10  17   1        440.50       3485.11       333.12 o                         
   1  18   1       2151.92       2005.53        92.99 o                         
   2  18   1       7413.58       7735.38       320.30 o                         
   3  18   1         42.92         82.00        86.74 o                         
   4  18   1      18890.13      19599.17       941.19 o                         
   5  18   1      16163.60      14663.41       798.70 o                         
   6  18   1      31592.43      32754.23       860.46 o                         
   7  18   1       2702.39       2536.89       202.01 o                         
   8  18   1      34269.56      35573.74       609.16 o                         
   9  18   1       5306.69       4786.26       212.40 o                         
   1  19   1        191.14        186.72        53.27 o                         
   2  19   1      21695.75      20646.08       612.52 o                         
   3  19   1        142.46        239.52       236.47 o                         
   4  19   1       2540.05       6864.60       324.94 o                         
   5  19   1       2203.07       2720.09       255.02 o                         
   6  19   1      26557.58      27207.49       506.44 o                         
   0   0   2    1650640.00    1593137.75      6268.33 o                         
   1   0   2      93031.66     102345.46      1086.30 o                         
   2   0   2      17433.11      19458.92       287.63 o                         
   3   0   2      94234.59      97465.91      3417.13 o                         
   4   0   2      13811.83      15125.40       483.26 o                         
   5   0   2     172141.81     180133.80      1803.17 o                         
   6   0   2      96578.88     103084.56      2242.14 o                         
   7   0   2       1918.26       2247.65       140.65 o                         
   8   0   2      98329.62     102422.55      1360.54 o                         
   9   0   2      73229.09      76960.81      1101.47 o                         
  10   0   2      27982.99      28834.06       766.55 o                         
  11   0   2        456.90        784.34       165.04 o                         
  12   0   2     129220.67     130586.62      1826.10 o                         
  13   0   2     147623.86     149619.05      2477.97 o                         
  14   0   2     333382.38     347104.16      2360.56 o                         
  15   0   2       5095.86       5270.88       448.53 o                         
  16   0   2      11061.21     346231.16     35240.60 o                         
  17   0   2      54281.18      51478.84      1133.81 o                         
  18   0   2        309.96        405.66       124.72 o                         
  19   0   2      10760.80      10979.84       520.02 o                         
  20   0   2        192.80        117.13       219.16 o                         
  21   0   2       4244.55       4814.64       231.21 o                         
  22   0   2      39517.52      38274.41       560.13 o                         
  23   0   2      17443.97      16516.22       360.51 o                         
   1   1   2        221.85        405.14        28.98 o                         
   2   1   2       4514.91       4613.00       145.12 o                         
   3   1   2       4718.08       5432.60       103.96 o                         
   4   1   2       8878.39       9804.90       167.56 o                         
   5   1   2        342.66        824.54        60.42 o                         
   6   1   2      16836.99      18122.77       355.15 o                         
   7   1   2       2076.08       2520.84        83.07 o                         
   8   1   2       2985.61       3554.26       141.37 o                         
   9   1   2       5103.31       5373.90       184.40 o                         
  10   1   2       4623.18       4303.49       184.15 o                         
  11   1   2       1225.78       1333.94       132.60 o                         
  12   1   2       4140.12       4717.16       250.63 o                         
  13   1   2       2906.15       3027.23       243.98 o                         
  14   1   2       6340.85       7936.54       265.81 o                         
  15   1   2       2580.97      51261.92     48279.36 o                         
  16   1   2          1.37        432.69       176.37 o                         
  17   1   2        150.25        224.35        94.90 o                         
  18   1   2       8776.20       8705.94       328.60 o                         
  19   1   2         49.13         25.73        96.85 o                         
  20   1   2         16.19       1016.05       163.88 o                         
  21   1   2        186.59        104.45        71.24 o                         
  22   1   2       2143.86       1764.38        87.74 o                         
  23   1   2         20.42         72.85        44.55 o                         
   0   2   2    1853034.12    1794895.88     20974.23 o                         
   1   2   2     125109.97     124486.44      2169.35 o                         
   2   2   2       1841.99       2282.81        82.27 o                         
   3   2   2      41685.12      43491.76       534.77 o                         
   4   2   2       8567.41       8593.69       175.71 o                         
   5   2   2     265077.12     271624.88      2164.59 o                         
   6   2   2      87531.78      91917.59      1564.75 o                         
   7   2   2       7111.18       7713.13       202.09 o                         
   8   2   2     159490.39     172954.84      1242.92 o                         
   9   2   2      56762.94      62056.94       688.02 o                         
  10   2   2       6063.59       6513.91       233.56 o                         
  11   2   2        114.15        466.32        99.00 o                         
  12   2   2     143181.94     145393.14      1355.18 o                         
  13   2   2      81265.34      81119.19      1877.56 o                         
  14   2   2     406517.06     412285.56      2397.63 o                         
  15   2   2       8972.32      49704.63     52032.56 o                         
  16   2   2       7383.12       7573.98       310.83 o                         
  17   2   2      55371.91      55719.47       828.08 o                         
  18   2   2       1277.02       1132.56       122.41 o                         
  19   2   2       7568.72       7601.74       278.43 o                         
  20   2   2        711.41        840.25        94.42 o                         
  21   2   2       9830.61       9566.58       245.98 o                         
  22   2   2      18201.37      17629.96       263.57 o                         
  23   2   2      16213.89      15385.44       256.39 o                         
   1   3   2      10771.88      11180.12       171.72 o                         
   2   3   2      22263.35      21764.85       311.97 o                         
   3   3   2      45489.12      47366.26       370.58 o                         
   4   3   2     148718.83     159964.89      1786.08 o                         
   5   3   2       4368.82       4246.56       127.90 o                         
   6   3   2       9702.18      11651.95       231.02 o                         
   7   3   2       2445.34       2868.58       118.88 o                         
   8   3   2      64210.41      69033.67      1145.45 o                         
   9   3   2         99.18        480.11        80.81 o                         
  10   3   2      56067.78      54830.48       779.55 o                         
  11   3   2      18292.24      20328.08       483.86 o                         
  12   3   2      41929.52      43701.10       861.72 o                         
  13   3   2      31252.35      31068.54       669.71 o                         
  14   3   2      11317.59      36960.21     27228.04 o                         
  15   3   2       4213.34      44613.59     53887.52 o                         
  16   3   2        475.51       1056.40       148.30 o                         
  17   3   2      10747.54       9679.79       344.86 o                         
  18   3   2      31456.20      31405.75       527.65 o                         
  19   3   2        126.00        228.07        78.92 o                         
  20   3   2         27.23        704.81       122.64 o                         
  21   3   2       1264.35       1358.17       100.21 o                         
  22   3   2      16864.92      14584.49       323.41 o                         
   0   4   2     772735.88     781045.56      4730.59 o                         
   1   4   2      79901.61      82339.00       823.08 o                         
   2   4   2      16048.73      15473.00       261.42 o                         
   3   4   2      22491.14      23166.91       238.59 o                         
   4   4   2      85645.23      96077.37      1263.50 o                         
   5   4   2     162557.44     165261.31      2173.42 o                         
   6   4   2      12657.32      13014.24       460.18 o                         
   7   4   2      17117.74      18986.30       359.36 o                         
   8   4   2      87058.83      91584.59       918.55 o                         
   9   4   2     133492.19     135245.80      1254.17 o                         
  10   4   2         33.51        734.10       168.16 o                         
  11   4   2         40.89        125.48       102.67 o                         
  12   4   2     105909.90     107643.64      1676.61 o                         
  13   4   2      30985.00      34980.57      2077.95 o                         
  14   4   2     322547.19     321698.38      6634.43 o                         
  15   4   2        312.13        553.83       105.64 o                         
  16   4   2       6917.92       7092.03       273.27 o                         
  17   4   2      32445.84      33078.39       543.95 o                         
  18   4   2       3006.12       2887.75       167.22 o                         
  19   4   2      24775.50      24887.79       442.88 o                         
  20   4   2        352.52        536.40        81.12 o                         
  21   4   2      12238.16      11245.29       269.31 o                         
  22   4   2       7192.14       6780.79       188.00 o                         
   1   5   2      19796.74      20055.70       232.32 o                         
   2   5   2      66915.98      62685.41       779.19 o                         
   3   5   2       2353.41       2016.83       173.68 o                         
   4   5   2     383687.34     397774.06      1808.44 o                         
   5   5   2      36703.65      37034.23       384.40 o                         
   6   5   2      35057.62      36991.81       439.24 o                         
   7   5   2     133189.38     139774.05      1346.65 o                         
   8   5   2     134826.59     141075.08      1208.49 o                         
   9   5   2        292.45        499.67       205.30 o                         
  10   5   2     102979.35     100166.64      3098.57 o                         
  11   5   2      20806.22      21683.17       814.98 o                         
  12   5   2      62497.51      65937.65      1506.71 o                         
  13   5   2       8849.36       8469.44       234.46 o                         
  14   5   2      19321.68      19892.03       396.76 o                         
  15   5   2       7794.22       7722.87       258.56 o                         
  16   5   2        867.45       1325.23       140.67 o                         
  17   5   2       1015.29       1178.24       109.92 o                         
  18   5   2     101318.32     103406.50      1158.69 o                         
  19   5   2       6730.80       7071.06       239.70 o                         
  20   5   2       1578.69       2121.80       132.32 o                         
  21   5   2       1591.86       1974.91       108.61 o                         
  22   5   2      25083.57      22012.13       698.35 o                         
   0   6   2     216771.14     217885.92      1552.40 o                         
   1   6   2      76092.76      75253.04       513.89 o                         
   2   6   2      29646.83      27547.04       713.53 o                         
   3   6   2       9937.17      10912.74       258.81 o                         
   4   6   2       3006.01       3961.02       308.15 o                         
   5   6   2      10295.67      10421.41       294.85 o                         
   6   6   2        171.35        468.71        95.63 o                         
   7   6   2      14623.74      15540.32       469.41 o                         
   8   6   2        480.26        513.57       131.69 o                         
   9   6   2     261000.73     264004.78      2414.49 o                         
  10   6   2         22.79       1120.31       220.40 o                         
  11   6   2       1625.74       2099.79       241.98 o                         
  12   6   2      36727.78      37726.42       710.85 o                         
  13   6   2       2310.16       2372.11       163.91 o                         
  14   6   2      78913.15      78528.25      1330.18 o                         
  15   6   2        151.02        218.45        81.46 o                         
  16   6   2        677.87       1996.85       182.64 o                         
  17   6   2      14400.29      15274.67       357.10 o                         
  18   6   2        242.59        563.46        95.90 o                         
  19   6   2      27025.21      26459.78       419.60 o                         
  20   6   2        153.90        249.75        62.59 o                         
  21   6   2      12166.88      10436.75       399.91 o                         
   1   7   2       4401.67       4101.80       177.46 o                         
   2   7   2      65662.13      61411.02       751.74 o                         
   3   7   2      44566.64      45362.04       531.73 o                         
   4   7   2     404525.44     408452.88      2876.49 o                         
   5   7   2      29254.48      30862.78       584.03 o                         
   6   7   2      57515.77      56161.55       822.85 o                         
   7   7   2      78136.23      76678.48      1208.71 o                         
   8   7   2     142617.95     141718.33      1737.23 o                         
   9   7   2      32763.92      35296.69       919.13 o                         
  10   7   2     170462.09     169493.14      3947.34 o                         
  11   7   2      30996.80      31530.29       790.26 o                         
  12   7   2      63337.98      62944.22      1215.13 o                         
  13   7   2       5649.11       6185.07       401.49 o                         
  14   7   2      15820.54      16926.73       685.02 o                         
  15   7   2       6487.03       6904.51       519.06 o                         
  16   7   2       1713.77       2078.30       202.14 o                         
  17   7   2      15757.50      16008.10       453.52 o                         
  18   7   2     154414.42     153487.58      1832.90 o                         
  19   7   2       7788.69       7938.77       338.52 o                         
  20   7   2       4857.81       4310.72       213.96 o                         
  21   7   2       5558.53       5066.17       390.26 o                         
   0   8   2        265.79        417.71       113.74 o                         
   1   8   2      31482.10      31936.24       512.10 o                         
   2   8   2      17711.41      15572.29       634.37 o                         
   3   8   2      21369.80      22323.23       491.83 o                         
   4   8   2       6739.51       8036.24       379.28 o                         
   5   8   2      14531.72      15258.15       496.27 o                         
   6   8   2      19538.19      18398.41       664.89 o                         
   7   8   2       3500.23       3427.08       277.53 o                         
   8   8   2       7722.38       8627.71       467.72 o                         
   9   8   2      91725.07      90854.26      1573.73 o                         
  10   8   2       4587.17       5878.92       461.39 o                         
  11   8   2        569.49        673.49       188.95 o                         
  12   8   2      18632.48      19170.76       750.11 o                         
  13   8   2       2643.37       2418.02       433.56 o                         
  14   8   2       4278.66       4092.57       434.74 o                         
  15   8   2       4108.18       3773.04       406.03 o                         
  16   8   2        572.76       2976.86       550.31 o                         
  17   8   2      14632.34      14361.46       661.10 o                         
  18   8   2       2246.22       2096.09       272.24 o                         
  19   8   2       2312.68       1968.63       215.53 o                         
  20   8   2         39.67         13.97       164.96 o                         
   1   9   2      21414.80      20109.07       467.10 o                         
   2   9   2      47502.32      45263.57       771.06 o                         
   3   9   2      43639.49      43210.52       734.49 o                         
   4   9   2     333499.31     331441.59      2073.23 o                         
   5   9   2       1469.13       1845.82       194.65 o                         
   6   9   2      65621.44      64176.70      1265.51 o                         
   7   9   2      99766.09      98191.45      1792.14 o                         
   8   9   2     112585.39     108756.94      1956.31 o                         
   9   9   2       1063.96        991.97       180.92 o                         
  10   9   2      99903.85      94392.83      1799.19 o                         
  11   9   2      16645.34      17423.01       640.19 o                         
  12   9   2      81784.52      80130.36      1921.60 o                         
  13   9   2        649.50        652.89       312.67 o                         
  14   9   2      12654.85      12052.06       671.92 o                         
  15   9   2       7052.91       7477.02       545.73 o                         
  16   9   2        805.73       1140.30       273.39 o                         
  17   9   2       6634.65       6542.90       661.61 o                         
  18   9   2      97960.16      95954.60      1371.39 o                         
  19   9   2       7564.53       7197.25       560.30 o                         
  20   9   2       5013.87       4591.57       379.79 o                         
   0  10   2      58203.73      59437.02      1236.31 o                         
   1  10   2       8376.26       8804.00       336.98 o                         
   2  10   2      10147.46       8977.61       426.22 o                         
   3  10   2      42523.82      41725.66       777.18 o                         
   4  10   2      24742.25      27893.08       707.50 o                         
   5  10   2       3064.24       3224.40       272.49 o                         
   6  10   2      51416.98      49492.49      1072.26 o                         
   7  10   2       2271.71       1966.22       171.16 o                         
   8  10   2      66916.59      64440.56       937.77 o                         
   9  10   2      23966.43      22752.87       686.74 o                         
  10  10   2       1080.09       2818.00       308.89 o                         
  11  10   2        346.96        422.50       134.04 o                         
  12  10   2        630.27        621.47       384.51 o                         
  13  10   2      20028.77      18252.53       811.03 o                         
  14  10   2       4893.99       4681.79       412.42 o                         
  15  10   2       3011.31       3151.76       331.59 o                         
  16  10   2       3137.76       5364.93       774.92 o                         
  17  10   2      11122.28      10213.01       505.54 o                         
  18  10   2       7523.03       7194.42       574.88 o                         
  19  10   2        616.84        657.20       190.00 o                         
   1  11   2      39269.80      36963.52       771.04 o                         
   2  11   2      23810.39      22941.04       613.41 o                         
   3  11   2      40800.29      38913.95       874.29 o                         
   4  11   2     190365.80     191652.94      1382.40 o                         
   5  11   2       2197.60       2399.98       157.16 o                         
   6  11   2      60488.30      58900.69      1051.02 o                         
   7  11   2      22230.52      21226.35       478.61 o                         
   8  11   2      48184.30      45486.77       802.81 o                         
   9  11   2       2678.60       2593.38       235.64 o                         
  10  11   2      26955.31      25660.66       917.80 o                         
  11  11   2      39791.85      37776.11       795.16 o                         
  12  11   2      48474.45      46136.52      1211.54 o                         
  13  11   2       3997.92       3511.65       361.58 o                         
  14  11   2       4818.92       4462.60       417.91 o                         
  15  11   2      35925.23      33014.84       892.05 o                         
  16  11   2        194.29        340.35       150.01 o                         
  17  11   2       3737.07       3515.66       412.99 o                         
  18  11   2      68257.34      64114.34      1397.71 o                         
   0  12   2      97036.02      93143.44      1191.14 o                         
   1  12   2        259.99        649.87       100.81 o                         
   2  12   2        408.22        530.57        96.91 o                         
   3  12   2      20792.37      19793.53       424.58 o                         
   4  12   2       3402.69       3972.26       214.11 o                         
   5  12   2       8614.94       7731.91       286.64 o                         
   6  12   2      20908.25      19926.87       468.41 o                         
   7  12   2        733.87        592.65       115.82 o                         
   8  12   2      95957.30      88112.94      1620.06 o                         
   9  12   2        366.15        672.27       228.05 o                         
  10  12   2       4584.86       4535.76       338.84 o                         
  11  12   2       3812.39       3298.76       253.59 o                         
  12  12   2       4449.15       4768.33       369.28 o                         
  13  12   2      11444.09      10403.73       546.32 o                         
  14  12   2      52604.56      51018.64      2583.32 o                         
  15  12   2        411.18        288.36       126.64 o                         
  16  12   2       1909.56       3544.01       488.59 o                         
  17  12   2       3460.79       2723.66       337.95 o                         
   1  13   2      51920.71      49308.87       721.23 o                         
   2  13   2      14162.20      14434.28       392.38 o                         
   3  13   2      45748.87      43377.85       666.66 o                         
   4  13   2      32942.45      32539.58       581.47 o                         
   5  13   2        976.46        990.98       147.14 o                         
   6  13   2      35008.62      35411.38       844.53 o                         
   7  13   2      22731.63      22169.86       674.79 o                         
   8  13   2      42781.50      42017.91      1293.69 o                         
   9  13   2         26.48         39.82       158.28 o                         
  10  13   2       9776.65       8838.79       505.36 o                         
  11  13   2      39032.66      35648.31      1076.41 o                         
  12  13   2      13755.08      13633.59       540.06 o                         
  13  13   2        114.31        136.88       282.03 o                         
  14  13   2         51.99        699.03       175.73 o                         
  15  13   2      41773.74      43136.48      1297.76 o                         
  16  13   2        120.88        437.27       210.03 o                         
   0  14   2      89213.70      84446.66      1576.40 o                         
   1  14   2         23.92        403.39       165.96 o                         
   2  14   2        206.33        187.64       132.98 o                         
   3  14   2        314.02        441.17       121.86 o                         
   4  14   2      12521.18      12514.09       538.67 o                         
   5  14   2       6274.75       5766.48       312.49 o                         
   6  14   2      30230.79      26911.30      1093.94 o                         
   7  14   2       3779.96       3292.60       400.66 o                         
   8  14   2      87587.40      84668.96      3298.33 o                         
   9  14   2          4.66        321.74       159.22 o                         
  10  14   2       4427.74       4010.21       340.91 o                         
  11  14   2         38.52        -40.59        98.21 o                         
  12  14   2      12548.22      13109.39       559.46 o                         
  13  14   2        431.51       1018.30       315.24 o                         
  14  14   2      82991.87      79680.49      1695.84 o                         
  15  14   2        539.01        426.99       172.46 o                         
   1  15   2      17957.33      17718.51       516.52 o                         
   2  15   2       1753.31       2536.52       363.33 o                         
   3  15   2      42128.35      40333.70      1022.06 o                         
   4  15   2        352.44        164.17       115.02 o                         
   5  15   2       5960.53       5775.02       381.01 o                         
   6  15   2      45895.42      54003.97      1319.86 o                         
   7  15   2      35406.35      33100.57      1166.80 o                         
   8  15   2      13296.56      13830.90       562.17 o                         
   9  15   2        724.50        886.21       141.62 o                         
  10  15   2       3329.22       3305.32       205.63 o                         
  11  15   2      19828.35      19174.72       386.80 o                         
  12  15   2        448.47       2011.26       421.70 o                         
  13  15   2         17.63        224.15       167.63 o                         
  14  15   2          7.19        547.56       204.12 o                         
   0  16   2     194582.66     190959.45      6661.68 o                         
   1  16   2         69.02        795.42       179.59 o                         
   2  16   2       8815.93       8347.57       340.98 o                         
   3  16   2       5368.56       5278.61       225.45 o                         
   4  16   2      11345.18      11829.15      1228.55 o                         
   5  16   2        192.92        433.09       138.99 o                         
   6  16   2      26258.14      24671.00       930.73 o                         
   7  16   2        437.88        918.80       153.90 o                         
   8  16   2      50747.34      55771.02      2709.05 o                         
   9  16   2        521.20        816.97       184.08 o                         
  10  16   2        996.24        929.81       123.70 o                         
  11  16   2        324.62        234.19        77.50 o                         
  12  16   2      18187.87      16867.48       716.64 o                         
   1  17   2       4669.98       4372.50       179.05 o                         
   2  17   2        170.94       2904.26       676.64 o                         
   3  17   2      26443.57      25953.88       563.41 o                         
   4  17   2       5170.57       4910.93       235.46 o                         
   5  17   2       3753.81       3621.99       235.13 o                         
   6  17   2      25905.27      35252.42      2378.15 o                         
   7  17   2      25506.15      23091.41      1105.42 o                         
   8  17   2       7685.09      11060.67       405.50 o                         
   9  17   2       3374.82       3638.78       213.31 o                         
  10  17   2      14760.09      13244.17       372.78 o                         
   0  18   2     129415.26     125401.99      1409.97 o                         
   1  18   2       1270.42       1758.62       161.14 o                         
   2  18   2      18543.43      18269.17       328.48 o                         
   3  18   2       2291.54       2010.47       272.17 o                         
   4  18   2      13145.77      13929.64       378.01 o                         
   5  18   2       3469.82       6420.79       368.13 o                         
   6  18   2      12356.10      14212.88       366.99 o                         
   7  18   2        215.88       1028.59       150.66 o                         
   8  18   2      20449.05      20004.10       548.93 o                         
   9  18   2       1748.72       3150.20       281.92 o                         
   1  19   2       2215.73       1928.36       100.04 o                         
   2  19   2        879.84       2775.70       193.29 o                         
   3  19   2      14359.64      13247.12       471.54 o                         
   4  19   2      26580.45      26159.02       719.69 o                         
   5  19   2       5589.02       5734.53       242.30 o                         
   6  19   2       6827.03      11710.55       358.35 o                         
   1   1   3      58877.85      58545.35       868.63 o                         
   2   1   3     329886.56     344479.19      4007.25 o                         
   3   1   3     273558.91     289364.94      3287.45 o                         
   4   1   3       7943.35       7810.88       649.95 o                         
   5   1   3      42468.45      42511.86       866.87 o                         
   6   1   3     651746.56     673541.31      4049.37 o                         
   7   1   3     129742.47     129988.71      1189.21 o                         
   8   1   3     131252.53     129878.23      1747.68 o                         
   9   1   3       1313.54       1503.96       185.07 o                         
  10   1   3        562.31        736.03        97.42 o                         
  11   1   3      61719.09      64335.54       868.57 o                         
  12   1   3     143404.92     145344.62      2366.54 o                         
  13   1   3       3960.55       4338.01       346.97 o                         
  14   1   3      30333.64      55658.88     28115.16 o                         
  15   1   3     111929.21     113246.88       994.47 o                         
  16   1   3      26959.63      27526.20       576.23 o                         
  17   1   3      12772.69      12776.85       400.59 o                         
  18   1   3        455.94        440.36        95.12 o                         
  19   1   3      24400.66      24400.62       534.82 o                         
  20   1   3     154354.41     159964.88      1098.30 o                         
  21   1   3       7812.75       8921.57       244.72 o                         
  22   1   3       6413.34       6622.08       163.14 o                         
  23   1   3      10100.90       8895.60       185.66 o                         
   0   2   3         39.92        211.14        38.13 o                         
   1   2   3     108711.18     102356.87      1499.90 o                         
   2   2   3     116460.41     118307.60      1070.44 o                         
   3   2   3      18511.06      21209.12       270.17 o                         
   4   2   3       5391.27       6035.87       156.24 o                         
   5   2   3       2562.37       3206.97       160.56 o                         
   6   2   3       6017.81       5492.83       165.64 o                         
   7   2   3        559.78        969.16        93.72 o                         
   8   2   3        993.16       2000.93       142.92 o                         
   9   2   3       5340.21       5930.52       245.57 o                         
  10   2   3       8303.33       8925.80       303.29 o                         
  11   2   3       4536.55       4450.30       222.44 o                         
  12   2   3      17986.11      18116.36       520.44 o                         
  13   2   3       3689.49       4138.73       306.80 o                         
  14   2   3        662.85       1353.26       141.80 o                         
  15   2   3       1199.07       1328.47       122.52 o                         
  16   2   3      33072.29      32620.35       625.62 o                         
  17   2   3       5043.72       5188.31       268.50 o                         
  18   2   3        242.37        478.39       122.17 o                         
  19   2   3        183.74        145.73        81.02 o                         
  20   2   3        351.29        632.32        97.05 o                         
  21   2   3         39.87        115.15        63.97 o                         
  22   2   3         12.36        686.13        86.35 o                         
  23   2   3       1195.51        949.94        79.34 o                         
   1   3   3      87733.92      84497.91       965.24 o                         
   2   3   3     104660.45     106954.57      1462.06 o                         
   3   3   3     127322.34     129182.66       906.99 o                         
   4   3   3       6893.52       7526.43       217.98 o                         
   5   3   3      29290.90      29962.00       411.79 o                         
   6   3   3     395499.78     386959.72     19783.56 o                         
   7   3   3     108472.52     108031.64      1364.10 o                         
   8   3   3     147572.20     145872.75      2324.69 o                         
   9   3   3       8908.74       9529.55       341.66 o                         
  10   3   3        272.92        584.27       104.50 o                         
  11   3   3     118073.24     121499.94      1728.10 o                         
  12   3   3     100987.10     105372.53      1242.42 o                         
  13   3   3         22.34        284.42       116.17 o                         
  14   3   3      34489.93      34368.11       567.98 o                         
  15   3   3      44051.56      67362.20     33597.44 o                         
  16   3   3      37543.79      38242.28       671.09 o                         
  17   3   3      11717.82      12546.89       393.35 o                         
  18   3   3        172.96        610.13       112.33 o                         
  19   3   3      25778.30      26803.43       465.63 o                         
  20   3   3     112482.93     115895.47       900.09 o                         
  21   3   3      21388.05      21811.89       358.29 o                         
  22   3   3       1842.73       2266.77       128.29 o                         
   0   4   3       1142.68        786.37        92.14 o                         
   1   4   3       2667.56       2634.64        89.97 o                         
   2   4   3     331989.72     340245.88      2473.54 o                         
   3   4   3       9103.22       9073.23       204.50 o                         
   4   4   3      24155.50      25290.99       308.38 o                         
   5   4   3      28052.03      27881.33       408.96 o                         
   6   4   3      26938.10      27616.86       382.66 o                         
   7   4   3      72805.36      75415.15       821.15 o                         
   8   4   3      80578.68      81292.43       980.77 o                         
   9   4   3      25674.37      27384.14       570.06 o                         
  10   4   3      82225.42      85607.08      1070.15 o                         
  11   4   3       7960.43       8296.40       396.20 o                         
  12   4   3      74315.45      78540.02      1155.48 o                         
  13   4   3      20690.88      20686.25       405.00 o                         
  14   4   3       1124.15       1861.20       154.36 o                         
  15   4   3        184.20        399.95        91.56 o                         
  16   4   3      87867.34      87232.02       875.46 o                         
  17   4   3       2312.56       2944.83       176.40 o                         
  18   4   3        303.21        797.49       110.18 o                         
  19   4   3       1121.31       1793.30       131.67 o                         
  20   4   3       1545.17       1607.28       115.31 o                         
  21   4   3        347.80        578.72        80.67 o                         
  22   4   3       1143.52       1551.65       130.53 o                         
   1   5   3      48498.45      49851.90       402.51 o                         
   2   5   3     182244.06     187036.62       818.00 o                         
   3   5   3     169292.14     172725.73      1124.21 o                         
   4   5   3       1701.43       2501.01       204.51 o                         
   5   5   3      10354.67      11282.12       218.16 o                         
   6   5   3     124680.22     126213.09      1198.29 o                         
   7   5   3     166062.98     166171.67      2121.90 o                         
   8   5   3      56965.62      55085.17      1220.00 o                         
   9   5   3      14657.34      17436.54       537.41 o                         
  10   5   3       1066.75       1964.72       284.46 o                         
  11   5   3      95808.65      96726.02      1541.69 o                         
  12   5   3      34044.31      36187.64       983.81 o                         
  13   5   3        634.76        665.07        87.98 o                         
  14   5   3      17031.95      17429.38       352.37 o                         
  15   5   3      12492.60      13223.37       340.21 o                         
  16   5   3      29965.05      30834.74       517.42 o                         
  17   5   3      14392.60      14339.04       351.54 o                         
  18   5   3       2225.18       3313.19       198.75 o                         
  19   5   3      27486.51      27881.01       546.72 o                         
  20   5   3      60037.74      60491.44       688.41 o                         
  21   5   3      15878.61      15298.80       337.75 o                         
  22   5   3       2508.65       2882.67       212.73 o                         
   0   6   3       5943.08       4474.70       343.38 o                         
   1   6   3      10191.10       9835.46       183.63 o                         
   2   6   3     388291.72     389723.41      2046.78 o                         
   3   6   3       1246.87       1638.10       108.52 o                         
   4   6   3      51995.20      51696.98       549.07 o                         
   5   6   3      54467.18      55852.27       593.11 o                         
   6   6   3     131045.16     136641.95      1174.01 o                         
   7   6   3      41193.14      43887.09       825.06 o                         
   8   6   3     142408.61     145851.38      2228.30 o                         
   9   6   3      67443.66      69357.31      1380.28 o                         
  10   6   3      94258.78      97423.28      1706.81 o                         
  11   6   3       1786.96       2020.63       264.65 o                         
  12   6   3      86474.51      87543.75      1523.28 o                         
  13   6   3       6189.24       6723.79       262.39 o                         
  14   6   3         40.50        186.60        92.66 o                         
  15   6   3       3557.28       3307.61       196.78 o                         
  16   6   3     174747.09     177433.58      2098.99 o                         
  17   6   3       3934.11       4391.75       200.10 o                         
  18   6   3       6629.39       6315.51       224.24 o                         
  19   6   3       2881.59       3279.34       156.39 o                         
  20   6   3       6665.09       6564.67       231.12 o                         
  21   6   3       7442.88       7287.87       329.13 o                         
   1   7   3      16296.54      16774.41       344.61 o                         
   2   7   3       4767.77       4362.40       164.91 o                         
   3   7   3      61692.31      62706.93       596.85 o                         
   4   7   3       1511.11       1917.72       189.40 o                         
   5   7   3      15722.67      17593.79       420.78 o                         
   6   7   3      52111.15      49514.02       870.29 o                         
   7   7   3      84697.34      84034.75      1189.56 o                         
   8   7   3       5358.91       4717.41       334.82 o                         
   9   7   3       1113.94       1763.02       228.74 o                         
  10   7   3       3104.51       4006.44       460.46 o                         
  11   7   3      92262.83      91514.28      2346.31 o                         
  12   7   3        404.58       2081.35       412.67 o                         
  13   7   3        142.60        124.88        94.73 o                         
  14   7   3       2626.43       2762.57       250.49 o                         
  15   7   3      13318.94      13263.98       440.58 o                         
  16   7   3       8639.86       9546.56       364.19 o                         
  17   7   3       6893.12       6531.97       290.53 o                         
  18   7   3       3894.77       4967.38       269.39 o                         
  19   7   3      19350.22      19183.47       930.30 o                         
  20   7   3       2649.99       2559.32       288.53 o                         
  21   7   3      12819.99       9964.48       564.80 o                         
   0   8   3        209.72        135.05        93.46 o                         
   1   8   3      22371.60      21323.07       450.09 o                         
   2   8   3     355107.06     351341.91      1674.76 o                         
   3   8   3      20306.85      19980.98       465.36 o                         
   4   8   3      50912.38      48536.10       784.01 o                         
   5   8   3      94613.44      94392.95      1402.14 o                         
   6   8   3      74355.73      75047.06      1119.61 o                         
   7   8   3        188.23        338.27       109.61 o                         
   8   8   3      90667.38      87238.78      1498.57 o                         
   9   8   3      62097.94      64354.65      2023.26 o                         
  10   8   3     160645.14     161758.17      2485.97 o                         
  11   8   3       8574.27       8106.31       414.80 o                         
  12   8   3     103944.29     101879.91      3024.04 o                         
  13   8   3      17389.69      16701.46      1125.94 o                         
  14   8   3         35.71        146.64       188.98 o                         
  15   8   3       4629.12       4146.92       409.44 o                         
  16   8   3     148664.59     141710.38      4395.59 o                         
  17   8   3       7416.58       7128.53       477.61 o                         
  18   8   3       3054.33       3060.14       309.54 o                         
  19   8   3      10180.17       8640.03       683.64 o                         
  20   8   3       2179.82       1423.53       246.76 o                         
   1   9   3      59706.73      60066.54       796.48 o                         
   2   9   3        585.80        571.71        92.70 o                         
   3   9   3      16239.42      16857.03       459.21 o                         
   4   9   3      46063.82      43080.97      1424.47 o                         
   5   9   3       4540.77       4775.97       311.15 o                         
   6   9   3       7597.49       8654.03       444.41 o                         
   7   9   3      53310.82      52436.94      1324.14 o                         
   8   9   3        649.86        829.66       164.50 o                         
   9   9   3       1570.67       1543.77       211.30 o                         
  10   9   3       8024.73       8211.41       446.78 o                         
  11   9   3      44379.58      43045.06      1311.03 o                         
  12   9   3      21476.93      21031.96      1063.24 o                         
  13   9   3         16.71        117.40       279.43 o                         
  14   9   3       1110.70        792.09       242.15 o                         
  15   9   3      13231.83      12541.22       919.11 o                         
  16   9   3        132.19        390.08       302.62 o                         
  17   9   3       4502.49       3820.64       317.03 o                         
  18   9   3       3159.51       5090.85       660.99 o                         
  19   9   3       9752.05       8481.14       615.80 o                         
  20   9   3       5965.11       4553.27       391.31 o                         
   0  10   3       7343.64       6882.90       441.49 o                         
   1  10   3      27722.14      26789.34       577.90 o                         
   2  10   3     262217.19     252494.73      1870.55 o                         
   3  10   3      40154.08      39724.45       824.66 o                         
   4  10   3      39038.29      36204.52       875.02 o                         
   5  10   3      87126.10      83056.04      1351.49 o                         
   6  10   3      30177.67      31492.46       897.59 o                         
   7  10   3        476.94        490.74       101.32 o                         
   8  10   3       1412.64       1816.59       187.78 o                         
   9  10   3      40702.23      38154.97      1023.76 o                         
  10  10   3     149333.08     143305.59      2568.74 o                         
  11  10   3       6260.06       5740.93       340.02 o                         
  12  10   3      70126.32      65722.42      1514.30 o                         
  13  10   3      61926.47      58811.46      1404.58 o                         
  14  10   3       5641.71       5508.83       444.10 o                         
  15  10   3       9566.00       9311.69       518.60 o                         
  16  10   3      84485.40      81014.95      1376.76 o                         
  17  10   3      10021.49       9510.72       768.14 o                         
  18  10   3        894.92       1098.28       283.08 o                         
  19  10   3       7446.19       5912.18       450.10 o                         
   1  11   3      11427.00      11833.43       446.88 o                         
   2  11   3      41896.12      41867.57       891.67 o                         
   3  11   3      17679.14      17246.46       472.41 o                         
   4  11   3      24695.92      23959.29       879.33 o                         
   5  11   3       8631.81       8249.98       274.88 o                         
   6  11   3      49212.84      48546.36       962.49 o                         
   7  11   3       7673.93       6969.55       317.10 o                         
   8  11   3       8344.81       7936.69       344.51 o                         
   9  11   3        626.29        582.24       147.93 o                         
  10  11   3       1478.82       1429.37       212.77 o                         
  11  11   3      10921.61      10000.76       431.49 o                         
  12  11   3      32159.25      32155.16      1027.12 o                         
  13  11   3       1949.09       1491.77       253.55 o                         
  14  11   3       5514.53       5543.00       801.40 o                         
  15  11   3      19334.79      17742.91       659.10 o                         
  16  11   3       2398.15       2683.51       469.87 o                         
  17  11   3        510.02        367.74       256.94 o                         
  18  11   3       6140.47       6985.81       555.02 o                         
   0  12   3      52605.13      51546.93      1466.96 o                         
   1  12   3      59300.35      56539.64       698.47 o                         
   2  12   3      94634.25      89214.73       900.48 o                         
   3  12   3      29122.15      28333.33       506.75 o                         
   4  12   3      16384.79      14975.22       375.73 o                         
   5  12   3      52722.46      49050.30       726.90 o                         
   6  12   3        197.53        293.39       117.12 o                         
   7  12   3         54.42       -107.26       123.47 o                         
   8  12   3        105.75        923.51       271.34 o                         
   9  12   3      39407.28      36542.41       794.21 o                         
  10  12   3      51009.30      49312.87       943.39 o                         
  11  12   3        830.03        936.51       167.27 o                         
  12  12   3      40389.55      38285.55      1062.45 o                         
  13  12   3      54433.69      49675.67      1585.92 o                         
  14  12   3       8068.16       9717.67       874.47 o                         
  15  12   3       5175.05       5328.60       575.34 o                         
  16  12   3      18506.40      18142.13       918.28 o                         
  17  12   3      16023.49      15494.53       751.25 o                         
   1  13   3         95.64        384.73       111.78 o                         
   2  13   3      62087.11      60492.00       782.07 o                         
   3  13   3       9839.82       9135.15       312.85 o                         
   4  13   3       3648.83       3640.02       268.99 o                         
   5  13   3       9703.56       8879.90       377.59 o                         
   6  13   3      83320.91      80926.80      1405.54 o                         
   7  13   3        115.57        209.46       152.68 o                         
   8  13   3      37472.34      33925.46      1095.30 o                         
   9  13   3        204.31        182.16       114.00 o                         
  10  13   3      13505.53      13015.85       469.12 o                         
  11  13   3       1599.71       1667.34       262.12 o                         
  12  13   3      54976.64      49469.01      1127.32 o                         
  13  13   3        487.73        330.45       260.39 o                         
  14  13   3      18056.85      17591.38       989.70 o                         
  15  13   3      15588.49      14535.83       828.22 o                         
  16  13   3       9009.73       8507.15       562.21 o                         
   0  14   3      20863.09      20850.12      1339.54 o                         
   1  14   3      73099.35      69295.04      1627.21 o                         
   2  14   3      21624.65      20881.41       565.53 o                         
   3  14   3      10568.97      10452.19       412.12 o                         
   4  14   3       1396.37       1306.10       168.41 o                         
   5  14   3      22448.21      21040.02       564.12 o                         
   6  14   3       1209.30       1385.87       219.19 o                         
   7  14   3       2388.19       2725.02       269.74 o                         
   8  14   3       6234.02       6848.46       389.64 o                         
   9  14   3      53418.97      51927.10      1432.97 o                         
  10  14   3      11047.95      10230.15       602.41 o                         
  11  14   3         24.10         75.38        93.77 o                         
  12  14   3      19235.70      19446.30       634.99 o                         
  13  14   3      27313.08      27842.48      1185.81 o                         
  14  14   3       5261.29       7716.38       663.90 o                         
  15  14   3       1149.92       1186.61       227.78 o                         
   1  15   3        130.40        229.50       136.76 o                         
   2  15   3      51221.99      51378.44      1244.25 o                         
   3  15   3       2390.81       2473.88       450.11 o                         
   4  15   3       4572.76       4139.85       261.93 o                         
   5  15   3        373.43        534.78       164.69 o                         
   6  15   3     120981.36     121022.24      1730.00 o                         
   7  15   3          2.31         62.58       150.74 o                         
   8  15   3      28776.22      26564.49      1081.60 o                         
   9  15   3         16.43         96.49       101.80 o                         
  10  15   3         60.59        163.00       207.09 o                         
  11  15   3         77.87        648.08       176.99 o                         
  12  15   3      22462.34      20664.88       586.95 o                         
  13  15   3        429.55        637.46       239.00 o                         
  14  15   3      14732.72      13137.37       623.91 o                         
   0  16   3      19671.20      25899.44      4779.78 o                         
   1  16   3      28765.52      27989.09       521.01 o                         
   2  16   3        694.40        678.30       112.41 o                         
   3  16   3       5436.25       5028.92       199.14 o                         
   4  16   3       1760.77       1760.73       225.73 o                         
   5  16   3      37388.40      34319.70      1176.27 o                         
   6  16   3         41.09         36.14       137.93 o                         
   7  16   3       9522.22       9509.36       629.10 o                         
   8  16   3       5561.61       9145.73       664.55 o                         
   9  16   3      40473.60      40329.98      1147.21 o                         
  10  16   3        241.50        442.78       135.23 o                         
  11  16   3         23.76         78.77        82.24 o                         
  12  16   3       1926.20       3162.07       377.16 o                         
   1  17   3        160.63        259.42        81.53 o                         
   2  17   3      43910.61      43139.78       988.40 o                         
   3  17   3        604.09       1370.18       245.43 o                         
   4  17   3       1817.52       1559.21       144.45 o                         
   5  17   3       1474.72       1479.20       157.89 o                         
   6  17   3      69089.33      71216.58      2388.99 o                         
   7  17   3       4074.65       6063.13       410.78 o                         
   8  17   3      29893.10      28767.12       790.93 o                         
   9  17   3        358.62        297.07        89.59 o                         
  10  17   3         10.54        132.15       108.05 o                         
   0  18   3        560.69       9465.58      1260.00 o                         
   1  18   3      20320.83      20085.28       403.92 o                         
   2  18   3       8188.28       9009.97       291.56 o                         
   3  18   3       2926.41       2566.93       212.56 o                         
   4  18   3        932.38       1692.58       172.45 o                         
   5  18   3      35925.05      36210.00       677.31 o                         
   6  18   3       7840.22       9272.21       366.90 o                         
   7  18   3       8268.25       8442.74       308.75 o                         
   8  18   3       3347.64       4797.89       541.44 o                         
   9  18   3      17743.52      16652.36       566.65 o                         
   1  19   3        225.04        544.94        99.38 o                         
   2  19   3      22667.32      23192.33       488.60 o                         
   3  19   3        677.84       1722.94       154.86 o                         
   4  19   3       2371.30       4199.52       284.83 o                         
   5  19   3       1373.34       1816.98       151.73 o                         
   6  19   3      57475.73      52628.01      3245.49 o                         
   0   0   4      93405.51     104769.47      1318.18 o                         
   1   0   4       6607.34       7739.69       249.33 o                         
   2   0   4      44155.57      42926.71       405.86 o                         
   3   0   4      89405.70      90147.87      2746.37 o                         
   4   0   4      88409.63      82385.30      1470.97 o                         
   5   0   4     322003.34     330789.75      6588.68 o                         
   6   0   4     222499.30     215786.48      2300.92 o                         
   7   0   4       4730.11       4544.94       310.95 o                         
   8   0   4     386385.12     399326.06      4457.53 o                         
   9   0   4     113837.60     116286.34      1469.07 o                         
  10   0   4      30733.00      30129.58       799.92 o                         
  11   0   4       2047.11       2366.98       322.20 o                         
  12   0   4      20175.40      19521.65       884.60 o                         
  13   0   4      87475.36      88793.92      3435.58 o                         
  14   0   4     126277.73     126666.94      2346.79 o                         
  15   0   4      24451.05      24434.13       663.61 o                         
  16   0   4       1893.31       1790.19       215.89 o                         
  17   0   4      30719.69      29234.31       849.65 o                         
  18   0   4     128970.38     132049.67      1797.40 o                         
  19   0   4       2899.31       3342.19       347.59 o                         
  20   0   4         33.41        868.84       389.84 o                         
  21   0   4       8493.03       9181.57       335.23 o                         
  22   0   4      76921.95      72736.80      1109.88 o                         
  23   0   4      17092.43      15725.41       418.87 o                         
   1   1   4       6994.69       6695.64       153.24 o                         
   2   1   4       2086.31       2543.97        81.04 o                         
   3   1   4      13396.39      14576.12       205.88 o                         
   4   1   4      67381.73      71523.92      1198.54 o                         
   5   1   4       6188.64       6498.36       147.81 o                         
   6   1   4       6375.93       8116.02       226.07 o                         
   7   1   4       2401.49       2958.28       113.40 o                         
   8   1   4         94.37        408.45        66.06 o                         
   9   1   4       2895.94       3674.30       190.35 o                         
  10   1   4       4664.33       5087.44       234.01 o                         
  11   1   4       2677.58       2680.54       205.51 o                         
  12   1   4         61.21      43414.26     44870.62 o                         
  13   1   4        638.09        670.68       136.41 o                         
  14   1   4       3753.75       3962.30       174.39 o                         
  15   1   4       1659.73       1844.19       131.71 o                         
  16   1   4        813.09        934.01       114.87 o                         
  17   1   4         33.53         39.80        91.03 o                         
  18   1   4       3940.23       4496.36       250.74 o                         
  19   1   4       1788.59       2105.90       179.63 o                         
  20   1   4        112.37       3460.82       246.59 o                         
  21   1   4       2680.91       2966.44       150.17 o                         
  22   1   4       2231.97       2298.28       109.04 o                         
  23   1   4         61.59        206.88        65.71 o                         
   0   2   4     398885.03     394813.25      4997.36 o                         
   1   2   4      39291.35      41127.48       510.47 o                         
   2   2   4       6363.90       6652.24       128.46 o                         
   3   2   4      30460.46      30259.74       328.28 o                         
   4   2   4     293748.94     303040.16      1768.76 o                         
   5   2   4     308143.19     317070.50      3384.15 o                         
   6   2   4     240153.11     240730.62      4333.38 o                         
   7   2   4       2812.06       3082.48       181.35 o                         
   8   2   4     428651.78     443512.78      3256.84 o                         
   9   2   4      74043.86      74733.34       843.18 o                         
  10   2   4      22794.17      22990.79       522.29 o                         
  11   2   4       2458.51       2833.56       200.00 o                         
  12   2   4      12483.21      13214.27       517.91 o                         
  13   2   4      76227.77      77260.93       908.18 o                         
  14   2   4     133653.73     137534.00      1777.50 o                         
  15   2   4       2911.20       2650.13       157.60 o                         
  16   2   4       3153.66       3069.11       195.47 o                         
  17   2   4      22836.88      22763.71       528.94 o                         
  18   2   4      83591.12      85612.16      1013.96 o                         
  19   2   4      11594.26      12458.31       326.24 o                         
  20   2   4       1352.03       2216.27       145.07 o                         
  21   2   4      13324.04      13685.04       287.92 o                         
  22   2   4      83844.08      78863.88       572.46 o                         
  23   2   4      22315.68      19975.87       386.55 o                         
   1   3   4      14023.05      14094.47       230.40 o                         
   2   3   4       3185.72       3223.48        92.61 o                         
   3   3   4      76466.61      74907.34      1016.30 o                         
   4   3   4      48936.38      49439.64       405.74 o                         
   5   3   4       1399.31       1723.76       100.78 o                         
   6   3   4         20.02       1524.32       151.69 o                         
   7   3   4      14625.85      15638.87      1049.28 o                         
   8   3   4      12473.59      12981.05       332.82 o                         
   9   3   4       2291.29       2413.45       165.96 o                         
  10   3   4     111285.38     113576.68      1656.97 o                         
  11   3   4       2310.06       2536.99       199.77 o                         
  12   3   4      10866.59      11305.76       412.79 o                         
  13   3   4         46.50        198.17        60.25 o                         
  14   3   4        113.40        349.50       102.42 o                         
  15   3   4      11279.16      24026.85     16298.95 o                         
  16   3   4       9788.30      10073.22       349.44 o                         
  17   3   4       8984.06       8699.49       356.21 o                         
  18   3   4      49894.16      49782.45       651.60 o                         
  19   3   4       2610.40       3136.44       178.82 o                         
  20   3   4        105.02       2667.47       209.71 o                         
  21   3   4       6604.79       7148.12       208.89 o                         
  22   3   4      23657.79      22591.48       319.13 o                         
   0   4   4     211299.36     203958.73      1951.33 o                         
   1   4   4      71608.11      69478.25       478.32 o                         
   2   4   4       5669.29       5498.39       170.90 o                         
   3   4   4      35257.17      33773.91       359.44 o                         
   4   4   4      48501.88      48516.17       580.28 o                         
   5   4   4     253336.66     259172.17      2425.03 o                         
   6   4   4     211282.94     209708.47      2137.48 o                         
   7   4   4      14371.25      16018.14       316.46 o                         
   8   4   4     317200.91     329488.72      2799.03 o                         
   9   4   4      82352.56      81888.76       922.63 o                         
  10   4   4      10313.35      11133.76       405.79 o                         
  11   4   4         39.51        500.88       101.32 o                         
  12   4   4      10197.13      12274.72       466.80 o                         
  13   4   4      28056.32      27791.26       442.08 o                         
  14   4   4      71493.71      73241.66      1018.68 o                         
  15   4   4       1370.38       1494.49       119.17 o                         
  16   4   4        850.47       1325.10       138.22 o                         
  17   4   4      20572.67      21310.36       429.55 o                         
  18   4   4      47561.16      50068.61       638.80 o                         
  19   4   4      17157.38      17404.68       363.56 o                         
  20   4   4        108.04        369.69        98.63 o                         
  21   4   4      18574.01      17203.71       336.08 o                         
  22   4   4      69253.28      61525.19       703.25 o                         
   1   5   4      17695.89      17141.99       239.55 o                         
   2   5   4       4453.48       3420.35       136.35 o                         
   3   5   4     114710.45     115588.16       877.81 o                         
   4   5   4     287382.91     281954.53      2397.27 o                         
   5   5   4       3119.86       3478.48       127.99 o                         
   6   5   4       2926.50       4021.54       191.68 o                         
   7   5   4       6367.38       6347.69       209.89 o                         
   8   5   4      29831.83      30860.09       534.31 o                         
   9   5   4      12256.34      12549.32       362.73 o                         
  10   5   4     197971.61     198136.62      4277.79 o                         
  11   5   4       8479.51       9174.35       488.39 o                         
  12   5   4      19009.00      21159.03       645.67 o                         
  13   5   4        327.23        349.17        64.70 o                         
  14   5   4       3850.23       3794.14       166.75 o                         
  15   5   4       7362.58       7680.08       259.65 o                         
  16   5   4      11819.78      12560.97       332.04 o                         
  17   5   4       5716.94       5816.29       226.47 o                         
  18   5   4     120478.25     122868.91       970.15 o                         
  19   5   4       4900.95       5039.97       199.89 o                         
  20   5   4       3475.23       4775.83       214.74 o                         
  21   5   4       9346.35       9647.67       268.04 o                         
  22   5   4      44188.77      39707.37      1172.64 o                         
   0   6   4      28683.62      27078.97       703.87 o                         
   1   6   4      47835.66      46933.13       454.80 o                         
   2   6   4        197.98        919.32        81.18 o                         
   3   6   4      19728.22      19828.37       320.68 o                         
   4   6   4      63439.53      61950.40       723.92 o                         
   5   6   4      24200.96      25726.12       411.80 o                         
   6   6   4      30659.88      30302.51       495.11 o                         
   7   6   4      19038.25      20103.62       471.99 o                         
   8   6   4     125105.92     130452.51      1965.35 o                         
   9   6   4     105072.23     107163.54      1539.99 o                         
  10   6   4      25150.57      25766.18       805.24 o                         
  11   6   4        968.82       1076.71       201.37 o                         
  12   6   4        248.95        788.59       108.64 o                         
  13   6   4      15348.71      15996.81       411.57 o                         
  14   6   4       2400.88       2743.83       184.77 o                         
  15   6   4       3853.90       3580.34       200.70 o                         
  16   6   4         67.64       1146.63       165.59 o                         
  17   6   4      21728.27      23468.61       428.42 o                         
  18   6   4      11725.00      12919.90       311.46 o                         
  19   6   4      10528.61      11249.41       333.08 o                         
  20   6   4        641.23        553.73       104.84 o                         
  21   6   4      12346.97      11015.28       726.06 o                         
   1   7   4      25643.78      24836.20       393.73 o                         
   2   7   4       4051.80       3500.84       142.96 o                         
   3   7   4      16241.70      14603.47       297.99 o                         
   4   7   4     628525.12     629793.62      2812.09 o                         
   5   7   4         21.17        366.97        88.77 o                         
   6   7   4       6891.80       7381.67       354.09 o                         
   7   7   4      84180.73      86710.91      1142.77 o                         
   8   7   4       9382.08      10341.48       496.28 o                         
   9   7   4        386.36        791.44       180.87 o                         
  10   7   4     286802.59     274283.75      4291.94 o                         
  11   7   4      19039.98      19315.50       656.06 o                         
  12   7   4      47033.73      47474.93      1364.66 o                         
  13   7   4       1840.44       2414.02       228.81 o                         
  14   7   4      12787.84      12465.89       409.10 o                         
  15   7   4       7859.50       7977.30       330.04 o                         
  16   7   4      25128.81      25682.42       602.01 o                         
  17   7   4       4570.28       5039.33       253.49 o                         
  18   7   4      90141.78      88866.53      1476.22 o                         
  19   7   4       9513.76       9183.76       801.03 o                         
  20   7   4       5280.07       5583.56       493.01 o                         
  21   7   4       4460.94       3735.90       365.93 o                         
   0   8   4      27944.91      29360.88       693.64 o                         
   1   8   4      47851.18      46653.91       649.10 o                         
   2   8   4      11889.74      11413.40       702.90 o                         
   3   8   4      17517.60      18758.61       478.75 o                         
   4   8   4      31738.23      31063.69       705.20 o                         
   5   8   4       2873.08       3064.43       266.61 o                         
   6   8   4        602.36        907.23       143.84 o                         
   7   8   4         46.49         77.68        99.34 o                         
   8   8   4      15138.13      18398.62       769.89 o                         
   9   8   4      36806.33      37016.66       993.16 o                         
  10   8   4      29273.41      31179.90       838.89 o                         
  11   8   4        292.50        423.26       138.97 o                         
  12   8   4        252.75       1089.08       237.54 o                         
  13   8   4      25057.66      23102.21      1513.80 o                         
  14   8   4      18196.59      17041.65       763.17 o                         
  15   8   4         29.96       -130.62       198.55 o                         
  16   8   4       3969.40       5011.17       441.13 o                         
  17   8   4       8829.65       8683.80       803.31 o                         
  18   8   4        519.68       1555.33       430.65 o                         
  19   8   4       7728.15       6954.89       590.66 o                         
  20   8   4       2035.01       1328.28       268.97 o                         
   1   9   4      22660.93      22025.70       488.22 o                         
   2   9   4        778.41        935.53       119.10 o                         
   3   9   4      59628.14      57727.44      1009.33 o                         
   4   9   4     451014.97     447233.62      2858.28 o                         
   5   9   4       5259.84       5839.05       341.56 o                         
   6   9   4        535.46        592.55       137.96 o                         
   7   9   4      46236.94      44027.02      1106.80 o                         
   8   9   4      68147.90      66764.35      1074.71 o                         
   9   9   4        542.00        610.80       156.09 o                         
  10   9   4     266440.56     245139.12      4155.87 o                         
  11   9   4      56765.17      56270.32      1235.21 o                         
  12   9   4       1547.97       2218.51      1029.30 o                         
  13   9   4         46.69        101.44       191.03 o                         
  14   9   4         52.25        722.85       336.20 o                         
  15   9   4      18473.91      17239.08       713.59 o                         
  16   9   4      29538.58      27100.63      1416.64 o                         
  17   9   4      13605.00      12961.36       920.00 o                         
  18   9   4      68311.55      63353.52      1814.73 o                         
  19   9   4       5307.41       4988.21       493.23 o                         
  20   9   4       5626.83       4325.86       383.12 o                         
   0  10   4     177038.39     176053.09      2196.38 o                         
   1  10   4      17407.05      17204.67       463.82 o                         
   2  10   4      15557.58      12945.84       782.40 o                         
   3  10   4      12300.50      13530.94       529.06 o                         
   4  10   4       4447.74       4022.82       308.81 o                         
   5  10   4      15438.49      15062.53       585.17 o                         
   6  10   4      23048.56      21725.45       544.48 o                         
   7  10   4          7.06         57.03       112.21 o                         
   8  10   4      13145.27      13198.36       478.84 o                         
   9  10   4       6667.15       6186.73       348.23 o                         
  10  10   4      10900.95      11174.94       402.20 o                         
  11  10   4       1084.62        977.34       154.10 o                         
  12  10   4        391.68       1261.51       552.46 o                         
  13  10   4      10405.74       8935.02       552.17 o                         
  14  10   4      56953.42      47694.75      2047.21 o                         
  15  10   4       1873.40       2249.76       479.54 o                         
  16  10   4       7696.38       8207.26       830.15 o                         
  17  10   4       5509.09       5107.65       569.04 o                         
  18  10   4       1969.60       2012.74       377.72 o                         
  19  10   4       1402.70        993.39       233.85 o                         
   1  11   4      22790.60      21156.94       637.58 o                         
   2  11   4      34356.72      33929.54       746.66 o                         
   3  11   4      28457.65      26776.20       596.02 o                         
   4  11   4     264064.31     255742.17      2042.85 o                         
   5  11   4       2983.17       3007.01       196.35 o                         
   6  11   4       1942.62       1672.12       135.77 o                         
   7  11   4      65310.89      61129.80       959.88 o                         
   8  11   4      37736.16      36176.04       908.45 o                         
   9  11   4      10994.51      10096.28       371.71 o                         
  10  11   4     131594.08     121502.02      1587.41 o                         
  11  11   4      39335.61      35969.40       781.69 o                         
  12  11   4        508.92       1018.86       274.14 o                         
  13  11   4          2.17       -124.04       381.53 o                         
  14  11   4        534.14       1111.26       485.51 o                         
  15  11   4      11679.02      10808.16       934.61 o                         
  16  11   4      39205.07      36340.82      1509.18 o                         
  17  11   4      16406.19      15234.86       878.84 o                         
  18  11   4      43025.12      37535.87      1167.38 o                         
   0  12   4     260279.28     249584.45      3018.14 o                         
   1  12   4         95.09        321.80        91.03 o                         
   2  12   4        146.25        327.16       102.92 o                         
   3  12   4       5655.55       5675.37       235.72 o                         
   4  12   4       1155.48       1132.41       118.69 o                         
   5  12   4       9248.15       8515.12       292.74 o                         
   6  12   4      33602.17      30710.71       658.39 o                         
   7  12   4        323.90        247.09       131.69 o                         
   8  12   4      42256.99      39684.44      1101.94 o                         
   9  12   4         63.65        -18.36       111.15 o                         
  10  12   4       4074.10       3961.55       473.67 o                         
  11  12   4          4.31        -76.74       127.74 o                         
  12  12   4      16078.80      16825.88      1249.73 o                         
  13  12   4      16950.78      15054.84      1197.33 o                         
  14  12   4      77061.86      69338.85      2227.95 o                         
  15  12   4       1401.18       1117.62       366.10 o                         
  16  12   4       7282.67       6798.00       619.82 o                         
  17  12   4        740.42        367.88       215.60 o                         
   1  13   4      15953.70      15096.44       400.09 o                         
   2  13   4      52220.07      49736.30       713.29 o                         
   3  13   4      20662.97      19197.30       448.76 o                         
   4  13   4      85482.50      80269.80      1204.54 o                         
   5  13   4       6009.73       5804.08       389.23 o                         
   6  13   4       1675.97       2317.96       287.97 o                         
   7  13   4      53473.28      46423.72      1171.38 o                         
   8  13   4      18545.74      17061.44       549.72 o                         
   9  13   4        812.06       1105.96       412.40 o                         
  10  13   4      40817.66      37480.90      1399.35 o                         
  11  13   4      34184.58      33868.38       968.33 o                         
  12  13   4       2172.33       2960.20       496.57 o                         
  13  13   4        401.06        371.44       288.22 o                         
  14  13   4      17053.61      17413.13      1038.22 o                         
  15  13   4       4551.52       4266.09       495.32 o                         
  16  13   4      27195.29      24046.58       958.90 o                         
   0  14   4     150839.48     148701.86      7656.23 o                         
   1  14   4        119.17        414.24       152.22 o                         
   2  14   4       5008.59       4035.26       296.92 o                         
   3  14   4      10143.86       9362.65       421.53 o                         
   4  14   4      14011.10      13633.80       464.45 o                         
   5  14   4       5924.26       5723.57       315.70 o                         
   6  14   4      17638.59      16403.77       605.41 o                         
   7  14   4       2391.44       2277.38       191.99 o                         
   8  14   4      59862.09      58679.34      1244.47 o                         
   9  14   4       2803.95       3270.27       352.04 o                         
  10  14   4        110.24        174.29       130.62 o                         
  11  14   4        314.19        254.86       123.12 o                         
  12  14   4      20932.43      22435.86       922.57 o                         
  13  14   4       8120.13       8072.04       731.97 o                         
  14  14   4      65172.88      56278.55      1587.96 o                         
  15  14   4        582.88        458.98       205.72 o                         
   1  15   4      14131.48      13331.31       450.27 o                         
   2  15   4      37413.79      35840.90       887.13 o                         
   3  15   4      17575.45      16405.84       410.50 o                         
   4  15   4      10731.82      10153.00       657.09 o                         
   5  15   4       4661.54       4253.35       244.71 o                         
   6  15   4       4176.88       6217.12       774.64 o                         
   7  15   4      24234.89      22478.83      1231.91 o                         
   8  15   4        120.56        198.15       196.99 o                         
   9  15   4       1983.02       1774.90       345.75 o                         
  10  15   4      13640.68      13787.61       621.29 o                         
  11  15   4      31877.88      30352.68      1010.40 o                         
  12  15   4       6525.73       6696.72       372.51 o                         
  13  15   4       2607.07       2618.96       366.97 o                         
  14  15   4       6366.92       6474.46       489.28 o                         
   0  16   4     194033.48     194240.69      3173.08 o                         
   1  16   4         53.58        450.87       112.40 o                         
   2  16   4       3071.97       2677.35       153.65 o                         
   3  16   4       2814.09       2520.50       145.98 o                         
   4  16   4      13263.63      12709.37       432.11 o                         
   5  16   4       2572.72       3323.43       629.43 o                         
   6  16   4       8265.09       7472.20       774.97 o                         
   7  16   4        143.24        328.80       234.67 o                         
   8  16   4      45628.32      47148.22      2667.18 o                         
   9  16   4        973.35       2051.37       208.70 o                         
  10  16   4       5693.85       5649.23       331.81 o                         
  11  16   4       1013.62        772.64       101.96 o                         
  12  16   4      21593.38      19136.64       829.24 o                         
   1  17   4       9512.51       8970.82       273.83 o                         
   2  17   4      28482.05      29955.54       626.49 o                         
   3  17   4      19935.32      20028.25       576.38 o                         
   4  17   4         93.05        224.60       125.30 o                         
   5  17   4       6943.17       6324.74       490.57 o                         
   6  17   4       1439.87       6570.88      1822.46 o                         
   7  17   4      20899.95      19870.45      1607.83 o                         
   8  17   4       3269.61       4960.82       331.82 o                         
   9  17   4        225.81        317.21        84.20 o                         
  10  17   4       2140.38       1646.33       178.08 o                         
  11  17   4      15481.28      10878.67       575.19 o                         
   0  18   4      77621.23      77755.31      2230.74 o                         
   1  18   4         31.83        869.83       167.92 o                         
   2  18   4       4246.47       4079.61       194.77 o                         
   3  18   4        673.26        775.48       102.68 o                         
   4  18   4      12713.81      12827.73       915.98 o                         
   5  18   4       8332.27       9985.26       385.56 o                         
   6  18   4      10530.11      10158.16       340.10 o                         
   7  18   4        589.92        688.47       109.26 o                         
   8  18   4      41784.80      40890.73      3800.90 o                         
   1  19   4       7149.95       6444.39       191.35 o                         
   2  19   4      16528.84      16643.59       511.81 o                         
   3  19   4      18658.77      16927.91       905.37 o                         
   4  19   4      13160.86      12373.14       476.70 o                         
   5  19   4       6492.91       5362.20       377.09 o                         
   6  19   4       2609.28       6081.24       657.17 o                         
   1   1   5        329.60        747.79        53.42 o                         
   2   1   5       3822.51       4326.44       131.22 o                         
   3   1   5       3691.11       3351.78       153.02 o                         
   4   1   5      15818.50      15400.06       323.79 o                         
   5   1   5      21978.97      23019.68       700.87 o                         
   6   1   5     850103.25     845850.19      8156.35 o                         
   7   1   5      90767.99      92483.85      1090.72 o                         
   8   1   5     417145.84     408175.62      4451.87 o                         
   9   1   5       9047.90      24985.72     11886.68 o                         
  10   1   5      90865.98     119872.96     20390.45 o                         
  11   1   5       2461.21       2364.50       237.27 o                         
  12   1   5      28651.37      27585.44       868.52 o                         
  13   1   5        549.60        496.26        73.69 o                         
  14   1   5       8196.58       7454.08       236.41 o                         
  15   1   5         28.09        -72.51       112.75 o                         
  16   1   5       1102.99       1337.27       157.22 o                         
  17   1   5       4770.30       4697.61       246.46 o                         
  18   1   5      10547.33      11296.68       378.36 o                         
  19   1   5       3995.08       3982.04       235.25 o                         
  20   1   5     295783.69     308103.81      1477.04 o                         
  21   1   5       1781.49       2192.43       120.40 o                         
  22   1   5       2995.01       3987.04       152.22 o                         
  23   1   5      14980.36      13574.43       307.92 o                         
   0   2   5       5219.55       5994.53       160.93 o                         
   1   2   5      16331.21      16227.27       193.55 o                         
   2   2   5     178178.77     185380.34      1575.65 o                         
   3   2   5       8121.69       6984.23       159.69 o                         
   4   2   5       1824.01       2471.58       113.17 o                         
   5   2   5       2676.96       2892.15       118.39 o                         
   6   2   5      79313.78      81878.45      1161.93 o                         
   7   2   5       9332.73      10361.36       261.35 o                         
   8   2   5      16512.24      24836.92      2737.91 o                         
   9   2   5       1571.69       1879.23       166.51 o                         
  10   2   5      11849.98      11288.08       393.76 o                         
  11   2   5      12375.24      12079.38       457.52 o                         
  12   2   5      61925.65      62542.80      1376.25 o                         
  13   2   5        200.50        186.87        57.61 o                         
  14   2   5       2710.29       2703.86       145.61 o                         
  15   2   5        506.94        402.50       111.80 o                         
  16   2   5      31549.69      31653.33       618.26 o                         
  17   2   5        709.50        680.39       107.20 o                         
  18   2   5       4729.48       5344.78       285.91 o                         
  19   2   5       7376.10       7994.53       266.15 o                         
  20   2   5        281.10       1201.74       130.08 o                         
  21   2   5        327.60        559.49       100.23 o                         
  22   2   5       3731.98       5241.32       191.63 o                         
  23   2   5         11.01         90.24        83.08 o                         
   1   3   5        693.65        840.91        56.75 o                         
   2   3   5      16413.08      18886.03       252.85 o                         
   3   3   5        780.21       1401.03       150.87 o                         
   4   3   5      22552.75      17477.44      1511.46 o                         
   5   3   5     100587.35     102087.52      1341.26 o                         
   6   3   5     874649.00     890480.69      5121.73 o                         
   7   3   5     130246.77     133535.52      1866.12 o                         
   8   3   5     338602.47     334119.69      3580.24 o                         
   9   3   5        117.55        312.08        75.45 o                         
  10   3   5      67794.91      70936.59       983.97 o                         
  11   3   5      12832.51      12832.33       419.91 o                         
  12   3   5      16122.87      17899.78       574.36 o                         
  13   3   5       1165.43       1010.50        86.21 o                         
  14   3   5       4780.94       4912.30       190.24 o                         
  15   3   5       1565.57       1714.10       120.92 o                         
  16   3   5       1119.28       1411.96       140.62 o                         
  17   3   5       3618.36       3548.66       197.91 o                         
  18   3   5       3768.52       4543.26       216.90 o                         
  19   3   5      10051.45      10508.99       289.92 o                         
  20   3   5     250389.72     261205.31      1441.76 o                         
  21   3   5       2950.46       3633.53       171.45 o                         
  22   3   5       2475.43       3616.48       158.84 o                         
   0   4   5       5443.37       5589.39       333.41 o                         
   1   4   5       1273.03       1154.28        59.68 o                         
   2   4   5     246873.00     245971.66      2369.49 o                         
   3   4   5      58135.75      56485.23       505.22 o                         
   4   4   5      20116.23      22796.06       549.86 o                         
   5   4   5      58403.21      57940.22       804.87 o                         
   6   4   5      87428.27      85865.02      1066.91 o                         
   7   4   5        968.74       1250.37       100.35 o                         
   8   4   5      60262.74      59384.43      1378.38 o                         
   9   4   5       6937.64       7489.23       265.09 o                         
  10   4   5      76191.35      79421.17       976.41 o                         
  11   4   5       2100.97       1932.43       163.34 o                         
  12   4   5     147917.05     145020.09      3685.25 o                         
  13   4   5        201.62        177.88        68.44 o                         
  14   4   5       5467.54       6052.13       231.99 o                         
  15   4   5       1872.80       1814.61       125.22 o                         
  16   4   5      78071.96      78261.60       816.32 o                         
  17   4   5         24.64        185.49        75.01 o                         
  18   4   5       7251.36       7951.82       266.67 o                         
  19   4   5       5998.46       6394.74       245.93 o                         
  20   4   5       2735.36       3323.63       176.41 o                         
  21   4   5        310.72        540.92        88.01 o                         
  22   4   5      16357.47      17646.09       485.20 o                         
   1   5   5      35976.38      36449.86       367.95 o                         
   2   5   5      27710.66      27392.91       323.15 o                         
   3   5   5       8085.15       8848.04       193.44 o                         
   4   5   5      10943.77      12180.13       233.73 o                         
   5   5   5        595.14        992.52        82.80 o                         
   6   5   5     600574.69     609246.75      5419.58 o                         
   7   5   5      41710.20      41709.85       514.38 o                         
   8   5   5     123432.63     119642.27      1927.99 o                         
   9   5   5       1215.16       1129.90       150.49 o                         
  10   5   5      39921.27      41632.52       972.13 o                         
  11   5   5      35886.08      36428.32       965.21 o                         
  12   5   5        242.13       1215.17       143.56 o                         
  13   5   5        435.22        381.00        73.21 o                         
  14   5   5         18.06        -18.04        73.19 o                         
  15   5   5       8299.29       8139.66       260.97 o                         
  16   5   5       7178.67       7317.01       260.23 o                         
  17   5   5         31.74        196.10        73.70 o                         
  18   5   5       2117.43       3446.90       214.09 o                         
  19   5   5       5368.18       6148.33       231.54 o                         
  20   5   5     121526.12     123293.37       939.35 o                         
  21   5   5       7259.77       7049.81       226.93 o                         
  22   5   5       1485.88       2894.56       212.35 o                         
   0   6   5      34406.83      36375.56       593.36 o                         
   1   6   5       2755.99       2272.94       109.63 o                         
   2   6   5     393423.66     388158.25      2354.60 o                         
   3   6   5       2804.27       3014.53       142.21 o                         
   4   6   5       7169.65       7476.58       229.93 o                         
   5   6   5      14958.21      16126.23       358.55 o                         
   6   6   5      97709.71      95042.66      1656.88 o                         
   7   6   5        982.22       1017.20       114.28 o                         
   8   6   5     130647.38     131169.03      2551.23 o                         
   9   6   5       3549.64       3974.90       307.97 o                         
  10   6   5      97629.45     102431.51      1601.42 o                         
  11   6   5      11954.56      11359.60       467.87 o                         
  12   6   5     151232.80     151355.25      2420.77 o                         
  13   6   5       1209.81        970.63       121.84 o                         
  14   6   5      17995.02      18191.31       481.12 o                         
  15   6   5        147.81         57.11        99.28 o                         
  16   6   5     123349.66     126011.93      2137.96 o                         
  17   6   5       8667.91       8425.41       318.57 o                         
  18   6   5      22931.01      24149.40       515.64 o                         
  19   6   5       2426.07       2714.61       168.87 o                         
  20   6   5       3258.10       3264.16       281.82 o                         
  21   6   5        135.07        178.85        90.89 o                         
   1   7   5      19652.83      19395.79       351.23 o                         
   2   7   5      11907.39      12194.15       284.04 o                         
   3   7   5      23959.66      24402.62       380.78 o                         
   4   7   5       4373.55       8352.46       340.14 o                         
   5   7   5      16049.33      17874.70       379.72 o                         
   6   7   5     210015.39     212602.67      1463.94 o                         
   7   7   5       1208.27       1151.22       151.13 o                         
   8   7   5      64826.24      65720.40      1188.33 o                         
   9   7   5       1492.96       1722.84       227.37 o                         
  10   7   5      10074.45      11971.97       596.95 o                         
  11   7   5       8144.75       8177.79       428.63 o                         
  12   7   5      18586.84      19193.10       657.80 o                         
  13   7   5        297.88         47.20       156.79 o                         
  14   7   5       8630.51       8955.44       394.44 o                         
  15   7   5       3348.68       3112.64       236.63 o                         
  16   7   5       4655.66       5370.53       317.43 o                         
  17   7   5         40.14          9.21       124.60 o                         
  18   7   5       5545.02       6298.82       400.07 o                         
  19   7   5      11577.84      11999.10       835.41 o                         
  20   7   5      20373.19      20121.71      1232.03 o                         
  21   7   5       5555.63       4722.56       376.77 o                         
   0   8   5      49563.11      49891.47      1001.02 o                         
   1   8   5       6349.34       5524.96       216.89 o                         
   2   8   5     483623.12     468451.72      2008.05 o                         
   3   8   5        720.08        709.79       113.37 o                         
   4   8   5        174.49        338.18       113.10 o                         
   5   8   5      19946.88      21255.65       643.70 o                         
   6   8   5      84594.62      83038.44      1228.72 o                         
   7   8   5        318.11        494.23       102.80 o                         
   8   8   5     165710.95     158591.64      2438.58 o                         
   9   8   5       3813.88       4251.03       279.00 o                         
  10   8   5      54552.88      57524.83      1023.64 o                         
  11   8   5        551.41        780.96       153.65 o                         
  12   8   5     165276.09     168288.44      4597.38 o                         
  13   8   5      10091.53      10049.75       950.40 o                         
  14   8   5      24695.76      25176.54      1407.44 o                         
  15   8   5       3526.13       3875.80       589.03 o                         
  16   8   5      64672.39      67602.57      1624.59 o                         
  17   8   5       1293.04       1441.99       401.72 o                         
  18   8   5      26582.60      26269.61      1187.85 o                         
  19   8   5        954.64        813.59       243.84 o                         
  20   8   5       3385.42       2947.84       329.45 o                         
   1   9   5      12468.38      11739.30       339.37 o                         
   2   9   5      81843.68      82501.43      1111.27 o                         
   3   9   5      13843.90      13560.03       495.13 o                         
   4   9   5      10287.98      10122.67       594.17 o                         
   5   9   5       1868.69       1613.15       184.80 o                         
   6   9   5       3995.90       4114.52       318.31 o                         
   7   9   5      10308.89       9989.19       505.25 o                         
   8   9   5       7096.41       7634.96       395.56 o                         
   9   9   5       4213.38       3750.08       248.43 o                         
  10   9   5        880.99       2037.36       276.53 o                         
  11   9   5        943.68        923.55       160.51 o                         
  12   9   5      31229.19      29937.76      1592.35 o                         
  13   9   5       1599.53        978.57       285.17 o                         
  14   9   5      16890.90      17660.10      1179.15 o                         
  15   9   5       3532.27       3320.84       532.62 o                         
  16   9   5      14080.02      12441.15       944.80 o                         
  17   9   5       4941.89       5071.59       581.82 o                         
  18   9   5       5308.89       5383.70       562.51 o                         
  19   9   5       2633.51       2544.33       329.72 o                         
  20   9   5        104.41        266.76       148.36 o                         
   0  10   5      64669.38      61938.39      1308.23 o                         
   1  10   5       2402.79       2116.78       213.48 o                         
   2  10   5     373623.56     360923.44      2809.03 o                         
   3  10   5       7235.27       7350.13       396.74 o                         
   4  10   5       4264.49       4273.43       312.51 o                         
   5  10   5      16859.23      15942.60       600.69 o                         
   6  10   5      46024.91      45745.61       788.64 o                         
   7  10   5        523.19        283.46       118.87 o                         
   8  10   5     115986.20     115110.11      1378.03 o                         
   9  10   5      14366.83      13144.83       468.44 o                         
  10  10   5      24322.21      25365.96       660.65 o                         
  11  10   5       3290.44       3396.55       317.58 o                         
  12  10   5      79239.93      77630.54      2557.75 o                         
  13  10   5       6849.61       6609.56       745.26 o                         
  14  10   5      44415.24      43130.32      1790.08 o                         
  15  10   5       3157.17       3287.69       525.57 o                         
  16  10   5      32684.03      31370.49      1367.00 o                         
  17  10   5         57.95        -26.03       221.12 o                         
  18  10   5      24011.06      22978.33       971.21 o                         
  19  10   5        897.46        771.79       184.73 o                         
   1  11   5       5825.53       5429.35       276.43 o                         
   2  11   5     130620.50     127006.48      1363.39 o                         
   3  11   5      11479.22      10770.43       390.89 o                         
   4  11   5      12220.27      11902.44       646.00 o                         
   5  11   5       2436.40       1827.22       156.81 o                         
   6  11   5       9328.12       9241.65       337.75 o                         
   7  11   5        587.15        458.03       128.43 o                         
   8  11   5      15712.84      15393.35       459.04 o                         
   9  11   5       1347.24       1031.62       178.18 o                         
  10  11   5         27.26        496.03       486.09 o                         
  11  11   5       2667.86       2363.11       311.95 o                         
  12  11   5      89110.27      81856.99      1450.15 o                         
  13  11   5       1147.73        923.73       394.98 o                         
  14  11   5      23177.93      22534.25      1292.19 o                         
  15  11   5       9019.18       8643.77       743.22 o                         
  16  11   5      17342.47      14981.46       923.15 o                         
  17  11   5       3003.14       2584.65       377.59 o                         
  18  11   5       2844.24       3140.99       377.86 o                         
   0  12   5     126481.61     117690.42      2355.54 o                         
   1  12   5       4219.34       4182.64       210.04 o                         
   2  12   5     132137.42     125682.09      1721.75 o                         
   3  12   5        124.21        169.05       109.88 o                         
   4  12   5      19555.24      18201.99       470.67 o                         
   5  12   5      21498.15      19780.66       495.19 o                         
   6  12   5      12369.88      12012.25       447.86 o                         
   7  12   5       7920.24       7229.06       749.36 o                         
   8  12   5      44928.11      42848.20      1753.90 o                         
   9  12   5      17087.31      15433.80       661.82 o                         
  10  12   5      12571.52      13176.70       616.70 o                         
  11  12   5       1308.90       1400.06       229.50 o                         
  12  12   5      75764.56      71961.77      2329.63 o                         
  13  12   5       1951.50       1836.18       444.16 o                         
  14  12   5      51248.09      48705.82      1789.89 o                         
  15  12   5       2023.24       2126.30       402.19 o                         
  16  12   5       7632.04       6915.46       607.51 o                         
  17  12   5        244.63         96.04       176.91 o                         
  18  12   5      13958.20      11311.33       546.97 o                         
   1  13   5       2542.29       2551.57       180.68 o                         
   2  13   5      79485.91      76328.08       887.37 o                         
   3  13   5       3296.21       2926.63       221.04 o                         
   4  13   5       4048.24       4566.19       351.44 o                         
   5  13   5       3015.19       2639.98       260.08 o                         
   6  13   5      54024.71      54375.86      4152.99 o                         
   7  13   5        100.29          4.86       158.91 o                         
   8  13   5      10138.88       9344.38       751.25 o                         
   9  13   5       4214.31       4312.62       365.49 o                         
  10  13   5        234.11        751.37       239.62 o                         
  11  13   5        396.60        362.28       192.50 o                         
  12  13   5      70494.34      63353.20      3795.85 o                         
  13  13   5       1134.31        634.01       310.95 o                         
  14  13   5      20736.52      18171.91      1042.16 o                         
  15  13   5      14170.53      12679.72       785.03 o                         
  16  13   5      19771.46      16552.37       807.78 o                         
  17  13   5        615.14        591.15       184.76 o                         
   0  14   5     130055.91     127556.72      9074.92 o                         
   1  14   5       5276.65       5257.42       302.24 o                         
   2  14   5       9282.37       8732.18       372.97 o                         
   3  14   5       1590.20       1471.52       139.94 o                         
   4  14   5      11090.98       9820.86       489.66 o                         
   5  14   5      18554.84      17291.34      1237.94 o                         
   6  14   5      10230.95       9152.44       544.05 o                         
   7  14   5        920.77        897.67       165.32 o                         
   8  14   5      11396.03      12496.53       618.64 o                         
   9  14   5      28128.13      25978.20      2211.79 o                         
  10  14   5       1644.53       1137.41       210.38 o                         
  11  14   5         10.56        167.93       143.05 o                         
  12  14   5      50084.36      50378.38      4845.58 o                         
  13  14   5        734.68        751.16       329.07 o                         
  14  14   5      38733.41      36242.79      1332.26 o                         
  15  14   5        375.40        468.83       206.84 o                         
   1  15   5       3286.55       3315.16       182.50 o                         
   2  15   5      55871.07      54986.99      1352.24 o                         
   3  15   5       3048.50       3223.54       193.57 o                         
   4  15   5        694.02        448.50       252.15 o                         
   5  15   5       4272.62       4002.77       301.15 o                         
   6  15   5     103841.55     108885.37      3885.63 o                         
   7  15   5       2273.53       2441.41       287.14 o                         
   8  15   5      23579.13      22312.71      1234.70 o                         
   9  15   5       3678.24       3462.30       575.17 o                         
  10  15   5        155.31        324.29       370.90 o                         
  11  15   5        479.56        617.79       127.78 o                         
  12  15   5      23836.03      21234.00      2018.19 o                         
  13  15   5       4326.11       3952.50       463.84 o                         
  14  15   5      13324.71      12072.96       667.54 o                         
   0  16   5      42720.27      41704.97      2537.26 o                         
   1  16   5       6534.85       6780.06       235.67 o                         
   2  16   5        923.79       1029.55       143.30 o                         
   3  16   5       2696.80       2350.80       180.18 o                         
   4  16   5      33724.84      33707.44      1045.62 o                         
   5  16   5        861.67        475.83       141.73 o                         
   6  16   5       7844.71       7412.99       450.29 o                         
   7  16   5       3338.04       3457.58       299.53 o                         
   8  16   5       3070.51       5061.66       578.57 o                         
   9  16   5       9114.16       8654.08       952.70 o                         
  10  16   5      11739.25      10443.33       766.28 o                         
  11  16   5       2476.34       2315.76       296.35 o                         
  12  16   5      23400.28      19911.82       901.08 o                         
   1  17   5        119.58         99.84        89.28 o                         
   2  17   5      44669.33      47275.52       751.96 o                         
   3  17   5       2969.83       3397.48       273.67 o                         
   4  17   5        107.39         82.01       147.64 o                         
   5  17   5       1701.46       2047.03       798.12 o                         
   6  17   5      89413.47      89129.35      7540.10 o                         
   7  17   5       4182.81       4710.45       363.43 o                         
   8  17   5      27563.16      26244.41       872.39 o                         
   9  17   5        340.79        310.14        85.23 o                         
  10  17   5          4.25        143.76       121.43 o                         
  11  17   5        190.44        354.16       186.56 o                         
   0  18   5      49453.59      51457.48       951.52 o                         
   1  18   5       5822.20       5782.11       226.89 o                         
   2  18   5       6577.90       6520.76       458.49 o                         
   3  18   5       4929.05       4585.81       301.96 o                         
   4  18   5      32284.38      31308.54      3062.62 o                         
   5  18   5       1450.95       1165.42       171.58 o                         
   6  18   5        464.38        609.90       141.45 o                         
   7  18   5        746.63        631.15        90.89 o                         
   8  18   5       2118.91       2987.76       282.06 o                         
   1  19   5        101.99        171.99       146.06 o                         
   2  19   5       5821.32       7366.13       591.54 o                         
   3  19   5        400.19        693.78       254.23 o                         
   4  19   5        784.31       1264.71       130.35 o                         
   5  19   5         74.44         73.21        89.46 o                         
   0   0   6     872359.69     841349.38      3982.65 o                         
   1   0   6       7415.59       7331.94       401.93 o                         
   2   0   6       5619.29       6512.11       215.45 o                         
   3   0   6      35009.90      41812.77       827.07 o                         
   4   0   6     224523.22     229870.19      1819.18 o                         
   5   0   6     305654.81     295189.84      8970.79 o                         
   6   0   6     330336.88     332202.31      1879.56 o                         
   7   0   6       1858.35       1895.42       160.43 o                         
   8   0   6     926884.12     907240.69     13297.22 o                         
   9   0   6        630.59        456.31       215.20 o                         
  10   0   6     197834.73     197341.38      3887.48 o                         
  11   0   6       8822.98       8814.60       610.13 o                         
  12   0   6      12105.63      10561.19       747.43 o                         
  13   0   6      23613.84      22810.80       570.66 o                         
  14   0   6     138471.59     139551.11      1626.61 o                         
  15   0   6        426.34        325.46       110.25 o                         
  16   0   6        594.48        462.77       151.80 o                         
  17   0   6      21860.34      21452.77       726.35 o                         
  18   0   6     171111.77     178888.08      2081.11 o                         
  19   0   6        800.72       1149.38       232.90 o                         
  20   0   6        420.21       1260.88       187.72 o                         
  21   0   6       6750.37       6967.16       306.45 o                         
  22   0   6     160589.19     151912.44      1456.23 o                         
  23   0   6        907.32        731.56       142.72 o                         
   1   1   6       7358.63       8106.61       231.85 o                         
   2   1   6         18.04        189.75        61.22 o                         
   3   1   6       1976.83       2035.75       127.37 o                         
   4   1   6      37435.46      37834.36       353.01 o                         
   5   1   6        206.97        612.83        60.33 o                         
   6   1   6       2880.49       9691.82       597.53 o                         
   7   1   6        160.57        442.84        60.99 o                         
   8   1   6       1197.42       1440.41       116.08 o                         
   9   1   6       3233.53       3246.43       195.59 o                         
  10   1   6       6584.16       8443.70       428.50 o                         
  11   1   6        671.15        760.66       152.56 o                         
  12   1   6        514.64        462.99       124.56 o                         
  13   1   6       6416.23       6502.51       216.64 o                         
  14   1   6        130.67        329.44        66.91 o                         
  15   1   6       1473.37       1132.47       182.14 o                         
  16   1   6       2379.32       2241.55       168.89 o                         
  17   1   6       2368.04       2533.92       191.36 o                         
  18   1   6      12597.85      13101.48       408.95 o                         
  19   1   6       1059.27       1274.37       140.45 o                         
  20   1   6       2935.10       8017.20       342.99 o                         
  21   1   6        883.01       1228.05       115.53 o                         
  22   1   6       4921.96       5276.84       170.26 o                         
  23   1   6        984.52        707.52        84.83 o                         
   0   2   6      86928.15      84015.07       610.37 o                         
   1   2   6      56069.85      58198.11       379.40 o                         
   2   2   6       1143.59       1554.01        71.69 o                         
   3   2   6      34952.50      36474.49       513.63 o                         
   4   2   6     439833.53     449390.16      2562.24 o                         
   5   2   6      13121.49      11777.03       457.20 o                         
   6   2   6     178913.83     171671.80      3578.26 o                         
   7   2   6      12414.72      12175.15       471.14 o                         
   8   2   6     831145.12     833172.31      6005.21 o                         
   9   2   6       4461.49       5382.48       248.46 o                         
  10   2   6     115947.94     116815.40      1439.91 o                         
  11   2   6       4942.75       4922.20       301.94 o                         
  12   2   6       1035.88       1206.56       200.81 o                         
  13   2   6       4548.60       4336.99       175.14 o                         
  14   2   6      43811.49      43591.20       870.93 o                         
  15   2   6        201.10         44.96        73.23 o                         
  16   2   6         32.22         46.35        97.24 o                         
  17   2   6       3617.99       3555.64       214.47 o                         
  18   2   6     116049.52     122095.55      1084.31 o                         
  19   2   6       2964.86       3358.97       200.53 o                         
  20   2   6       1244.04       1579.34       153.40 o                         
  21   2   6        875.73       1134.57       111.64 o                         
  22   2   6     141325.94     133637.27       856.82 o                         
   1   3   6        420.78        639.82        55.09 o                         
   2   3   6       9400.29       9900.76       168.79 o                         
   3   3   6      21663.48      22482.64       284.17 o                         
   4   3   6     205583.11     211915.36      1412.41 o                         
   5   3   6      12394.63      12247.83       252.61 o                         
   6   3   6        671.46       2321.70       131.37 o                         
   7   3   6       1629.57       1739.72       130.05 o                         
   8   3   6        288.82        615.74        85.64 o                         
   9   3   6      16001.33      15666.06       377.49 o                         
  10   3   6     195365.20     193492.81      3612.42 o                         
  11   3   6       2058.71       2144.72       193.96 o                         
  12   3   6      26532.47      26379.37       664.28 o                         
  13   3   6       3589.63       3388.18       155.89 o                         
  14   3   6        575.09        445.16        76.97 o                         
  15   3   6       3675.03       3330.96       170.86 o                         
  16   3   6      22646.83      22818.86       525.74 o                         
  17   3   6      12121.52      11656.91       349.51 o                         
  18   3   6      59260.96      60617.07       770.68 o                         
  19   3   6         19.61        237.38        94.31 o                         
  20   3   6       6291.07       9695.34       318.95 o                         
  21   3   6       2130.22       2465.25       144.98 o                         
  22   3   6      22904.89      22477.56       387.99 o                         
   0   4   6     127316.38     130573.23      1033.43 o                         
   1   4   6       9924.53      11097.51       214.50 o                         
   2   4   6       8253.25       7882.84       180.88 o                         
   3   4   6      28921.97      32210.53       518.43 o                         
   4   4   6     687597.62     706410.88      6291.88 o                         
   5   4   6      96418.21     102271.62      1369.39 o                         
   6   4   6      77473.84      74332.42       881.66 o                         
   7   4   6       1181.39       1108.14        97.72 o                         
   8   4   6     283177.44     285333.19      1767.62 o                         
   9   4   6      25569.58      27400.60       582.26 o                         
  10   4   6      92880.41      94195.22      1482.54 o                         
  11   4   6       2019.22       1510.98       164.32 o                         
  12   4   6        350.71        534.19       133.98 o                         
  13   4   6       2251.27       2270.26       134.05 o                         
  14   4   6       2397.84       2678.96       155.61 o                         
  15   4   6        189.56        124.59       132.80 o                         
  16   4   6       6292.07       6654.90       271.02 o                         
  17   4   6         44.40         97.08        74.29 o                         
  18   4   6      69803.14      74041.15       831.47 o                         
  19   4   6          3.84        119.26        82.23 o                         
  20   4   6         23.19        169.07        81.82 o                         
  21   4   6        810.36        606.94        87.92 o                         
  22   4   6     119333.05     109384.91      1566.22 o                         
   1   5   6      13779.45      13761.52       250.07 o                         
   2   5   6      27794.92      29344.56       377.00 o                         
   3   5   6      85693.25      82259.05      1346.36 o                         
   4   5   6     301338.88     291224.75      2059.34 o                         
   5   5   6      12740.54      13485.13       295.10 o                         
   6   5   6        825.73       2879.30       225.95 o                         
   7   5   6       2232.96       2573.13       138.00 o                         
   8   5   6       2435.09       2614.63       157.13 o                         
   9   5   6       5642.25       5436.37       234.81 o                         
  10   5   6     363934.53     368709.88      6821.33 o                         
  11   5   6       2078.20       1906.14       280.85 o                         
  12   5   6      37048.81      37614.98       644.46 o                         
  13   5   6       1308.98       1218.67       108.13 o                         
  14   5   6       1472.51       1276.29       106.54 o                         
  15   5   6        128.61        107.00        82.69 o                         
  16   5   6      52231.27      53611.44       723.40 o                         
  17   5   6       2044.29       1996.68       151.97 o                         
  18   5   6     103678.53     106645.97       969.55 o                         
  19   5   6        226.97        239.10       143.73 o                         
  20   5   6      10800.47      12743.85       587.59 o                         
  21   5   6       1206.92       1103.49       135.87 o                         
  22   5   6      29187.11      25367.66       751.25 o                         
   0   6   6         39.50        616.84       133.91 o                         
   1   6   6       4473.00       3687.72       135.72 o                         
   2   6   6       5578.92       6804.29       247.84 o                         
   3   6   6       1640.89       2106.23       126.27 o                         
   4   6   6     217054.48     216424.11      1819.58 o                         
   5   6   6         18.74        228.37        62.57 o                         
   6   6   6     110156.50     111132.99      1583.70 o                         
   7   6   6        367.34        404.84        80.22 o                         
   8   6   6     126357.33     131245.38      1608.31 o                         
   9   6   6      21896.03      22013.03       714.17 o                         
  10   6   6      40455.97      43248.61      1057.23 o                         
  11   6   6       4700.39       4483.66       340.59 o                         
  12   6   6        624.24       1409.29       150.01 o                         
  13   6   6         32.01         92.81        84.32 o                         
  14   6   6        715.90        556.58       111.29 o                         
  15   6   6       3046.04       2607.14       259.12 o                         
  16   6   6      20102.43      20844.30       508.27 o                         
  17   6   6        106.40        -76.09       101.97 o                         
  18   6   6      48344.92      48464.07       716.10 o                         
  19   6   6        114.20        179.56       154.71 o                         
  20   6   6       1106.85        940.38       142.52 o                         
  21   6   6        162.30        113.37        87.76 o                         
   1   7   6        134.37        237.70        70.35 o                         
   2   7   6      38771.58      40978.07       517.61 o                         
   3   7   6       3111.60       3315.81       152.95 o                         
   4   7   6     493813.09     481877.97      3289.05 o                         
   5   7   6      11316.28      12195.35       326.09 o                         
   6   7   6        426.53       1849.12       150.00 o                         
   7   7   6       2085.70       2109.13       172.41 o                         
   8   7   6      17404.37      17184.98       544.91 o                         
   9   7   6       2205.43       2442.98       228.27 o                         
  10   7   6     393586.53     386277.12      8917.11 o                         
  11   7   6        968.91        949.72       149.84 o                         
  12   7   6       3183.45       3782.47       236.36 o                         
  13   7   6        662.94        768.05       134.75 o                         
  14   7   6        595.32        772.06       152.44 o                         
  15   7   6         98.56       -110.32       141.98 o                         
  16   7   6      53353.32      55925.77       955.52 o                         
  17   7   6       2712.81       2647.55       254.84 o                         
  18   7   6      72807.77      76235.06      2013.01 o                         
  19   7   6        429.40        203.30        95.98 o                         
  20   7   6      14417.41      14300.19       454.29 o                         
  21   7   6          3.12        149.33       128.89 o                         
   0   8   6      54331.37      57947.57      1119.15 o                         
   1   8   6        133.55        163.55        73.92 o                         
   2   8   6        240.06       3105.86       213.01 o                         
   3   8   6        457.47        539.06        95.40 o                         
   4   8   6      77185.40      75338.94       948.90 o                         
   5   8   6       1610.87       1445.80       154.15 o                         
   6   8   6      28059.73      29008.53       746.55 o                         
   7   8   6        370.18        435.05        96.05 o                         
   8   8   6       6954.65       8194.67       425.27 o                         
   9   8   6       4557.45       4979.44       302.68 o                         
  10   8   6       2053.79       4277.02       399.52 o                         
  11   8   6       4608.83       4155.01       320.84 o                         
  12   8   6      19414.61      22439.90       784.66 o                         
  13   8   6       3002.41       3517.56       587.10 o                         
  14   8   6      37226.98      36525.23      1131.26 o                         
  15   8   6        509.80        349.21       189.41 o                         
  16   8   6      10034.25      11077.72       511.74 o                         
  17   8   6        239.92        160.68       102.43 o                         
  18   8   6      15303.76      15440.37       532.45 o                         
  19   8   6       1015.09        669.36       210.52 o                         
  20   8   6         56.75        -29.33       154.90 o                         
   1   9   6       4300.62       4065.14       250.93 o                         
   2   9   6      28656.57      29052.91       620.78 o                         
   3   9   6         50.95        229.97       113.57 o                         
   4   9   6     533901.19     513306.09      3362.54 o                         
   5   9   6       3102.91       2849.15       247.37 o                         
   6   9   6      16053.02      14598.22       567.08 o                         
   7   9   6        321.49        480.28       129.52 o                         
   8   9   6      21381.24      20513.68       493.46 o                         
   9   9   6       8089.46       7705.72       355.87 o                         
  10   9   6     276854.00     266709.97      5356.53 o                         
  11   9   6        137.50        110.36       114.29 o                         
  12   9   6       1032.47       1541.98       395.59 o                         
  13   9   6         89.56       -243.57       376.65 o                         
  14   9   6       2481.58       2897.30       550.37 o                         
  15   9   6        729.73       1003.45       305.55 o                         
  16   9   6      55730.95      56910.31      1837.86 o                         
  17   9   6       4470.30       4200.65       493.38 o                         
  18   9   6      43650.03      43031.31      1355.99 o                         
  19   9   6        506.20        548.97       202.33 o                         
  20   9   6       8630.49       7254.69       425.58 o                         
   0  10   6     205849.67     205171.31      3282.47 o                         
   1  10   6       2769.04       2294.30       225.56 o                         
   2  10   6        235.80       1610.37       219.22 o                         
   3  10   6        964.64        879.11       162.09 o                         
   4  10   6      11718.94      11511.28       506.26 o                         
   5  10   6        464.27        420.28       116.11 o                         
   6  10   6         45.28         40.88       103.12 o                         
   7  10   6        322.92        215.78       105.16 o                         
   8  10   6       4504.62       4499.64       296.33 o                         
   9  10   6        808.16        728.36       123.82 o                         
  10  10   6       1497.12       2010.03       208.57 o                         
  11  10   6         37.14         78.11       135.87 o                         
  12  10   6      26949.91      28510.70      1478.79 o                         
  13  10   6        763.78        875.81       369.05 o                         
  14  10   6      57299.87      52518.29      1870.19 o                         
  15  10   6        113.09        210.42       262.15 o                         
  16  10   6       8474.29       8253.88       711.34 o                         
  17  10   6        442.36        278.32       208.53 o                         
  18  10   6       2385.69       2092.51       327.16 o                         
  19  10   6        794.78        583.41       157.35 o                         
   1  11   6      12324.61      11900.47       401.16 o                         
   2  11   6      58210.22      57008.75       917.96 o                         
   3  11   6       1174.81       1234.39       150.25 o                         
   4  11   6     247351.36     232644.25      1770.95 o                         
   5  11   6       2402.31       2329.10       175.11 o                         
   6  11   6      23009.88      23053.21       587.46 o                         
   7  11   6       1156.61       1170.15       120.62 o                         
   8  11   6      12972.89      12853.29       399.86 o                         
   9  11   6       3197.53       3131.61       307.48 o                         
  10  11   6     141189.64     136057.03      3296.35 o                         
  11  11   6        912.17        745.12       178.41 o                         
  12  11   6      11329.30      11122.56       835.72 o                         
  13  11   6       2087.94       1818.66       431.24 o                         
  14  11   6       3189.20       4137.86       595.12 o                         
  15  11   6       4440.01       4623.99       551.34 o                         
  16  11   6      47289.95      47690.81      1503.23 o                         
  17  11   6        184.90        138.05       164.85 o                         
  18  11   6      31351.66      28574.00       938.82 o                         
   0  12   6     370553.84     355527.19      4420.28 o                         
   1  12   6        613.65        749.56       140.39 o                         
   2  12   6       1739.58       2149.71       209.86 o                         
   3  12   6         26.10        179.58       105.18 o                         
   4  12   6        186.08        237.27       116.08 o                         
   5  12   6       5459.53       5029.69       255.37 o                         
   6  12   6      19036.16      18143.64       482.30 o                         
   7  12   6         54.76         14.58       148.97 o                         
   8  12   6      19586.99      20203.48      1192.38 o                         
   9  12   6       5301.39       4793.91       380.31 o                         
  10  12   6      13046.29      12956.80       663.99 o                         
  11  12   6        264.17         36.06       176.13 o                         
  12  12   6      12958.85      14227.74       628.19 o                         
  13  12   6        903.57       1081.39       348.00 o                         
  14  12   6      62094.27      54231.06      1757.85 o                         
  15  12   6        269.57        128.65       210.00 o                         
  16  12   6      19295.89      18961.43       891.18 o                         
  17  12   6        246.99        423.14       162.33 o                         
   1  13   6       8663.15       7864.09       331.57 o                         
   2  13   6      83017.15      79379.45      1825.83 o                         
   3  13   6         21.40        120.47        92.72 o                         
   4  13   6      67753.02      65881.72      1822.99 o                         
   5  13   6        676.49        614.84       145.91 o                         
   6  13   6      18413.26      19037.11       629.48 o                         
   7  13   6       1052.57        991.69       173.39 o                         
   8  13   6       1218.79       1658.49       241.05 o                         
   9  13   6       1625.37       1483.57       227.37 o                         
  10  13   6      91798.45      87330.68      3221.72 o                         
  11  13   6         42.13          5.99       143.87 o                         
  12  13   6      14728.82      14329.12       607.80 o                         
  13  13   6         47.30         53.55       258.95 o                         
  14  13   6       9455.61      10764.10       758.59 o                         
  15  13   6       6496.98       6347.47       537.32 o                         
  16  13   6      44031.41      42896.59      1187.35 o                         
   0  14   6     263588.34     260120.95      3769.62 o                         
   1  14   6        563.74        782.44       131.08 o                         
   2  14   6        123.45        254.01        83.82 o                         
   3  14   6       4809.57       4321.79       214.02 o                         
   4  14   6      18526.85      17654.72       539.41 o                         
   5  14   6       4094.24       3896.12       309.01 o                         
   6  14   6      37703.38      36791.45      1196.11 o                         
   7  14   6        157.42        -49.55       143.28 o                         
   8  14   6      50616.48      52558.21      1179.37 o                         
   9  14   6       3725.61       3524.53       331.14 o                         
  10  14   6       5320.08       5490.66       559.31 o                         
  11  14   6       7025.28       7156.94       654.48 o                         
  12  14   6      20205.04      21541.95      1889.32 o                         
  13  14   6       6836.08       6593.97       603.84 o                         
  14  14   6      67396.63      59482.18      1538.22 o                         
  15  14   6        499.98        232.53       183.05 o                         
   1  15   6        268.63        285.18        93.73 o                         
   2  15   6      58069.47      56654.16      1339.68 o                         
   3  15   6       4572.02       4293.64       227.04 o                         
   4  15   6      16742.46      16037.25       569.39 o                         
   5  15   6        349.06        199.66       133.51 o                         
   6  15   6      12034.08      14453.00       569.44 o                         
   7  15   6         17.99         -7.86       177.57 o                         
   8  15   6       6328.43       6037.87       448.40 o                         
   9  15   6        416.52        385.71       165.89 o                         
  10  15   6      25647.79      25000.38      2441.37 o                         
  11  15   6         27.80        -43.21       128.16 o                         
  12  15   6      22851.75      22926.50       929.23 o                         
  13  15   6         13.43       -107.30       182.59 o                         
  14  15   6      15012.49      14174.04       669.22 o                         
   0  16   6     120429.23     119921.12      1936.16 o                         
   1  16   6       2250.04       2424.98       195.03 o                         
   2  16   6        288.61        669.24       125.19 o                         
   3  16   6       1984.88       1762.44       216.89 o                         
   4  16   6       9656.84      10189.54       471.83 o                         
   5  16   6       5865.77       5612.28       335.45 o                         
   6  16   6      26277.51      25102.21      1155.76 o                         
   7  16   6        272.58        134.14       186.08 o                         
   8  16   6      40256.32      41781.84      4118.75 o                         
   9  16   6         43.40         -1.28       198.71 o                         
  10  16   6        241.45        333.70       139.14 o                         
  11  16   6       5809.79       4453.09       249.93 o                         
  12  16   6      18604.83      16209.74       769.63 o                         
   1  17   6        149.09        280.20        95.72 o                         
   2  17   6      64410.18      66157.15       878.27 o                         
   3  17   6        393.68         63.33       130.84 o                         
   4  17   6       2592.29       3207.89       238.41 o                         
   5  17   6        234.52        132.16       181.63 o                         
   6  17   6      13195.05      16036.32      2514.37 o                         
   7  17   6       3685.78       3587.91       445.68 o                         
   8  17   6      13130.88      13764.24      1042.77 o                         
   9  17   6       2321.21       2238.48       190.43 o                         
  10  17   6       6532.06       6140.14      1034.23 o                         
  11  17   6         96.78       -183.20       183.20 o                         
   0  18   6      35772.11      35888.20      1699.22 o                         
   1  18   6        903.61        778.61       111.36 o                         
   2  18   6       1136.70       1059.44       151.14 o                         
   3  18   6        237.54        192.85       265.28 o                         
   4  18   6       7503.98       8351.81       403.52 o                         
   5  18   6       3170.76       3204.18       320.28 o                         
   6  18   6       9574.49       8942.68       523.62 o                         
   7  18   6       2551.61       1726.54       169.05 o                         
   8  18   6      37378.46      29031.10      1684.08 o                         
   1  19   6       1038.68        868.31        84.01 o                         
   2  19   6      46717.75      41653.83      1994.54 o                         
   3  19   6         97.43        -35.53        84.78 o                         
   4  19   6      12546.44      10155.04       847.62 o                         
   5  19   6         79.46       -139.83       139.83 o                         
   1   1   7     125711.18     111866.30      3830.50 o                         
   2   1   7      31430.21      30012.79       385.99 o                         
   3   1   7      38954.11      40460.27       505.73 o                         
   4   1   7       2705.61       3158.43       114.55 o                         
   5   1   7       1695.07       1985.22        98.20 o                         
   6   1   7     834338.31     828997.88      8179.91 o                         
   7   1   7        508.27        848.92        91.48 o                         
   8   1   7     447548.88     443799.22      5329.06 o                         
   9   1   7       2509.02       2573.72       305.02 o                         
  10   1   7     166319.47     170157.69      1671.78 o                         
  11   1   7      87386.12      87130.07      1311.48 o                         
  12   1   7      26843.78      26445.47       736.12 o                         
  13   1   7       7384.65       7371.48       215.57 o                         
  14   1   7      37735.89      36191.98       482.30 o                         
  15   1   7      90344.95      89037.73      1439.76 o                         
  16   1   7       1617.44       1602.07       146.35 o                         
  17   1   7       1962.18       2243.00       183.39 o                         
  18   1   7       4470.44       4689.65       257.41 o                         
  19   1   7       1754.77       1983.69       175.29 o                         
  20   1   7     302462.12     317925.62      1692.82 o                         
  21   1   7        404.67        763.58        97.07 o                         
  22   1   7        569.81       1354.72       117.93 o                         
   0   2   7        227.53       1312.81        95.96 o                         
   1   2   7      36777.14      36910.09       320.34 o                         
   2   2   7     123865.79     122174.61      1598.48 o                         
   3   2   7       7461.39       8552.76       190.84 o                         
   4   2   7      14391.39      16531.31       287.50 o                         
   5   2   7        288.14        465.15        62.46 o                         
   6   2   7      96739.72      95495.25       892.96 o                         
   7   2   7        288.62        475.19        83.16 o                         
   8   2   7      16278.09      18421.38       412.62 o                         
   9   2   7        109.00        350.15        96.28 o                         
  10   2   7      37147.02      37369.67       756.85 o                         
  11   2   7      42332.88      40460.48      1356.95 o                         
  12   2   7      85992.30      85762.42      2329.70 o                         
  13   2   7       4817.81       5040.91       182.84 o                         
  14   2   7       1033.40       1397.75       111.01 o                         
  15   2   7        290.73        152.35        76.22 o                         
  16   2   7      49408.42      50736.98       789.14 o                         
  17   2   7      13256.36      13803.68       419.82 o                         
  18   2   7       7907.87       8861.72       319.32 o                         
  19   2   7       1122.95       1129.21       131.98 o                         
  20   2   7       2409.50       3215.59       190.83 o                         
  21   2   7        681.76        910.21       104.57 o                         
  22   2   7       5283.25       6947.61       244.20 o                         
   1   3   7      42192.71      41892.83       495.27 o                         
   2   3   7        897.21       1330.73       121.24 o                         
   3   3   7     187308.86     191755.75      2071.59 o                         
   4   3   7       9194.68       9967.52       243.78 o                         
   5   3   7      78607.81      85160.31       702.74 o                         
   6   3   7     699571.75     704691.62      5198.50 o                         
   7   3   7      24485.67      24826.25       491.81 o                         
   8   3   7     264606.81     261395.75      4299.63 o                         
   9   3   7       3631.17       3584.62       188.60 o                         
  10   3   7      67152.12      69184.88      1034.32 o                         
  11   3   7      60337.58      58096.46       998.25 o                         
  12   3   7      23413.21      23044.02       748.41 o                         
  13   3   7       4531.01       4442.42       187.90 o                         
  14   3   7       6917.56       6923.15       217.60 o                         
  15   3   7      41504.93      41098.94       667.59 o                         
  16   3   7         40.42        250.84        97.29 o                         
  17   3   7        610.57        723.43       109.06 o                         
  18   3   7       9821.61      11084.94       342.62 o                         
  19   3   7       4018.31       4138.83       201.74 o                         
  20   3   7     160027.52     166548.50      1129.88 o                         
  21   3   7       5217.91       5520.44       232.86 o                         
  22   3   7       2438.41       3304.20       161.74 o                         
   0   4   7       9274.98      10283.57       304.49 o                         
   1   4   7        165.02        348.61        51.42 o                         
   2   4   7     184814.61     184043.41      1083.38 o                         
   3   4   7      45336.81      45140.48       556.44 o                         
   4   4   7       4346.81       4151.41       164.22 o                         
   5   4   7       5366.65       5266.28       178.43 o                         
   6   4   7     178117.19     178199.27      1290.21 o                         
   7   4   7      13327.57      14387.90       378.74 o                         
   8   4   7      13930.34      13473.69       434.39 o                         
   9   4   7        312.70        207.42        68.50 o                         
  10   4   7     168972.52     169761.03      2121.13 o                         
  11   4   7       7990.16       7104.23       349.50 o                         
  12   4   7     195562.53     194632.84      2912.49 o                         
  13   4   7      21105.17      21345.07       454.33 o                         
  14   4   7       2266.41       2685.01       141.67 o                         
  15   4   7         59.30        115.59        81.48 o                         
  16   4   7      75965.65      76487.02       873.91 o                         
  17   4   7      11960.30      12637.86       357.53 o                         
  18   4   7      23312.16      23978.13       478.06 o                         
  19   4   7        350.86        358.66        85.88 o                         
  20   4   7       3327.58       3627.09       170.45 o                         
  21   4   7          0.23        126.39        78.82 o                         
  22   4   7      14011.03      16162.01       365.51 o                         
   1   5   7      55611.78      58413.60       547.21 o                         
   2   5   7      16413.83      18342.01       302.64 o                         
   3   5   7      37579.36      40553.30       580.29 o                         
   4   5   7        426.18       1618.44       122.36 o                         
   5   5   7         71.59        251.73        63.53 o                         
   6   5   7     248654.77     240950.75      1311.14 o                         
   7   5   7      22885.39      22046.73       405.57 o                         
   8   5   7     123333.73     121119.11      1930.59 o                         
   9   5   7        409.83        310.54        76.98 o                         
  10   5   7       2983.10       4157.25       291.91 o                         
  11   5   7      31238.19      32273.52      1000.49 o                         
  12   5   7       2526.05       3292.46       197.37 o                         
  13   5   7        229.50        146.81        70.78 o                         
  14   5   7        481.89        388.37        67.75 o                         
  15   5   7      18133.44      17671.90       415.04 o                         
  16   5   7         67.49        694.51       124.52 o                         
  17   5   7       6272.63       6551.31       257.57 o                         
  18   5   7       8665.85       9972.67       314.01 o                         
  19   5   7       6069.38       5692.41       216.46 o                         
  20   5   7      78222.72      78250.84      1129.54 o                         
  21   5   7       1847.12       1541.22       261.05 o                         
  22   5   7       3423.36       4616.30       246.57 o                         
   0   6   7      52841.39      53447.93       922.23 o                         
   1   6   7      24400.22      23812.30       376.38 o                         
   2   6   7     331793.44     328727.78      1392.05 o                         
   3   6   7      56093.71      53793.29       599.49 o                         
   4   6   7        714.63       1253.65       115.09 o                         
   5   6   7       4765.46       4944.81       196.31 o                         
   6   6   7     117321.26     117668.03      2223.57 o                         
   7   6   7         52.06        160.66        74.91 o                         
   8   6   7      31241.29      29273.21       794.62 o                         
   9   6   7      15442.34      14035.08       497.38 o                         
  10   6   7     106277.45     107397.63      1713.90 o                         
  11   6   7       1585.05       1840.21       184.33 o                         
  12   6   7     158554.19     159322.56      2737.50 o                         
  13   6   7       3864.51       4390.45       209.80 o                         
  14   6   7      12317.48      12957.08       478.38 o                         
  15   6   7       9856.83       9857.06       420.88 o                         
  16   6   7      86623.78      88494.65      1628.04 o                         
  17   6   7      11328.88      12484.71       382.87 o                         
  18   6   7      20507.17      22060.43       706.20 o                         
  19   6   7          3.76       -135.75       135.75 o                         
  20   6   7       7697.00       7381.98       343.59 o                         
  21   6   7         13.99         15.23        79.96 o                         
   1   7   7      21098.61      22382.82       465.14 o                         
   2   7   7      23936.15      24592.96       416.18 o                         
   3   7   7      17617.09      17491.92       353.21 o                         
   4   7   7       8362.83      12417.36       393.85 o                         
   5   7   7       1282.57       1339.61       120.37 o                         
   6   7   7     173395.03     173151.42      1334.01 o                         
   7   7   7       8544.91       8189.46       322.88 o                         
   8   7   7      17909.81      18041.51       496.30 o                         
   9   7   7        756.38        657.40       121.52 o                         
  10   7   7       6743.95       8176.76       376.65 o                         
  11   7   7      22091.69      22317.38       488.46 o                         
  12   7   7      17199.43      16880.21       502.39 o                         
  13   7   7         20.44        -52.43        94.33 o                         
  14   7   7      15202.27      15211.95       513.10 o                         
  15   7   7       8775.79       8852.20       394.00 o                         
  16   7   7      18593.20      18915.34       689.38 o                         
  17   7   7       7213.66       7753.38       428.48 o                         
  18   7   7       4609.92       5625.04       362.41 o                         
  19   7   7       5708.80       5361.53       305.67 o                         
  20   7   7      17335.60      16814.54       520.52 o                         
  21   7   7        292.74         84.60       115.77 o                         
   0   8   7     163227.92     157090.22      1869.70 o                         
   1   8   7      20119.25      19644.03       472.04 o                         
   2   8   7     415080.41     400068.62      2484.44 o                         
   3   8   7      18742.26      17267.43       428.54 o                         
   4   8   7       8055.66       7551.10       314.24 o                         
   5   8   7       4850.35       3824.98       243.87 o                         
   6   8   7      24335.62      23766.76       601.88 o                         
   7   8   7       3523.92       3993.49       302.45 o                         
   8   8   7     156675.11     148575.30      2982.54 o                         
   9   8   7       5958.11       5434.83       257.43 o                         
  10   8   7      53409.93      52507.43      1076.31 o                         
  11   8   7      11299.13      10751.48       564.72 o                         
  12   8   7     103627.26     103040.88      1467.43 o                         
  13   8   7      21318.62      22811.82       635.90 o                         
  14   8   7      29945.26      31372.74       882.94 o                         
  15   8   7       1112.90        870.03       166.00 o                         
  16   8   7      43804.86      45328.74      1000.00 o                         
  17   8   7      17874.81      17552.78       594.31 o                         
  18   8   7      24987.28      27125.87       686.14 o                         
  19   8   7        923.44        912.92       246.36 o                         
  20   8   7       3041.00       3093.48       315.04 o                         
   1   9   7      11261.24      12091.39       404.59 o                         
   2   9   7      54412.37      54380.93       851.57 o                         
   3   9   7       1326.64       1755.86       181.40 o                         
   4   9   7      13263.76      17486.32       744.25 o                         
   5   9   7        598.08        864.16       145.55 o                         
   6   9   7       1573.86       1758.74       193.08 o                         
   7   9   7       7369.00       7471.96       272.54 o                         
   8   9   7        763.34       1566.19       157.72 o                         
   9   9   7       1695.80       1754.75       177.67 o                         
  10   9   7      10448.77      11056.57       466.81 o                         
  11   9   7       4242.46       4225.15       303.14 o                         
  12   9   7      29144.83      29578.65      1436.42 o                         
  13   9   7         16.66         44.81       336.43 o                         
  14   9   7      10379.80      10714.88       844.53 o                         
  15   9   7       2414.80       1891.68       399.95 o                         
  16   9   7      28311.24      26852.11      1228.66 o                         
  17   9   7       3991.00       4322.83       476.98 o                         
  18   9   7       1896.92       2388.31       374.89 o                         
  19   9   7       6350.29       5883.93       446.24 o                         
  20   9   7       2170.40       1973.26       226.33 o                         
   0  10   7      79973.88      74601.05      1756.70 o                         
   1  10   7      18297.20      17732.05       610.17 o                         
   2  10   7     333244.91     311987.03      4023.86 o                         
   3  10   7      39593.97      38620.29       913.59 o                         
   4  10   7        401.07        798.82       151.34 o                         
   5  10   7       6909.65       5897.43       280.82 o                         
   6  10   7      23147.31      23264.54       476.66 o                         
   7  10   7       1597.17       1406.69       126.75 o                         
   8  10   7      91749.14      88990.70      1258.92 o                         
   9  10   7       9664.55       9495.09       385.88 o                         
  10  10   7      19514.76      20368.04       874.71 o                         
  11  10   7       9752.11       9188.14       495.65 o                         
  12  10   7      73360.69      74319.60      1797.74 o                         
  13  10   7      27244.11      27272.65       915.82 o                         
  14  10   7      47289.36      46947.72      1691.26 o                         
  15  10   7        231.91       -316.15       316.15 o                         
  16  10   7      27581.80      27224.52      1160.91 o                         
  17  10   7      11196.11      10581.69       679.71 o                         
  18  10   7      12582.82      12427.36       654.23 o                         
  19  10   7          7.22         55.30       115.67 o                         
   1  11   7        769.97       1085.41       164.53 o                         
   2  11   7     126889.18     126165.95      1706.17 o                         
   3  11   7      27120.38      25832.61       617.92 o                         
   4  11   7        195.30        921.27       161.35 o                         
   5  11   7         99.61        100.30        95.78 o                         
   6  11   7      17724.36      17458.00       436.09 o                         
   7  11   7       4586.87       4613.72       231.03 o                         
   8  11   7       5555.29       5652.39       268.40 o                         
   9  11   7       2579.67       2510.41       278.85 o                         
  10  11   7        148.52        679.18       346.10 o                         
  11  11   7       5489.34       5127.48       384.76 o                         
  12  11   7      31807.40      30482.52       993.82 o                         
  13  11   7          6.22        -11.07       303.32 o                         
  14  11   7      23040.16      22858.16      1139.94 o                         
  15  11   7         95.06        145.89       216.86 o                         
  16  11   7      16579.39      15639.21       841.67 o                         
  17  11   7        205.14        263.60       185.92 o                         
  18  11   7       1353.17       1903.16       283.67 o                         
   0  12   7      41233.37      39992.81      1874.62 o                         
   1  12   7      13321.83      13030.39       463.70 o                         
   2  12   7     119492.80     111519.63      1400.77 o                         
   3  12   7      34437.11      32172.23       589.91 o                         
   4  12   7       9829.92       9523.19       305.38 o                         
   5  12   7       9805.02       8860.87       332.32 o                         
   6  12   7      27941.60      27214.74       589.06 o                         
   7  12   7        379.53        381.83       136.15 o                         
   8  12   7      80336.85      77586.83      1428.83 o                         
   9  12   7       8853.45       8946.22       501.63 o                         
  10  12   7       8604.54       9729.72       519.61 o                         
  11  12   7        964.40        949.08       188.19 o                         
  12  12   7      79345.22      78862.00      1147.55 o                         
  13  12   7      25851.65      26097.70      1226.77 o                         
  14  12   7      46523.76      47164.72      1552.88 o                         
  15  12   7        515.67         75.95       183.44 o                         
  16  12   7      23890.06      23382.68       933.85 o                         
  17  12   7       5146.18       4804.28       382.46 o                         
   1  13   7       3461.01       3685.27       342.65 o                         
   2  13   7      90804.19      87535.70      1999.40 o                         
   3  13   7       2299.15       2155.16       170.51 o                         
   4  13   7       3723.52       3170.23       260.10 o                         
   5  13   7       1097.50       1238.88       187.75 o                         
   6  13   7      78687.38      80618.50      1241.58 o                         
   7  13   7      15828.81      16031.63       565.59 o                         
   8  13   7      23948.86      23060.37       784.22 o                         
   9  13   7        511.49        601.48       173.25 o                         
  10  13   7         34.58        807.76       252.36 o                         
  11  13   7        523.24        410.78       159.63 o                         
  12  13   7      66798.37      64065.86       992.47 o                         
  13  13   7        110.80         49.73       247.97 o                         
  14  13   7      14186.38      14039.22       801.24 o                         
  15  13   7        126.15        166.28       172.37 o                         
  16  13   7      12132.96      10569.40       568.84 o                         
   0  14   7      41706.57      45263.45      3990.80 o                         
   1  14   7       8065.02       7502.15       318.02 o                         
   2  14   7      11857.02      12104.99       394.10 o                         
   3  14   7       1127.54       1213.33       139.77 o                         
   4  14   7      11294.03      11105.48       475.60 o                         
   5  14   7       7060.89       6639.88       366.17 o                         
   6  14   7       9307.58       9111.45       437.58 o                         
   7  14   7       6961.65       7104.28       380.33 o                         
   8  14   7      35992.29      36640.17       975.82 o                         
   9  14   7      14576.89      14305.99       595.05 o                         
  10  14   7          8.40       -126.53       209.38 o                         
  11  14   7        640.22        582.07       164.11 o                         
  12  14   7      39543.04      41331.65       923.87 o                         
  13  14   7      11204.38      10956.70       703.83 o                         
  14  14   7      44836.22      46871.87      1288.41 o                         
  15  14   7         11.38         21.04       130.60 o                         
   1  15   7      10147.27      10212.20       396.75 o                         
   2  15   7      76482.60      77047.41      1283.12 o                         
   3  15   7        133.59        182.86       113.43 o                         
   4  15   7      15451.54      15995.28       999.50 o                         
   5  15   7       1202.40       1246.51       185.54 o                         
   6  15   7     100239.95     105658.48      1629.39 o                         
   7  15   7      12486.84      13550.32       589.56 o                         
   8  15   7      16917.45      16805.00       637.76 o                         
   9  15   7       1653.51       1622.11       210.46 o                         
  10  15   7          6.51       -119.31       126.96 o                         
  11  15   7        303.12        184.28       139.46 o                         
  12  15   7      45990.80      42684.88      1225.46 o                         
  13  15   7        578.91        469.72       183.85 o                         
  14  15   7      12441.63      12741.07       588.14 o                         
   0  16   7      84969.66      88037.63      3575.66 o                         
   1  16   7      12899.45      12648.05       381.46 o                         
   2  16   7       4212.02       4331.99       230.30 o                         
   3  16   7         55.76         77.32       140.56 o                         
   4  16   7      22777.88      23336.86       993.16 o                         
   5  16   7      17908.19      19201.69       836.53 o                         
   6  16   7       5945.83       6224.31       566.31 o                         
   7  16   7       4811.60       5022.42       436.48 o                         
   8  16   7       1345.57       2498.57       285.90 o                         
   9  16   7      12111.04      11976.58       484.56 o                         
  10  16   7      11703.19      11121.24       406.96 o                         
  11  16   7        875.51        623.38       278.35 o                         
  12  16   7      13128.44      12136.16       618.32 o                         
   1  17   7       7340.25       7885.22       362.59 o                         
   2  17   7      33961.14      36750.75       598.16 o                         
   3  17   7       1306.81       1210.96       224.87 o                         
   4  17   7       3022.79       3365.94       238.46 o                         
   5  17   7          1.62         -9.70       144.39 o                         
   6  17   7      71845.92      73873.13      4727.98 o                         
   7  17   7       2831.06       2970.67       304.99 o                         
   8  17   7      15194.27      14152.41      1140.33 o                         
   9  17   7        913.46        693.92        84.46 o                         
  10  17   7        469.96        420.26       218.87 o                         
   0  18   7      58559.76      60685.83       987.30 o                         
   1  18   7       3428.01       3460.29       174.33 o                         
   2  18   7       6832.63       7234.89       302.96 o                         
   3  18   7        623.06        426.94       123.55 o                         
   4  18   7      27158.20      26059.79      2271.98 o                         
   5  18   7      14348.33      14410.13       955.16 o                         
   6  18   7        232.53        495.28       140.55 o                         
   7  18   7       3195.56       3224.92       241.50 o                         
   8  18   7         33.01        660.50       154.47 o                         
   1  19   7       3216.10       2301.89       183.76 o                         
   2  19   7        859.93       1265.80       148.47 o                         
   3  19   7        121.52        -64.24        95.71 o                         
   4  19   7        931.79       1056.94       163.04 o                         
   0   0   8     443601.69     441043.69      3240.40 o                         
   1   0   8     319454.12     314340.09      1923.63 o                         
   2   0   8       2415.13       2019.24       156.63 o                         
   3   0   8     113641.78     113395.91      1868.32 o                         
   4   0   8      70237.11      68906.00       915.49 o                         
   5   0   8       4725.76       3450.51       468.66 o                         
   6   0   8      96543.38      96809.49      2092.38 o                         
   7   0   8      12730.66      12499.65       582.17 o                         
   8   0   8     569918.19     567656.50      3394.64 o                         
   9   0   8     106268.92     104781.71      1950.77 o                         
  10   0   8      79536.89      82849.12      1549.47 o                         
  11   0   8       6155.89       6236.57       471.67 o                         
  12   0   8      48298.94      46093.87      1584.19 o                         
  13   0   8     107152.83     106878.39      2457.52 o                         
  14   0   8     182492.19     183359.23      3819.22 o                         
  15   0   8      24552.92      24794.73      1289.14 o                         
  16   0   8         23.96        -15.81       145.28 o                         
  17   0   8      56874.21      57341.43      1189.29 o                         
  18   0   8     139712.58     145469.78      1855.03 o                         
  19   0   8        761.23        862.60       177.27 o                         
  20   0   8       1654.71       2637.48       270.12 o                         
  21   0   8      10898.56      11831.51       378.19 o                         
  22   0   8      81501.77      78192.80      1037.91 o                         
   1   1   8         97.51       1017.66       108.51 o                         
   2   1   8       1935.18       3115.88       197.91 o                         
   3   1   8      24746.62      23429.10       338.75 o                         
   4   1   8      55380.04      56335.54       711.32 o                         
   5   1   8        356.90       1626.24       218.87 o                         
   6   1   8      16407.88      18956.89       762.97 o                         
   7   1   8       1176.38       1398.37       120.10 o                         
   8   1   8       1864.35       2324.53       177.43 o                         
   9   1   8       3228.33       3703.21       246.22 o                         
  10   1   8      10351.66      11772.35       426.63 o                         
  11   1   8       1281.64       2136.49       241.44 o                         
  12   1   8      24693.44      24074.57       665.07 o                         
  13   1   8       2758.27       2837.15       139.19 o                         
  14   1   8        165.52       1183.31       121.85 o                         
  15   1   8       2457.15       2857.07       165.06 o                         
  16   1   8       6312.74       6377.28       295.68 o                         
  17   1   8       2329.02       2314.12       190.43 o                         
  18   1   8      12181.90      12758.28       399.40 o                         
  19   1   8         82.14        207.26        95.70 o                         
  20   1   8        485.75       3417.71       237.26 o                         
  21   1   8       2389.82       2544.63       136.70 o                         
  22   1   8       3062.47       3126.16       150.82 o                         
   0   2   8     371179.69     359147.47      3205.50 o                         
   1   2   8      98509.19      99241.66      1021.21 o                         
   2   2   8      11324.50      10409.81       337.00 o                         
   3   2   8     129040.32     138484.81      1244.05 o                         
   4   2   8     209409.02     211970.69      2234.21 o                         
   5   2   8     153888.70     157269.73      2240.71 o                         
   6   2   8     129928.45     129593.68      1159.12 o                         
   7   2   8      18303.71      20114.02       374.03 o                         
   8   2   8     421326.53     426557.03      2628.94 o                         
   9   2   8      30368.57      30417.33       688.01 o                         
  10   2   8      75979.62      77802.26      1402.26 o                         
  11   2   8      15234.46      15609.40       514.21 o                         
  12   2   8      34995.58      33422.16       779.06 o                         
  13   2   8     158402.31     156157.30      2449.88 o                         
  14   2   8     176211.28     174745.25      2887.34 o                         
  15   2   8      11943.12      11189.51       521.80 o                         
  16   2   8         13.64        224.54       106.30 o                         
  17   2   8      36726.80      37573.74       678.73 o                         
  18   2   8      72487.34      75061.49       856.80 o                         
  19   2   8        230.92        326.07        86.79 o                         
  20   2   8         10.90        266.20        88.84 o                         
  21   2   8       3953.00       3850.63       169.04 o                         
  22   2   8      72071.38      67850.94       651.49 o                         
   1   3   8       1266.58       1459.63        78.54 o                         
   2   3   8        563.98        607.34        62.49 o                         
   3   3   8     122118.37     122694.15       963.01 o                         
   4   3   8     401126.66     403229.91      2880.29 o                         
   5   3   8       3157.24       2773.89       133.51 o                         
   6   3   8          3.72        789.59        94.47 o                         
   7   3   8        629.94        815.99       106.63 o                         
   8   3   8       5446.15       6405.51       253.67 o                         
   9   3   8       2228.79       2258.59       171.35 o                         
  10   3   8     101277.04      97303.84      1390.27 o                         
  11   3   8        420.33        657.95       137.30 o                         
  12   3   8      47824.38      47279.35       674.62 o                         
  13   3   8       3979.24       4033.85       161.18 o                         
  14   3   8        169.79        708.54        93.26 o                         
  15   3   8      24426.11      24636.23       500.00 o                         
  16   3   8       6907.46       7125.01       282.61 o                         
  17   3   8       6389.35       6424.38       264.82 o                         
  18   3   8      66013.58      68729.19       809.03 o                         
  19   3   8       4132.46       4161.79       203.29 o                         
  20   3   8       4221.76       5829.60       241.64 o                         
  21   3   8       3878.16       4119.02       213.76 o                         
  22   3   8      24853.56      23907.80       440.16 o                         
   0   4   8     223841.53     214668.38      2422.70 o                         
   1   4   8      84754.05      83286.78       941.97 o                         
   2   4   8      11373.61      10506.18       204.80 o                         
   3   4   8      59516.02      61469.71      1014.10 o                         
   4   4   8     108789.45     105278.58       812.15 o                         
   5   4   8      36454.22      37272.94       574.23 o                         
   6   4   8      84014.08      82501.45       737.18 o                         
   7   4   8       9617.21      10191.14       294.78 o                         
   8   4   8     154840.23     155745.42      1307.17 o                         
   9   4   8      47266.26      46902.38       722.25 o                         
  10   4   8      18257.44      19308.16       538.61 o                         
  11   4   8       5089.58       4561.43       273.38 o                         
  12   4   8      14387.92      14048.79       284.22 o                         
  13   4   8     101112.13      98890.92      1117.08 o                         
  14   4   8      51541.88      53020.99       894.49 o                         
  15   4   8       6129.37       5976.49       232.18 o                         
  16   4   8        345.89        923.37       144.81 o                         
  17   4   8      38217.97      37874.97       609.60 o                         
  18   4   8      24309.88      25943.52       491.29 o                         
  19   4   8        723.40        711.04        88.31 o                         
  20   4   8        211.09         92.06        78.81 o                         
  21   4   8       6175.00       5646.25       237.18 o                         
  22   4   8      50015.39      44757.35       756.14 o                         
   1   5   8      10886.79      10139.12       254.83 o                         
   2   5   8        499.04        541.98        68.59 o                         
   3   5   8      51211.29      51815.58       568.19 o                         
   4   5   8     314904.84     304134.81      1776.66 o                         
   5   5   8        930.15        849.55        96.48 o                         
   6   5   8        789.65       1139.53       101.45 o                         
   7   5   8       1814.94       2409.92       157.52 o                         
   8   5   8       7287.15       6279.41       244.89 o                         
   9   5   8        282.64        289.09       110.89 o                         
  10   5   8     219919.41     211533.06      3005.77 o                         
  11   5   8      15993.69      17453.14       571.45 o                         
  12   5   8      34842.07      36072.46       571.35 o                         
  13   5   8       2716.65       2752.95       149.81 o                         
  14   5   8        772.97        726.90       100.54 o                         
  15   5   8      26180.93      26995.11       477.61 o                         
  16   5   8      29037.79      29577.36       538.79 o                         
  17   5   8       2544.00       2860.88       181.73 o                         
  18   5   8      99668.94     102766.69       939.49 o                         
  19   5   8       6611.66       6803.66       258.36 o                         
  20   5   8       2626.72       3011.18       257.12 o                         
  21   5   8       4021.44       3854.08       235.77 o                         
   0   6   8      23313.62      20102.39       582.91 o                         
   1   6   8     120742.18     119722.91       860.81 o                         
   2   6   8       3690.36       4721.24       190.01 o                         
   3   6   8      22523.44      22402.55       477.32 o                         
   4   6   8      71694.81      68375.80       716.82 o                         
   5   6   8      16754.34      16678.77       360.47 o                         
   6   6   8      11072.82       9991.33       278.37 o                         
   7   6   8       5258.80       5167.37       226.80 o                         
   8   6   8      36580.64      36469.08       640.13 o                         
   9   6   8      98351.15      96982.95      1166.08 o                         
  10   6   8       9039.04      10298.91       569.64 o                         
  11   6   8       1639.61       1385.74       128.01 o                         
  12   6   8        237.70        536.92       106.52 o                         
  13   6   8      40987.46      41379.15       720.06 o                         
  14   6   8       1431.31       1444.88       158.54 o                         
  15   6   8        473.68        423.15       117.43 o                         
  16   6   8       4583.32       6076.77       356.17 o                         
  17   6   8      38652.92      38319.70       961.40 o                         
  18   6   8      11981.50      12189.16       569.42 o                         
  19   6   8      15163.20      16076.38       548.16 o                         
  20   6   8         17.28       -113.11       113.11 o                         
  21   6   8       5362.59       4582.92       231.47 o                         
   1   7   8      62526.20      59594.91       771.44 o                         
   2   7   8      12717.70      13361.26       325.35 o                         
   3   7   8        264.86        685.54        87.83 o                         
   4   7   8     321809.62     308151.41      1870.44 o                         
   5   7   8      30080.51      29540.93       514.55 o                         
   6   7   8       4274.67       4410.68       222.74 o                         
   7   7   8      25336.10      24602.91       504.99 o                         
   8   7   8      54477.98      51479.88       850.30 o                         
   9   7   8      15396.50      14691.60       681.70 o                         
  10   7   8     174770.53     175552.84      4351.89 o                         
  11   7   8      35470.99      35712.30       980.30 o                         
  12   7   8       5314.62       5718.51       242.89 o                         
  13   7   8       1356.86       1635.76       168.58 o                         
  14   7   8        768.01        800.54       203.19 o                         
  15   7   8      39496.14      43105.07      1039.63 o                         
  16   7   8      21628.28      22221.94       920.52 o                         
  17   7   8       1055.52       1093.24       182.75 o                         
  18   7   8      77977.03      79299.07      1232.53 o                         
  19   7   8       6418.43       6920.00       382.18 o                         
  20   7   8       2209.81       2485.40       227.76 o                         
  21   7   8       2666.97       2396.31       230.32 o                         
   0   8   8       7645.83       8957.48       465.02 o                         
   1   8   8      69930.89      71381.48       863.45 o                         
   2   8   8       1923.75       3777.14       257.96 o                         
   3   8   8       5637.65       6570.19       273.18 o                         
   4   8   8      30491.61      29923.15       744.59 o                         
   5   8   8      51600.14      48302.63       708.61 o                         
   6   8   8        803.31        771.08       119.90 o                         
   7   8   8         61.59          9.94        96.38 o                         
   8   8   8       1108.93       1275.75       146.01 o                         
   9   8   8      78278.57      75909.16       970.47 o                         
  10   8   8      16193.70      16029.34       876.52 o                         
  11   8   8       2968.61       2915.91       217.18 o                         
  12   8   8        228.46        701.65       150.29 o                         
  13   8   8      26936.62      27873.96       703.60 o                         
  14   8   8       4118.87       3864.79       270.01 o                         
  15   8   8        331.02         91.49       215.67 o                         
  16   8   8       7360.52       8811.29       456.66 o                         
  17   8   8      15065.23      15026.36       549.19 o                         
  18   8   8       2885.63       3136.02       250.06 o                         
  19   8   8      20046.46      20472.11       841.47 o                         
  20   8   8          2.40        -59.35       136.01 o                         
   1   9   8      66968.68      63584.23       872.85 o                         
   2   9   8       9608.79       9898.12       372.87 o                         
   3   9   8      22048.88      19473.00       565.84 o                         
   4   9   8     315342.44     296764.91      2384.05 o                         
   5   9   8      57908.36      56139.98      1011.90 o                         
   6   9   8        228.04        321.35       136.35 o                         
   7   9   8      16382.86      15805.71       386.07 o                         
   8   9   8      35708.46      33590.07       594.04 o                         
   9   9   8      17288.56      16665.84       675.35 o                         
  10   9   8     112283.76     106769.16      4008.94 o                         
  11   9   8      30193.43      28746.59       861.14 o                         
  12   9   8       5958.14       6436.53       686.02 o                         
  13   9   8       2809.37       2573.47       302.64 o                         
  14   9   8       1022.29        990.56       255.22 o                         
  15   9   8      54330.15      56284.46      1788.49 o                         
  16   9   8      19936.75      21075.42      1056.49 o                         
  17   9   8         19.73         37.86       195.30 o                         
  18   9   8      41711.72      41838.97      1233.96 o                         
  19   9   8      11736.94      13297.27       627.54 o                         
  20   9   8        220.96        141.59        94.18 o                         
   0  10   8      67446.77      66526.53      1444.39 o                         
   1  10   8       7349.01       6853.04       390.09 o                         
   2  10   8       3526.25       5087.83       375.28 o                         
   3  10   8       2084.67       3175.25       307.51 o                         
   4  10   8        531.28        816.05        96.96 o                         
   5  10   8      63798.99      60723.68       755.50 o                         
   6  10   8       4899.66       4332.82       211.41 o                         
   7  10   8        190.37         48.33        85.23 o                         
   8  10   8       3708.37       3724.98       216.42 o                         
   9  10   8      11614.10      11291.98       432.73 o                         
  10  10   8       2389.18       3245.63       674.30 o                         
  11  10   8      12200.28      12148.66       569.76 o                         
  12  10   8       3675.38       3911.06       505.57 o                         
  13  10   8      12572.84      13257.20       637.91 o                         
  14  10   8      19418.11      19845.00      1082.42 o                         
  15  10   8        223.49        102.84       238.36 o                         
  16  10   8       7332.55       8570.97       670.65 o                         
  17  10   8       3550.09       3444.31       404.34 o                         
  18  10   8        200.93        669.26       189.97 o                         
  19  10   8      11386.66      11011.11       497.39 o                         
   1  11   8     125342.78     119951.47      1625.02 o                         
   2  11   8        148.56        387.30        87.07 o                         
   3  11   8       7536.12       7014.02       279.93 o                         
   4  11   8     219313.38     209140.64      3075.49 o                         
   5  11   8      15633.86      15879.39       423.11 o                         
   6  11   8       1090.92       1264.52       135.02 o                         
   7  11   8      52285.23      50520.72       804.83 o                         
   8  11   8      38108.39      36610.99       815.21 o                         
   9  11   8      10182.05       9703.43       513.63 o                         
  10  11   8     100353.57      96957.51      4138.58 o                         
  11  11   8      47514.41      46816.62      1098.31 o                         
  12  11   8        321.53        665.22       194.02 o                         
  13  11   8        427.02        123.39       273.97 o                         
  14  11   8        270.53        687.91       298.29 o                         
  15  11   8      16631.41      16116.54       878.41 o                         
  16  11   8      15459.36      15408.70       788.00 o                         
  17  11   8       5799.18       5335.97       439.99 o                         
  18  11   8      42234.16      42100.05      1007.57 o                         
   0  12   8     197195.53     192335.72      3277.82 o                         
   1  12   8       4532.38       4004.71       193.71 o                         
   2  12   8      12771.37      12409.64       329.82 o                         
   3  12   8       1202.44        987.17       134.85 o                         
   4  12   8       3521.33       3415.70       209.46 o                         
   5  12   8      43309.57      42093.49       787.34 o                         
   6  12   8      28313.81      26533.14      1135.07 o                         
   7  12   8       1705.16       1871.86       213.88 o                         
   8  12   8      25044.11      26916.76       865.87 o                         
   9  12   8       6358.23       5898.06       411.37 o                         
  10  12   8        910.33       1304.09       452.90 o                         
  11  12   8       1808.26       2128.64       267.26 o                         
  12  12   8       7665.15       8688.88       563.03 o                         
  13  12   8       1577.53       1749.52       244.88 o                         
  14  12   8      32863.16      32571.45      1233.17 o                         
  15  12   8        208.07        -78.87       214.02 o                         
  16  12   8       7280.81       7660.03       526.38 o                         
  17  12   8        184.57        340.48       143.86 o                         
   1  13   8      29822.46      30033.08       603.97 o                         
   2  13   8       6662.98       7576.31       455.62 o                         
   3  13   8       5020.02       4885.45       251.59 o                         
   4  13   8      75365.61      75131.41      1169.10 o                         
   5  13   8      30206.06      31401.93       764.22 o                         
   6  13   8       1616.96       2856.58       286.62 o                         
   7  13   8      51898.80      52886.50      1234.22 o                         
   8  13   8       7956.57       8635.56       484.64 o                         
   9  13   8        338.39        717.09       203.48 o                         
  10  13   8      69290.48      68931.73      1297.13 o                         
  11  13   8      51101.70      51309.62      1095.40 o                         
  12  13   8       1333.17       1369.08       277.08 o                         
  13  13   8       2553.67       2192.35       342.89 o                         
  14  13   8        377.65        705.96       227.22 o                         
  15  13   8      10564.12      10291.59       591.88 o                         
  16  13   8      10614.24      10449.40       533.84 o                         
   0  14   8     201469.14     200764.28     10160.85 o                         
   1  14   8       1171.11       1422.16       166.26 o                         
   2  14   8         78.87        107.67        93.84 o                         
   3  14   8        461.75        406.53       108.61 o                         
   4  14   8      10429.93      10306.00       505.96 o                         
   5  14   8       5766.67       5910.48       349.88 o                         
   6  14   8      47946.86      46596.37      1094.32 o                         
   7  14   8       3581.76       4207.40       358.71 o                         
   8  14   8      54990.64      58753.37      1204.12 o                         
   9  14   8       4016.47       3571.78       323.42 o                         
  10  14   8       2355.02       2334.08       256.13 o                         
  11  14   8         89.56         37.44       143.87 o                         
  12  14   8      10123.61      11071.15       390.53 o                         
  13  14   8         40.51        458.80       208.08 o                         
  14  14   8      59503.19      57245.04      1333.75 o                         
  15  14   8          1.81         66.78       127.32 o                         
   1  15   8      13085.90      13215.99       402.99 o                         
   2  15   8      15680.46      17107.99       685.36 o                         
   3  15   8      20129.49      19914.31       738.98 o                         
   4  15   8       2287.04       2678.08       254.48 o                         
   5  15   8       9199.36       9870.43       429.06 o                         
   6  15   8        641.69       2710.68       335.50 o                         
   7  15   8      46474.25      48301.78      1066.57 o                         
   8  15   8        246.28        529.57       190.18 o                         
   9  15   8       1416.16       1691.38       224.01 o                         
  10  15   8       2953.46       2908.08       654.69 o                         
  11  15   8      23873.30      23950.41       543.25 o                         
  12  15   8       5409.79       6298.54       347.74 o                         
  13  15   8       5999.18       5130.23       409.89 o                         
  14  15   8       2926.85       3384.09       297.11 o                         
   0  16   8     130556.77     136059.81      2186.40 o                         
   1  16   8       3644.77       4042.21       231.28 o                         
   2  16   8        197.61        525.54       150.37 o                         
   3  16   8         97.48        -98.46       196.44 o                         
   4  16   8       3501.66       3863.55       268.88 o                         
   5  16   8       5270.21       5904.08       324.06 o                         
   6  16   8      27213.22      27653.44       771.84 o                         
   7  16   8        887.41       1232.29       200.18 o                         
   8  16   8      50823.20      55418.01      1041.08 o                         
   9  16   8        708.35        912.89       187.92 o                         
  10  16   8         76.20         93.95        70.06 o                         
  11  16   8        122.17        137.88       117.19 o                         
  12  16   8      18240.56      17323.33       676.98 o                         
   1  17   8       8043.33       7952.16       282.22 o                         
   2  17   8      24447.79      25528.66       489.85 o                         
   3  17   8      30387.66      32041.95       666.39 o                         
   4  17   8      11893.20      12955.87       422.82 o                         
   5  17   8       2815.03       2744.45       432.89 o                         
   6  17   8         42.12       1370.68       240.65 o                         
   7  17   8      35850.82      36462.99       841.61 o                         
   8  17   8       1211.36       1566.51       393.16 o                         
   9  17   8       1135.89       1007.87        92.03 o                         
  10  17   8        500.21        427.74       228.46 o                         
   0  18   8      56908.02      57927.30       955.15 o                         
   1  18   8       1721.04       1569.68       121.82 o                         
   2  18   8       3853.48       3479.71       215.57 o                         
   3  18   8       5907.61       6158.66       474.83 o                         
   4  18   8       8089.51       7885.09       362.21 o                         
   5  18   8        156.51        532.42       142.49 o                         
   6  18   8       4982.76       4745.84       275.18 o                         
   7  18   8        859.97        798.15       101.37 o                         
   8  18   8      26463.86      24980.08      1314.81 o                         
   1  19   8        808.44        243.32        88.47 o                         
   2  19   8      15378.64      12068.44       825.81 o                         
   3  19   8      24079.77      18998.51       908.51 o                         
   1   1   9     138993.23     126492.27      4067.67 o                         
   2   1   9     485595.88     462432.47      5844.04 o                         
   3   1   9     162877.08     167916.05      1854.48 o                         
   4   1   9      21276.88      21196.91       346.68 o                         
   5   1   9      71274.59      72995.64       921.14 o                         
   6   1   9     334891.31     331310.41      4373.87 o                         
   7   1   9      78076.93      78757.50      1019.31 o                         
   8   1   9      89831.17      88361.45      1062.48 o                         
   9   1   9       1193.03       1254.67       150.06 o                         
  10   1   9       2701.79       3610.61       245.27 o                         
  11   1   9     162200.61     158490.53      3208.79 o                         
  12   1   9     114683.20     116190.25      1810.28 o                         
  13   1   9      20091.78      20100.31       611.20 o                         
  14   1   9      62191.04      62388.38       654.20 o                         
  15   1   9     138412.34     143183.08      1320.44 o                         
  16   1   9      56100.93      57113.43       845.50 o                         
  17   1   9       1416.13       1464.53       143.97 o                         
  18   1   9        621.45        482.43       101.86 o                         
  19   1   9       7842.02       7351.08       262.11 o                         
  20   1   9      88280.14      93728.12       858.81 o                         
  21   1   9       8894.65       9565.33       283.09 o                         
  22   1   9       3091.42       3614.22       156.14 o                         
   0   2   9       4968.92       5160.72       184.22 o                         
   1   2   9     126830.53     122060.67      1762.08 o                         
   2   2   9      59536.34      61283.59       493.30 o                         
   3   2   9      86371.91      93774.45      1408.28 o                         
   4   2   9      12423.70      11449.98       263.76 o                         
   5   2   9       2270.68       2417.18       116.77 o                         
   6   2   9       9257.27       9310.33       251.72 o                         
   7   2   9      73750.35      74420.83       883.43 o                         
   8   2   9        109.99        729.31       178.16 o                         
   9   2   9        637.39        873.68       132.84 o                         
  10   2   9      26325.31      26204.27       639.05 o                         
  11   2   9       7756.24       7574.72       367.28 o                         
  12   2   9        232.47       1608.92       122.93 o                         
  13   2   9       2408.63       2656.95       151.12 o                         
  14   2   9        302.83       1323.74       133.97 o                         
  15   2   9        593.06        762.02       111.96 o                         
  16   2   9      21930.05      22911.76       536.69 o                         
  17   2   9      13937.29      13867.33       417.39 o                         
  18   2   9        152.48        339.17        94.93 o                         
  19   2   9       5471.86       5833.95       235.98 o                         
  20   2   9        736.58        727.51        91.49 o                         
  21   2   9        672.88        715.09        96.38 o                         
  22   2   9       1381.86       2020.54       128.45 o                         
   1   3   9     125098.61     125226.66      1186.95 o                         
   2   3   9     122983.80     118446.05      1137.46 o                         
   3   3   9     203432.03     204504.81      2713.62 o                         
   4   3   9        913.00       1368.05        94.60 o                         
   5   3   9      49261.55      48975.55       561.41 o                         
   6   3   9     209519.72     204626.41      1945.80 o                         
   7   3   9      74100.58      76325.73       839.85 o                         
   8   3   9      59117.43      58232.65       786.96 o                         
   9   3   9       1104.48       1038.91       138.68 o                         
  10   3   9       1661.69       1327.37       153.88 o                         
  11   3   9     102266.16      98911.46      1743.95 o                         
  12   3   9     103708.67     103184.02      1341.55 o                         
  13   3   9      34247.61      33516.83       931.35 o                         
  14   3   9      21571.97      21889.10       389.02 o                         
  15   3   9     132924.81     134008.48      2000.68 o                         
  16   3   9      43770.96      45941.76       634.04 o                         
  17   3   9        801.66       1185.73       130.59 o                         
  18   3   9       1096.55       1614.00       153.74 o                         
  19   3   9      13240.47      13155.32       339.25 o                         
  20   3   9      69526.76      71562.09       905.02 o                         
  21   3   9       1294.19       1369.96       117.90 o                         
  22   3   9       2641.61       2900.55       157.30 o                         
   0   4   9        269.48        819.22        96.60 o                         
   1   4   9     102003.59      99679.47       667.81 o                         
   2   4   9     112203.42     109680.69       923.56 o                         
   3   4   9        593.86        900.01        84.33 o                         
   4   4   9      55598.41      54681.64       586.68 o                         
   5   4   9       6153.76       5538.33       199.61 o                         
   6   4   9      14446.02      13888.60       319.52 o                         
   7   4   9      13816.41      14977.92       367.51 o                         
   8   4   9      34112.31      32396.52       589.37 o                         
   9   4   9       2103.34       1521.50       134.15 o                         
  10   4   9     120060.07     116517.90      1334.12 o                         
  11   4   9       3187.10       2966.68       231.72 o                         
  12   4   9      85753.88      88312.20      1354.93 o                         
  13   4   9      21695.42      22448.91       445.63 o                         
  14   4   9       1482.92       1982.45       145.86 o                         
  15   4   9         65.03        443.79        93.43 o                         
  16   4   9     110365.62     114343.18      1337.57 o                         
  17   4   9      33390.43      36463.50       595.67 o                         
  18   4   9        124.07        166.54        94.21 o                         
  19   4   9        526.68        851.93       101.81 o                         
  20   4   9        737.17        661.81        97.78 o                         
  21   4   9        173.52        168.11        85.61 o                         
  22   4   9        748.33       1529.02       208.28 o                         
   1   5   9     111517.38     109297.34      1011.63 o                         
   2   5   9      77125.83      75342.84       650.04 o                         
   3   5   9      54235.50      52240.91       625.27 o                         
   4   5   9       2833.78       2841.55       164.12 o                         
   5   5   9      16293.39      15052.43       325.08 o                         
   6   5   9      98412.42      95332.02       866.77 o                         
   7   5   9      19781.73      19271.25       437.41 o                         
   8   5   9      38338.41      35824.56       867.83 o                         
   9   5   9        972.42        671.11       115.45 o                         
  10   5   9       7082.86       6417.00       357.68 o                         
  11   5   9     100923.67     104129.99      1580.87 o                         
  12   5   9      27717.59      27721.68       507.09 o                         
  13   5   9       3878.77       4178.72       205.37 o                         
  14   5   9      14445.82      14910.29       398.68 o                         
  15   5   9      77202.09      78429.63       814.33 o                         
  16   5   9      12583.83      13944.54       349.02 o                         
  17   5   9       1275.13       1875.13       148.19 o                         
  18   5   9        962.92       2546.44       206.58 o                         
  19   5   9      27287.08      26687.82       771.88 o                         
  20   5   9      15918.46      15999.61       515.07 o                         
  21   5   9       7604.15       6926.98       298.71 o                         
   0   6   9       7295.38       7085.98       368.41 o                         
   1   6   9      44542.35      40845.89       500.34 o                         
   2   6   9     211559.03     202701.02      1144.61 o                         
   3   6   9     169869.73     166208.38      1075.01 o                         
   4   6   9      53529.85      51967.60       642.72 o                         
   5   6   9      18693.26      17756.91       382.88 o                         
   6   6   9      34381.56      34470.67       526.51 o                         
   7   6   9      12124.58      12441.74       380.42 o                         
   8   6   9      54564.18      52960.88      1058.23 o                         
   9   6   9      10777.41      10648.17       426.29 o                         
  10   6   9     145037.77     143588.05      1661.70 o                         
  11   6   9      22006.76      21310.73       683.73 o                         
  12   6   9      54533.23      54855.25       841.90 o                         
  13   6   9      60302.93      59852.32       934.90 o                         
  14   6   9       3190.35       3110.11       218.26 o                         
  15   6   9       1362.32       1405.05       192.60 o                         
  16   6   9     139165.02     143958.02      2747.23 o                         
  17   6   9      59842.29      63914.04      1618.68 o                         
  18   6   9         74.33        371.31       235.61 o                         
  19   6   9          2.41       -124.07       124.07 o                         
  20   6   9       3428.59       2943.96       214.95 o                         
  21   6   9         11.64        -66.47       107.68 o                         
   1   7   9     163146.55     163835.42      1228.74 o                         
   2   7   9       1183.29       1233.76       121.92 o                         
   3   7   9      41544.50      41058.16       596.72 o                         
   4   7   9      28818.51      28756.71       532.78 o                         
   5   7   9         75.30        185.47        75.50 o                         
   6   7   9       1861.29       1644.99       140.15 o                         
   7   7   9      57991.49      56216.30       783.33 o                         
   8   7   9       7284.25       6520.11       316.71 o                         
   9   7   9       1750.76       1748.41       167.72 o                         
  10   7   9         63.14        473.24       107.75 o                         
  11   7   9      52503.30      53004.82       843.28 o                         
  12   7   9       1061.19       1737.99       165.83 o                         
  13   7   9         79.25         28.40       162.18 o                         
  14   7   9       1197.26       1050.96       148.52 o                         
  15   7   9      17733.80      18487.34       572.46 o                         
  16   7   9        697.47       1079.58       200.51 o                         
  17   7   9      14144.85      14443.54       565.59 o                         
  18   7   9       1342.05       3027.70       289.57 o                         
  19   7   9      26345.93      24893.25       623.01 o                         
  20   7   9        995.19        873.07       119.14 o                         
  21   7   9       5791.77       5273.33       312.51 o                         
   0   8   9       5277.29       4955.55       350.35 o                         
   1   8   9      65439.88      61239.35       812.17 o                         
   2   8   9     266284.00     256011.84      1995.93 o                         
   3   8   9     144394.55     138331.69      1326.24 o                         
   4   8   9      69795.48      63150.98       865.02 o                         
   5   8   9       7246.15       6912.77       281.96 o                         
   6   8   9      16214.57      15560.24       474.82 o                         
   7   8   9        238.16        225.39        93.58 o                         
   8   8   9      23743.57      21829.05       555.05 o                         
   9   8   9      24407.43      23048.75       772.01 o                         
  10   8   9     107126.14     102438.87      1586.46 o                         
  11   8   9      20031.38      19729.06       491.05 o                         
  12   8   9      58613.64      58368.20      1002.75 o                         
  13   8   9      54422.33      56509.16       987.39 o                         
  14   8   9         18.24        -22.22       123.43 o                         
  15   8   9        102.76        289.60       120.01 o                         
  16   8   9      85662.45      88376.20      1967.32 o                         
  17   8   9      48762.76      50189.76      2773.09 o                         
  18   8   9         13.99        489.49       228.48 o                         
  19   8   9        509.64        330.71        96.09 o                         
  20   8   9       2512.80       1941.31       232.30 o                         
   1   9   9      18415.29      19017.34       487.80 o                         
   2   9   9       3174.63       3284.09       226.49 o                         
   3   9   9      20667.54      20138.40       584.93 o                         
   4   9   9       1377.33       2254.38       247.37 o                         
   5   9   9         36.16        215.55       105.73 o                         
   6   9   9       9094.08       9052.22       308.25 o                         
   7   9   9      48842.37      46851.45       665.40 o                         
   8   9   9         14.77        121.11        93.43 o                         
   9   9   9       7632.18       7738.24       501.76 o                         
  10   9   9      11022.14      10339.58       834.41 o                         
  11   9   9      20150.99      19794.50       725.45 o                         
  12   9   9       1030.07       1278.99       193.85 o                         
  13   9   9       3893.42       4182.72       372.16 o                         
  14   9   9        965.06        613.18       162.54 o                         
  15   9   9       4605.43       5103.21       592.10 o                         
  16   9   9        511.56        826.18       275.22 o                         
  17   9   9      17292.15      18047.73       880.01 o                         
  18   9   9        488.90       1876.84       325.01 o                         
  19   9   9      14017.67      13296.95       596.76 o                         
   0  10   9       6695.58       6637.03       461.06 o                         
   1  10   9      11785.35      10742.81       475.60 o                         
   2  10   9     205124.34     187536.17      2205.20 o                         
   3  10   9     124141.76     119898.84      1715.69 o                         
   4  10   9      79033.33      73136.54       988.74 o                         
   5  10   9      27572.03      24989.57       775.20 o                         
   6  10   9      13449.04      13933.49       374.92 o                         
   7  10   9       3637.68       3147.86       191.62 o                         
   8  10   9       2031.14       2107.33       173.37 o                         
   9  10   9      34286.95      32884.27       888.20 o                         
  10  10   9     102887.81     105121.62      2866.93 o                         
  11  10   9       3458.93       3325.35       323.71 o                         
  12  10   9      52455.52      50423.16      1243.07 o                         
  13  10   9      57063.06      57968.83      1271.23 o                         
  14  10   9        923.45        856.14       336.09 o                         
  15  10   9       1152.50       1115.47       271.17 o                         
  16  10   9      67017.09      70286.37      1725.36 o                         
  17  10   9      11804.33      12347.09       674.87 o                         
  18  10   9         31.35        325.11       161.79 o                         
  19  10   9        917.12       1087.01       182.03 o                         
   1  11   9       1800.25       2079.17       141.48 o                         
   2  11   9      31158.27      30331.15       554.14 o                         
   3  11   9      16235.40      15336.60       407.02 o                         
   4  11   9       1406.80       1748.29       163.33 o                         
   5  11   9        277.52        239.48       155.63 o                         
   6  11   9      35471.29      36106.96       708.25 o                         
   7  11   9      48843.27      48138.07       931.64 o                         
   8  11   9       9436.80       8735.61       482.60 o                         
   9  11   9       5191.75       4768.76       402.86 o                         
  10  11   9        551.12        982.28       316.94 o                         
  11  11   9       4764.79       4610.08       368.28 o                         
  12  11   9      16033.32      15916.35       565.84 o                         
  13  11   9       4820.38       5579.90       393.02 o                         
  14  11   9       3725.30       3873.75       315.80 o                         
  15  11   9       1138.99        990.24       266.61 o                         
  16  11   9       2320.69       2248.14       326.80 o                         
  17  11   9       5469.33       5612.61       425.86 o                         
  18  11   9        712.99       1797.04       256.39 o                         
   0  12   9       7185.04       6074.13       637.28 o                         
   1  12   9      11848.00      10778.74       313.12 o                         
   2  12   9      65518.97      62860.68      1027.66 o                         
   3  12   9      54291.96      51257.06      1073.28 o                         
   4  12   9      18872.48      17176.02       482.87 o                         
   5  12   9      34259.10      33839.66      1035.82 o                         
   6  12   9      12249.93      12334.66       476.32 o                         
   7  12   9       2770.70       2952.83       254.43 o                         
   8  12   9        981.08       1426.48       243.02 o                         
   9  12   9      78686.13      77994.98      1409.65 o                         
  10  12   9      59499.06      62129.79      1253.73 o                         
  11  12   9        143.98        216.81       148.54 o                         
  12  12   9      26594.32      26050.75       665.82 o                         
  13  12   9      29252.49      30633.04       837.41 o                         
  14  12   9       1386.82       2194.04       357.04 o                         
  15  12   9       3812.75       3681.64       381.64 o                         
  16  12   9      34432.73      34316.73      1020.73 o                         
  17  12   9      12781.48      12318.57       540.43 o                         
   1  13   9       3675.39       3607.41       261.30 o                         
   2  13   9      49747.36      49291.51      1042.69 o                         
   3  13   9      14185.45      13660.20       494.48 o                         
   4  13   9      12617.50      12751.45       746.73 o                         
   5  13   9       1572.57       1779.59       205.89 o                         
   6  13   9      93315.15      97242.80      1321.24 o                         
   7  13   9      21519.80      22679.14       643.99 o                         
   8  13   9      25066.99      24092.41       785.62 o                         
   9  13   9        778.68        618.94       180.89 o                         
  10  13   9        392.30        483.07       181.87 o                         
  11  13   9         70.04        235.57       169.67 o                         
  12  13   9      39957.13      38671.65      1070.35 o                         
  13  13   9         16.62        -49.10       112.85 o                         
  14  13   9      10813.58      10752.62       629.18 o                         
  15  13   9        237.10        192.51       161.41 o                         
  16  13   9      13062.40      12882.20       543.91 o                         
   0  14   9       2230.82       3820.28       412.70 o                         
   1  14   9      22912.53      22953.72       527.53 o                         
   2  14   9      15520.34      15496.97       431.14 o                         
   3  14   9      15053.40      15096.13       520.20 o                         
   4  14   9       5380.10       5781.36       333.68 o                         
   5  14   9      36191.14      36662.62       812.97 o                         
   6  14   9        951.06       1267.10       195.62 o                         
   7  14   9      11687.16      11676.39       547.95 o                         
   8  14   9       1734.70       3160.14       331.30 o                         
   9  14   9      80068.05      84693.80      1396.36 o                         
  10  14   9      12114.79      12152.69       527.43 o                         
  11  14   9       3848.17       3514.84       229.83 o                         
  12  14   9      16876.84      16651.55       584.84 o                         
  13  14   9      10018.66      10398.76       602.83 o                         
  14  14   9       2452.94       3592.33       358.45 o                         
  15  14   9        115.28         78.82       114.66 o                         
   1  15   9       5088.71       4950.05       296.74 o                         
   2  15   9      57925.11      58348.35      1414.76 o                         
   3  15   9        758.43       1054.80       174.13 o                         
   4  15   9       1381.34       1248.90       171.44 o                         
   5  15   9       1644.83       2003.48       218.85 o                         
   6  15   9      90009.35      96793.41      1455.51 o                         
   7  15   9      11116.88      11769.00       541.69 o                         
   8  15   9      30999.85      31622.06       836.71 o                         
   9  15   9       2348.18       2096.06       224.69 o                         
  10  15   9        766.05        658.92       220.43 o                         
  11  15   9         88.64         81.95       125.75 o                         
  12  15   9      34869.04      34365.27       731.76 o                         
  13  15   9        546.85        404.98       161.32 o                         
  14  15   9       8738.84       8854.02       434.26 o                         
   0  16   9       7870.75      10780.79      1478.33 o                         
   1  16   9      25487.67      27113.92       533.44 o                         
   2  16   9        592.01        596.96       104.01 o                         
   3  16   9       4786.20       4699.64       275.40 o                         
   4  16   9       2006.06       1922.97       188.82 o                         
   5  16   9      26908.97      28720.35       654.18 o                         
   6  16   9       1548.92       2120.42       340.56 o                         
   7  16   9      13701.78      14626.58       546.99 o                         
   8  16   9       8983.69      11462.57       494.37 o                         
   9  16   9      48764.20      51416.81       958.61 o                         
  10  16   9       1302.15       1047.56       105.62 o                         
  11  16   9       6569.52       6678.73       310.35 o                         
  12  16   9        515.69       1088.52       194.06 o                         
   1  17   9       8128.27       8305.74       305.97 o                         
   2  17   9      34701.03      37636.87       702.21 o                         
   3  17   9         75.95        275.83       128.64 o                         
   4  17   9        171.31        126.95       136.29 o                         
   5  17   9       1372.14       1376.49       196.38 o                         
   6  17   9      54864.76      59115.75      1013.04 o                         
   7  17   9       5073.07       5136.10       314.04 o                         
   8  17   9      25091.48      24409.12       927.70 o                         
   9  17   9         77.75        -63.59        63.59 o                         
  10  17   9         40.67       -154.76       155.57 o                         
   0  18   9       5407.17       6707.84       354.31 o                         
   1  18   9       4571.64       4396.71       226.47 o                         
   2  18   9      10938.80      11237.01       352.13 o                         
   3  18   9       4584.84       4575.30       575.27 o                         
   4  18   9         29.49         95.17       198.43 o                         
   5  18   9      34902.75      34054.98       704.10 o                         
   6  18   9       5885.11       5392.39       280.83 o                         
   7  18   9       6211.05       6218.54       378.54 o                         
   1  19   9       5465.78       5073.90       355.64 o                         
   2  19   9      13231.13      10642.59      1585.20 o                         
   0   0  10    1306049.12    1336706.12     14201.66 o                         
   1   0  10      87337.03      90278.52       994.38 o                         
   2   0  10        901.54        574.75        80.79 o                         
   3   0  10     126096.96     124531.20      3428.20 o                         
   4   0  10        274.70        437.75       100.46 o                         
   5   0  10      14193.10      16143.75       772.37 o                         
   6   0  10      50067.41      50291.70      1130.18 o                         
   7   0  10      10660.35      11586.64       458.65 o                         
   8   0  10      35798.30      38128.14       990.00 o                         
   9   0  10      49926.73      50588.69      1218.12 o                         
  10   0  10      21977.89      20945.17       974.42 o                         
  11   0  10        516.00        614.35       171.70 o                         
  12   0  10     135235.98     136944.48      1340.53 o                         
  13   0  10     111324.23     112519.07      2787.52 o                         
  14   0  10     185926.53     194556.31      4468.67 o                         
  15   0  10      39483.31      40590.66      1008.17 o                         
  16   0  10       3914.92       4189.97       661.46 o                         
  17   0  10      25576.44      26402.88       810.36 o                         
  18   0  10       4179.18       3972.87       310.85 o                         
  19   0  10        365.13        388.22       166.55 o                         
  20   0  10       2323.00       2808.67       380.95 o                         
  21   0  10       3200.24       2875.94       223.04 o                         
  22   0  10      14660.03      13519.23       398.71 o                         
   1   1  10      29121.40      29072.63       467.67 o                         
   2   1  10      24401.89      24276.20       345.67 o                         
   3   1  10      54574.30      57552.79       638.07 o                         
   4   1  10      49290.75      49433.37       600.89 o                         
   5   1  10       1858.71       1773.60       133.16 o                         
   6   1  10         39.01        327.24        96.06 o                         
   7   1  10          4.14        228.58        86.83 o                         
   8   1  10       4091.98       4268.94       246.29 o                         
   9   1  10          4.70         43.70        89.48 o                         
  10   1  10       2220.07       2457.64       245.77 o                         
  11   1  10        463.74        467.28       112.12 o                         
  12   1  10       1735.72       2529.01       134.52 o                         
  13   1  10       4696.33       4400.47       176.13 o                         
  14   1  10       1238.91       3511.38       181.14 o                         
  15   1  10        192.99       1102.87       167.73 o                         
  16   1  10        188.99       1142.86       173.69 o                         
  17   1  10        806.17        801.20       112.37 o                         
  18   1  10        697.92        646.50        89.28 o                         
  19   1  10       1981.20       1732.93       174.79 o                         
  20   1  10          7.91        467.15       103.69 o                         
  21   1  10        410.44        371.90        88.55 o                         
  22   1  10        155.56         79.25        64.34 o                         
   0   2  10     920683.25     906110.19      6556.78 o                         
   1   2  10     132492.27     111273.42      5421.75 o                         
   2   2  10      11013.37       9517.48       234.43 o                         
   3   2  10     164892.62     162751.38      1420.62 o                         
   4   2  10       4607.29       4504.68       180.65 o                         
   5   2  10      35499.03      35532.62       496.08 o                         
   6   2  10      55433.52      54357.27       963.23 o                         
   7   2  10       1818.41       1891.35       148.88 o                         
   8   2  10      49725.49      49255.36       770.64 o                         
   9   2  10      18809.83      19113.95       600.09 o                         
  10   2  10      19903.18      18392.46       545.64 o                         
  11   2  10       9663.44       9490.05       412.21 o                         
  12   2  10     109169.78     111705.06      1162.51 o                         
  13   2  10     156608.95     157260.48      2858.84 o                         
  14   2  10     277010.00     285821.12      4637.36 o                         
  15   2  10       9130.07      10188.65       363.59 o                         
  16   2  10       2476.55       2947.08       210.31 o                         
  17   2  10      22491.87      22591.48       480.89 o                         
  18   2  10       2478.55       2188.31       148.12 o                         
  19   2  10         10.37         10.36        81.95 o                         
  20   2  10       1572.44       1770.70       192.21 o                         
  21   2  10       4849.76       4981.06       197.68 o                         
  22   2  10      10497.91       9432.01       264.56 o                         
   1   3  10      18465.94      19655.88       278.31 o                         
   2   3  10      11048.22      10091.27       219.12 o                         
   3   3  10       6819.00       6390.62       180.35 o                         
   4   3  10      75821.28      75362.04       658.60 o                         
   5   3  10      22591.12      23581.17       379.31 o                         
   6   3  10        836.18       1342.99       117.23 o                         
   7   3  10       3358.36       2663.94       167.40 o                         
   8   3  10      10343.03       9703.53       353.36 o                         
   9   3  10       4199.75       4875.52       285.15 o                         
  10   3  10      41658.47      39629.75       786.47 o                         
  11   3  10       2747.64       2658.03       229.03 o                         
  12   3  10       8436.89       9538.45       249.08 o                         
  13   3  10       1919.57       2312.45       132.89 o                         
  14   3  10       5084.93       7350.90       304.41 o                         
  15   3  10       7570.13       8277.78       286.69 o                         
  16   3  10        137.39        879.58       132.19 o                         
  17   3  10       5538.51       6073.15       253.59 o                         
  18   3  10      23657.24      24818.84       484.19 o                         
  19   3  10        393.87        232.75        84.57 o                         
  20   3  10       3566.22       3950.98       232.62 o                         
  21   3  10       4042.08       4293.97       178.78 o                         
  22   3  10       7444.84       6504.08       266.09 o                         
   0   4  10     538461.69     516887.38      5328.79 o                         
   1   4  10     127011.64     124108.19      1360.31 o                         
   2   4  10      27059.28      25772.85       355.40 o                         
   3   4  10      44826.81      44433.50       630.71 o                         
   4   4  10       3398.56       3588.94       178.01 o                         
   5   4  10       9118.96       7048.02       231.80 o                         
   6   4  10      33220.91      32505.70       500.31 o                         
   7   4  10        134.81        164.12        79.41 o                         
   8   4  10      12002.92      12290.28       379.69 o                         
   9   4  10      17071.00      17416.74       498.67 o                         
  10   4  10       6799.49       6988.94       346.67 o                         
  11   4  10      24857.57      23880.08       641.61 o                         
  12   4  10      83864.23      85985.09       978.12 o                         
  13   4  10     114472.70     114827.50      1301.56 o                         
  14   4  10     230780.95     234909.48      1511.90 o                         
  15   4  10        747.78       1145.87       115.70 o                         
  16   4  10       6667.39       7851.18       275.46 o                         
  17   4  10      37340.77      37275.72       601.00 o                         
  18   4  10        244.20        342.76        91.14 o                         
  19   4  10        157.24         49.99       104.22 o                         
  20   4  10        397.92        238.32        78.64 o                         
  21   4  10       1887.34       1760.12       184.85 o                         
   1   5  10      26259.63      24144.25       369.68 o                         
   2   5  10      55073.07      50686.21       585.20 o                         
   3   5  10        559.85        576.50        88.52 o                         
   4   5  10     286074.75     288106.16      1936.51 o                         
   5   5  10      27977.24      27098.11       454.82 o                         
   6   5  10       9928.90       9870.82       292.80 o                         
   7   5  10      11079.10      10995.11       372.18 o                         
   8   5  10     142036.09     138214.30      2425.95 o                         
   9   5  10       7104.04       6231.20       313.78 o                         
  10   5  10      67589.11      65354.86      1222.76 o                         
  11   5  10      14118.61      14693.59       396.41 o                         
  12   5  10      19344.48      20807.27       454.79 o                         
  13   5  10      15188.22      15467.26       396.74 o                         
  14   5  10      16871.33      17569.96       437.58 o                         
  15   5  10      27185.66      28715.41       553.26 o                         
  16   5  10       1037.68       1515.11       134.62 o                         
  17   5  10       7629.21       7789.71       303.27 o                         
  18   5  10      86179.88      91217.32      1668.71 o                         
  19   5  10       9880.28      10576.71       454.56 o                         
  20   5  10       4938.12       5214.19       387.98 o                         
  21   5  10       1789.29       1681.95       121.96 o                         
   0   6  10     253379.22     240814.89      2347.25 o                         
   1   6  10     136827.36     134646.75       988.95 o                         
   2   6  10      24031.01      21492.16       406.85 o                         
   3   6  10       3354.88       3496.04       175.28 o                         
   4   6  10      14598.04      14062.49       368.19 o                         
   5   6  10       2845.77       2470.43       148.56 o                         
   6   6  10         15.55         66.44        68.58 o                         
   7   6  10       9512.45       9422.99       339.67 o                         
   8   6  10        484.19        564.02       112.27 o                         
   9   6  10      84891.95      81424.38      1193.15 o                         
  10   6  10        939.95       2050.58       179.80 o                         
  11   6  10       2906.66       2727.96       166.59 o                         
  12   6  10      25959.46      27127.45       510.45 o                         
  13   6  10      39487.86      40345.71       980.90 o                         
  14   6  10      75079.25      77283.80      1417.93 o                         
  15   6  10         92.90         74.87       125.27 o                         
  16   6  10       2491.39       4527.75       329.27 o                         
  17   6  10      30203.45      30425.64       836.08 o                         
  18   6  10       2509.74       2905.50       264.75 o                         
  19   6  10       8492.05       9182.00       398.90 o                         
  20   6  10         21.70        -74.53       100.61 o                         
  21   6  10        544.67        245.38       108.57 o                         
   1   7  10      77166.51      72097.40       827.78 o                         
   2   7  10      89975.23      85906.16       977.20 o                         
   3   7  10      19659.40      19633.20       433.33 o                         
   4   7  10     374423.00     361865.22      2070.31 o                         
   5   7  10      46744.45      42845.21       654.71 o                         
   6   7  10      23465.89      21805.36       494.36 o                         
   7   7  10       1329.01       1230.69       130.30 o                         
   8   7  10      85899.10      82547.62      1134.76 o                         
   9   7  10      39788.43      39079.20       930.68 o                         
  10   7  10      84721.06      83219.91      1782.67 o                         
  11   7  10      20263.02      20875.17       489.62 o                         
  12   7  10      76869.33      77394.09      1259.88 o                         
  13   7  10      17441.42      18085.56       566.58 o                         
  14   7  10      19978.57      19962.27       597.81 o                         
  15   7  10      56807.02      60977.48      1469.06 o                         
  16   7  10        386.65        985.80       162.62 o                         
  17   7  10       4931.23       4783.03       333.67 o                         
  18   7  10      99860.85     104888.79      1365.50 o                         
  19   7  10       5677.57       6077.84       364.93 o                         
  20   7  10       6978.55       6137.23       621.53 o                         
   0   8  10      49702.56      48149.24      1082.78 o                         
   1   8  10      73512.66      72341.58       949.07 o                         
   2   8  10      29161.94      26049.76       580.60 o                         
   3   8  10        289.91        616.84       109.15 o                         
   4   8  10      20409.88      20970.61       543.12 o                         
   5   8  10      19009.06      17742.54       511.91 o                         
   6   8  10       7933.55       7055.73       283.95 o                         
   7   8  10        120.54        194.91        72.17 o                         
   8   8  10       4376.11       4150.05       222.90 o                         
   9   8  10      70754.10      68057.18       987.92 o                         
  10   8  10       2135.76       3900.78       244.11 o                         
  11   8  10      13467.59      13443.10       496.66 o                         
  12   8  10       4832.50       5255.65       428.41 o                         
  13   8  10       6156.86       6196.49       335.95 o                         
  14   8  10       9196.73       8819.48       390.35 o                         
  15   8  10       2458.68       2293.57       207.52 o                         
  16   8  10       1680.62       2764.20       296.12 o                         
  17   8  10      11901.76      12308.28       484.57 o                         
  18   8  10       9201.01       9193.85       384.92 o                         
  19   8  10      17032.95      16463.04       449.60 o                         
  20   8  10        647.57        983.70       165.15 o                         
   1   9  10      53313.70      50256.36       843.93 o                         
   2   9  10      27025.44      25281.57       608.33 o                         
   3   9  10        165.32        243.40        96.56 o                         
   4   9  10     233598.41     216095.31      2518.91 o                         
   5   9  10      70752.59      68840.26       992.69 o                         
   6   9  10      78898.43      75390.51       840.41 o                         
   7   9  10       8258.01       7870.08       281.10 o                         
   8   9  10      66606.30      62721.49      1167.29 o                         
   9   9  10      25157.81      24928.47      1033.91 o                         
  10   9  10      75877.28      70508.06      1788.17 o                         
  11   9  10      24934.25      22451.62       792.38 o                         
  12   9  10      48529.86      47524.38      1241.03 o                         
  13   9  10        914.76        819.15       198.52 o                         
  14   9  10      10787.21      11059.84       547.65 o                         
  15   9  10      49860.23      51633.95      2415.22 o                         
  16   9  10         89.81       1278.94       305.94 o                         
  17   9  10        297.97        195.69       186.52 o                         
  18   9  10      93381.25      94615.14      1706.16 o                         
  19   9  10       5532.57       5558.15       384.76 o                         
   0  10  10       1227.68       1240.03       154.78 o                         
   1  10  10       9936.88       9555.76       275.33 o                         
   2  10  10      16259.94      15486.22       521.06 o                         
   3  10  10       6292.89       5703.48       275.50 o                         
   4  10  10       4635.05       5329.93       234.61 o                         
   5  10  10      86575.88      83930.55      1188.64 o                         
   6  10  10      33047.26      30266.53       788.52 o                         
   7  10  10       2317.82       2349.76       181.05 o                         
   8  10  10      56102.23      52564.36      1120.66 o                         
   9  10  10       2341.22       2358.70       262.67 o                         
  10  10  10        402.56       1337.39       266.34 o                         
  11  10  10      11066.43      10904.30       554.79 o                         
  12  10  10        894.84        885.32       153.79 o                         
  13  10  10       9005.76       8660.54       500.72 o                         
  14  10  10       5646.64       5727.14       547.78 o                         
  15  10  10       1176.00        965.41       162.82 o                         
  16  10  10        126.41       1038.84       314.33 o                         
  17  10  10         84.61        -94.92       161.90 o                         
  18  10  10      20317.47      21107.86       736.56 o                         
  19  10  10       9581.95       8790.17       403.67 o                         
   1  11  10      52224.29      49451.10       737.50 o                         
   2  11  10      16870.95      15651.68       354.10 o                         
   3  11  10      12381.15      11488.98       360.69 o                         
   4  11  10      84448.87      82493.38      1490.72 o                         
   5  11  10      20300.77      20378.88       492.85 o                         
   6  11  10      90120.60      88336.24      2677.89 o                         
   7  11  10      24728.53      24536.34       649.28 o                         
   8  11  10      59362.94      59503.65      1667.82 o                         
   9  11  10       7679.65       8455.62       472.95 o                         
  10  11  10      29443.84      27809.80      1176.20 o                         
  11  11  10      29352.94      28501.52       868.59 o                         
  12  11  10      43814.73      45532.27      1208.49 o                         
  13  11  10        928.29        778.95       163.79 o                         
  14  11  10       5552.53       5564.84       359.86 o                         
  15  11  10      14785.82      15507.29       789.90 o                         
  16  11  10        290.43        209.86       143.00 o                         
  17  11  10       1690.85       2049.69       262.08 o                         
  18  11  10      56742.34      53279.61      1015.70 o                         
   0  12  10      73985.26      71574.10      2498.68 o                         
   1  12  10        340.35        224.88        92.33 o                         
   2  12  10       3039.79       2681.09       170.02 o                         
   3  12  10         25.83        -38.32       108.07 o                         
   4  12  10      12565.61      12897.98       444.67 o                         
   5  12  10      30208.19      30607.05       726.16 o                         
   6  12  10      28789.11      27398.18       693.54 o                         
   7  12  10       1509.02       1199.86       212.77 o                         
   8  12  10      70642.73      73647.84      1373.41 o                         
   9  12  10       8547.41       8728.53       491.59 o                         
  10  12  10        779.08        914.50       229.97 o                         
  11  12  10       4688.16       4675.19       356.25 o                         
  12  12  10       4602.60       5085.98       349.62 o                         
  13  12  10       1513.28       1492.55       166.16 o                         
  14  12  10      29820.40      27581.88      1462.16 o                         
  15  12  10       1131.23        962.59       210.11 o                         
  16  12  10        821.67       1668.50       262.31 o                         
  17  12  10         24.04         51.37       110.18 o                         
   1  13  10      33281.39      32824.82       723.52 o                         
   2  13  10       8075.93       7954.53       314.17 o                         
   3  13  10      21983.87      21107.87       607.76 o                         
   4  13  10      20319.03      20751.94       603.90 o                         
   5  13  10       4774.98       4763.40       305.67 o                         
   6  13  10      64432.18      70077.65      1289.68 o                         
   7  13  10      23333.32      25142.44       667.38 o                         
   8  13  10      38355.61      39985.76      1259.58 o                         
   9  13  10       1617.62       1549.16       226.83 o                         
  10  13  10        642.81        587.16       185.02 o                         
  11  13  10      36938.06      36663.24       926.93 o                         
  12  13  10      24520.42      24687.33       601.28 o                         
  13  13  10        650.55        458.95        95.37 o                         
  14  13  10        340.46        836.00       226.13 o                         
  15  13  10       8142.41       8668.97       491.98 o                         
  16  13  10        344.20        334.24       128.72 o                         
   0  14  10      76908.34      77306.45      2686.15 o                         
   1  14  10       4316.47       4402.46       239.84 o                         
   2  14  10       5121.52       5058.87       247.29 o                         
   3  14  10        100.84         43.62       120.08 o                         
   4  14  10      11152.26      11752.13       458.29 o                         
   5  14  10      11463.93      11671.92       459.71 o                         
   6  14  10      17649.97      18129.97       560.11 o                         
   7  14  10       1237.69       1050.13       194.36 o                         
   8  14  10      58409.13      63483.11      1228.43 o                         
   9  14  10       1993.66       2076.79       262.43 o                         
  10  14  10       1636.03        979.91       192.52 o                         
  11  14  10         42.00       -160.81       179.68 o                         
  12  14  10       6348.51       6989.26       292.66 o                         
  13  14  10        218.33         92.80       149.39 o                         
  14  14  10      55388.03      55108.39      1177.28 o                         
  15  14  10         68.58        197.13       106.48 o                         
   1  15  10       4612.94       4724.43       236.82 o                         
   2  15  10       6338.21       6787.01       292.62 o                         
   3  15  10      27992.75      28986.88       686.59 o                         
   4  15  10       2290.76       2227.82       212.13 o                         
   5  15  10       6047.24       6155.63       324.20 o                         
   6  15  10      67383.25      74267.43      1303.47 o                         
   7  15  10      30596.64      32738.93       855.93 o                         
   8  15  10      20918.96      22059.17       702.38 o                         
   9  15  10        993.59       1343.81       198.05 o                         
  10  15  10       3315.04       3885.24       287.34 o                         
  11  15  10      21574.57      22188.15       499.30 o                         
  12  15  10       3897.16       4110.07       195.60 o                         
  13  15  10       2816.31       2451.94       263.11 o                         
   0  16  10     130625.68     134103.36      3293.65 o                         
   1  16  10       3851.82       3963.49       215.73 o                         
   2  16  10       8676.35       8405.19       295.91 o                         
   3  16  10       1454.53       1272.85       151.13 o                         
   4  16  10       4326.45       4263.35       258.34 o                         
   5  16  10      11765.58      13142.46       530.45 o                         
   6  16  10      15706.45      16697.72       583.60 o                         
   7  16  10       1917.82       2332.02       240.49 o                         
   8  16  10      33469.20      36537.24       826.06 o                         
   9  16  10        401.20        530.46       160.84 o                         
  10  16  10       5217.03       4974.09       270.22 o                         
  11  16  10         49.97        -81.35        87.87 o                         
  12  16  10      14850.01      15185.38       538.88 o                         
   1  17  10       2167.32       1950.95       144.56 o                         
   2  17  10       2578.60       3096.51       226.86 o                         
   3  17  10      26997.62      28064.50       586.38 o                         
   4  17  10       2544.43       2549.98       235.95 o                         
   5  17  10       3684.83       4148.94       286.63 o                         
   6  17  10      16244.56      19218.25       580.77 o                         
   7  17  10      18162.11      18585.92       552.15 o                         
   8  17  10       7426.99       7487.45       347.08 o                         
   9  17  10        706.15        614.48       134.80 o                         
   0  18  10      92669.09      90364.21      4640.54 o                         
   1  18  10       5388.08       5146.16       237.35 o                         
   2  18  10       6687.61       6241.11       315.66 o                         
   3  18  10       2912.70       3088.85       230.89 o                         
   4  18  10       2768.20       2426.63       201.12 o                         
   5  18  10         14.49        184.51       170.58 o                         
   6  18  10       3966.53       3444.51       218.19 o                         
   7  18  10       3439.03       3734.17       209.58 o                         
   1   1  11     111427.79     112784.75      1055.74 o                         
   2   1  11     862132.50     853774.62      4576.79 o                         
   3   1  11      43928.35      43940.93       576.80 o                         
   4   1  11       1422.50       1360.60       121.90 o                         
   5   1  11       1750.01       1735.99       132.68 o                         
   6   1  11      61241.38      61054.85      1121.03 o                         
   7   1  11       3253.31       2994.62       218.63 o                         
   8   1  11      21609.82      23646.79       579.35 o                         
   9   1  11       3118.41       3322.05       249.35 o                         
  10   1  11     128555.78     130897.21      2641.37 o                         
  11   1  11      14069.18      14280.31       809.47 o                         
  12   1  11     318153.69     321227.81      4801.92 o                         
  13   1  11        514.31        779.27       106.49 o                         
  14   1  11      41518.54      44273.89       567.24 o                         
  15   1  11      92621.41      97218.74      1108.10 o                         
  16   1  11     133013.11     143640.81      1349.19 o                         
  17   1  11        168.30         65.80       105.24 o                         
  18   1  11         16.13       -106.86       106.86 o                         
  19   1  11        235.39       -115.54       115.54 o                         
  20   1  11      10536.69      11807.00       332.23 o                         
  21   1  11         23.36        -35.61        77.68 o                         
  22   1  11       6637.71       5824.21       346.96 o                         
   0   2  11      23919.02      23694.47       528.37 o                         
   1   2  11      38746.85      36397.44       589.64 o                         
   2   2  11      40949.18      38558.09       558.68 o                         
   3   2  11       3861.44       4069.18       172.16 o                         
   4   2  11      39645.59      38040.09       512.61 o                         
   5   2  11         39.75        110.55        73.59 o                         
   6   2  11       2028.32       1665.80       123.30 o                         
   7   2  11      10427.42      10723.12       350.89 o                         
   8   2  11       2652.49       2586.48       214.20 o                         
   9   2  11        865.28        643.40       129.01 o                         
  10   2  11      21644.43      21396.75       722.20 o                         
  11   2  11      29257.28      29717.41       697.23 o                         
  12   2  11        214.79       2694.29       162.73 o                         
  13   2  11         88.68        253.46        77.01 o                         
  14   2  11        652.67       1872.53       167.74 o                         
  15   2  11       2745.76       2834.00       186.76 o                         
  16   2  11       7326.33       8803.61       316.72 o                         
  17   2  11       4773.11       4628.61       223.63 o                         
  18   2  11       1344.42       1380.16       123.71 o                         
  19   2  11         16.50       -107.72       107.72 o                         
  20   2  11       1648.19       1751.87       132.50 o                         
  21   2  11          6.56         25.55        83.38 o                         
  22   2  11       1800.05       1865.52       206.31 o                         
   1   3  11     109037.70     106527.46      1373.84 o                         
   2   3  11     495669.38     478458.12      4587.20 o                         
   3   3  11      25753.26      24897.22       388.25 o                         
   4   3  11       8356.43       8736.17       241.19 o                         
   5   3  11       1389.57       1256.03       112.37 o                         
   6   3  11      52377.27      52023.16       653.06 o                         
   7   3  11       4189.90       3511.52       195.51 o                         
   8   3  11      12135.99      12413.18       410.41 o                         
   9   3  11       5231.60       5704.66       335.69 o                         
  10   3  11      29004.94      28760.72       903.48 o                         
  11   3  11      21593.51      22534.59       604.71 o                         
  12   3  11     244588.56     245154.94      3496.62 o                         
  13   3  11       4614.66       4817.97       214.54 o                         
  14   3  11      88786.77      90770.14       890.52 o                         
  15   3  11      49876.07      50443.52       673.68 o                         
  16   3  11     119010.42     126627.24      1137.46 o                         
  17   3  11         20.58         49.79       100.03 o                         
  18   3  11         11.79        224.73       151.07 o                         
  19   3  11        293.98        372.02       115.75 o                         
  20   3  11      12275.29      12655.21       416.46 o                         
  21   3  11        434.35        274.33        59.57 o                         
   0   4  11      25040.68      24639.59       479.13 o                         
   1   4  11       5666.70       5169.95       174.89 o                         
   2   4  11     169494.89     161954.05      2037.39 o                         
   3   4  11      89998.48      88586.80      1035.33 o                         
   4   4  11      35754.78      33282.75       536.81 o                         
   5   4  11       9459.76       9144.42       278.90 o                         
   6   4  11        627.92        432.52        79.94 o                         
   7   4  11        275.43        115.07        79.96 o                         
   8   4  11       7938.09       6963.35       300.77 o                         
   9   4  11       2719.29       2492.45       240.59 o                         
  10   4  11     104108.19      99743.02      1411.73 o                         
  11   4  11      20633.13      20318.33       397.10 o                         
  12   4  11        507.23       2263.17       244.49 o                         
  13   4  11        789.09       1087.70       102.99 o                         
  14   4  11       3298.01       4308.73       217.69 o                         
  15   4  11        588.41        724.75       102.12 o                         
  16   4  11      49828.77      52568.70       759.88 o                         
  17   4  11      12324.03      13336.30       524.91 o                         
  18   4  11       7721.06       8406.70       303.40 o                         
  19   4  11       1106.76        796.27       118.25 o                         
  20   4  11       1086.37       1271.84       123.86 o                         
  21   4  11         66.79        -80.05        80.05 o                         
   1   5  11      11560.03      10933.27       324.74 o                         
   2   5  11     316261.34     303890.91      3267.55 o                         
   3   5  11        146.12        353.08        75.97 o                         
   4   5  11       2746.58       3330.66       201.51 o                         
   5   5  11      31997.11      32687.26       546.96 o                         
   6   5  11         94.25        224.17        76.32 o                         
   7   5  11        706.12        609.90        99.82 o                         
   8   5  11       9100.85       8260.86       357.47 o                         
   9   5  11       1017.85        825.15       132.96 o                         
  10   5  11      16099.26      16324.24       400.88 o                         
  11   5  11       7395.58       7999.15       271.63 o                         
  12   5  11     132154.41     132779.50      1325.20 o                         
  13   5  11       5936.98       6030.95       385.27 o                         
  14   5  11      63603.88      65670.89       829.67 o                         
  15   5  11      31912.63      31713.29       643.71 o                         
  16   5  11      75602.74      78703.65      1260.23 o                         
  17   5  11         49.33        269.87       191.77 o                         
  18   5  11       1215.94       2389.36       295.25 o                         
  19   5  11       3626.24       3739.42       267.71 o                         
  20   5  11       7405.21       7163.14       330.16 o                         
  21   5  11         53.64        -41.44       121.44 o                         
   0   6  11     108888.86     101674.20      1348.56 o                         
   1   6  11       3372.24       2998.59       173.59 o                         
   2   6  11     210016.95     201915.33      1565.26 o                         
   3   6  11      46570.80      43321.52       604.94 o                         
   4   6  11     121390.56     112789.48      1104.58 o                         
   5   6  11       7042.56       6688.48       278.16 o                         
   6   6  11        160.09        290.93        94.54 o                         
   7   6  11          3.20        121.82        99.17 o                         
   8   6  11        539.70        861.07       138.54 o                         
   9   6  11       1479.57       1560.57       140.77 o                         
  10   6  11     200658.83     196165.20      2174.11 o                         
  11   6  11      37907.24      36716.44       894.06 o                         
  12   6  11      15283.77      15938.16       441.72 o                         
  13   6  11      12321.97      12801.53       484.88 o                         
  14   6  11       4190.00       4984.77       323.46 o                         
  15   6  11        460.37        442.44       128.48 o                         
  16   6  11     120972.91     131576.84      1778.80 o                         
  17   6  11       8918.09      10469.38       756.66 o                         
  18   6  11      10504.11      12114.64       645.13 o                         
  19   6  11       3307.15       2750.74       278.54 o                         
  20   6  11       4935.60       4442.90       247.10 o                         
   1   7  11      23752.31      23354.55       510.06 o                         
   2   7  11     102782.38      98450.17      1059.85 o                         
   3   7  11       3481.92       3465.16       196.80 o                         
   4   7  11      32795.52      29432.10       663.57 o                         
   5   7  11       1010.77       1302.87       128.23 o                         
   6   7  11      15208.90      15819.49       490.72 o                         
   7   7  11      22727.51      21144.86       608.51 o                         
   8   7  11        498.29        404.18        92.14 o                         
   9   7  11         24.06         59.54        84.77 o                         
  10   7  11      16134.05      16709.85       622.91 o                         
  11   7  11      13791.82      13228.63       392.50 o                         
  12   7  11      24502.25      26116.96       881.26 o                         
  13   7  11       1065.00        815.73       141.23 o                         
  14   7  11      21184.82      20858.01       605.79 o                         
  15   7  11        822.24        903.62       214.11 o                         
  16   7  11      51925.13      51301.65      1022.71 o                         
  17   7  11        847.18        813.99       296.68 o                         
  18   7  11         31.18       2686.90       276.96 o                         
  19   7  11       4232.63       4139.79       253.22 o                         
  20   7  11        315.12        193.07       112.35 o                         
   0   8  11     111663.14     106431.71      2134.91 o                         
   1   8  11       2686.22       2539.71       184.60 o                         
   2   8  11     221348.81     211985.45      1935.72 o                         
   3   8  11      84764.45      79691.91      1102.47 o                         
   4   8  11     127731.82     119703.92      1379.18 o                         
   5   8  11       1519.95       1643.15       167.53 o                         
   6   8  11      23230.39      21533.40       593.67 o                         
   7   8  11       6107.16       5879.28       248.63 o                         
   8   8  11        123.00        433.32       105.41 o                         
   9   8  11       2003.69       2156.88       170.21 o                         
  10   8  11     242910.02     241252.06      3965.12 o                         
  11   8  11      17527.31      17820.98       557.29 o                         
  12   8  11      39388.07      38174.54       813.66 o                         
  13   8  11      20038.07      20783.33       594.78 o                         
  14   8  11       5174.77       5274.82       304.57 o                         
  15   8  11       2158.17       2300.06       212.20 o                         
  16   8  11     148140.72     149915.75      2397.24 o                         
  17   8  11      12910.19      13052.76      1193.75 o                         
  18   8  11      10617.46      11973.03       889.96 o                         
  19   8  11       4072.06       3405.88       317.60 o                         
  20   8  11       2457.62       1999.89       203.42 o                         
   1   9  11        797.01        541.18       104.93 o                         
   2   9  11       7891.76       7644.24       362.24 o                         
   3   9  11       3624.17       3484.31       250.72 o                         
   4   9  11      96727.12      90124.84      2222.61 o                         
   5   9  11        164.00        213.32        97.39 o                         
   6   9  11      42794.38      42581.83       640.86 o                         
   7   9  11      17604.33      16894.78       425.41 o                         
   8   9  11       7128.73       6749.16       342.69 o                         
   9   9  11       6338.42       5876.26       348.87 o                         
  10   9  11      36436.47      36703.36       994.22 o                         
  11   9  11       5762.82       5456.71       395.26 o                         
  12   9  11       3168.75       4262.99       379.13 o                         
  13   9  11        101.68        104.27       100.24 o                         
  14   9  11       3510.84       3531.01       245.97 o                         
  15   9  11       1252.21       1477.60       160.92 o                         
  16   9  11      14702.22      14690.48       707.58 o                         
  17   9  11       3217.02       3126.24       366.16 o                         
  18   9  11         28.14       2397.96       338.68 o                         
  19   9  11        642.62        570.00       144.84 o                         
   0  10  11      39303.42      37576.10       711.45 o                         
   1  10  11       1511.24       1573.04       112.28 o                         
   2  10  11      89013.11      87103.77      1224.87 o                         
   3  10  11      65329.43      63093.57      1121.08 o                         
   4  10  11     170378.86     161762.17      2937.49 o                         
   5  10  11        777.09        627.53       117.27 o                         
   6  10  11      16066.92      15870.83       432.63 o                         
   7  10  11       3789.65       3714.85       329.34 o                         
   8  10  11       3769.90       5237.68       355.02 o                         
   9  10  11       3390.53       3357.93       319.27 o                         
  10  10  11     171410.73     170044.19      2122.71 o                         
  11  10  11      12169.49      12487.12       597.52 o                         
  12  10  11      18768.45      18238.10       588.38 o                         
  13  10  11      12203.65      12349.13       567.74 o                         
  14  10  11      15084.25      15019.36       592.07 o                         
  15  10  11         53.01        -53.25       132.09 o                         
  16  10  11     122732.48     132049.53      2167.82 o                         
  17  10  11       6656.60       7577.89       487.91 o                         
  18  10  11       4898.67       6584.88       414.70 o                         
   1  11  11       6419.08       6264.55       257.03 o                         
   2  11  11      14348.82      13679.37       520.10 o                         
   3  11  11        807.72        549.38       144.78 o                         
   4  11  11      27005.07      26185.80      1017.47 o                         
   5  11  11       5002.12       4648.85       279.88 o                         
   6  11  11      75075.69      76668.63      1122.19 o                         
   7  11  11      24373.79      25143.05       654.24 o                         
   8  11  11      32852.16      32630.13       914.69 o                         
   9  11  11       4134.43       3588.87       342.30 o                         
  10  11  11      17253.18      17264.54       684.04 o                         
  11  11  11        573.99        444.40       150.77 o                         
  12  11  11      16782.19      17864.15       717.59 o                         
  13  11  11        110.01          5.51       123.30 o                         
  14  11  11       1006.63       1030.42       165.38 o                         
  15  11  11       2743.51       2941.42       381.89 o                         
  16  11  11          0.02         91.04       146.07 o                         
  17  11  11       1345.25       1617.60       225.56 o                         
   0  12  11       1474.69       1710.72       230.82 o                         
   1  12  11        394.15        216.58       123.04 o                         
   2  12  11      47705.01      47692.37       736.39 o                         
   3  12  11      31773.55      31167.15       720.75 o                         
   4  12  11     111193.73     109365.88      1346.43 o                         
   5  12  11       5646.26       5734.38       328.83 o                         
   6  12  11       7631.89       7669.24       376.45 o                         
   7  12  11        218.09        369.12       154.01 o                         
   8  12  11      30616.31      33959.09       939.37 o                         
   9  12  11       3949.00       4271.75       347.69 o                         
  10  12  11      87998.77      92239.22      2338.37 o                         
  11  12  11        809.74        885.50       182.58 o                         
  12  12  11      11648.39      11266.61       499.95 o                         
  13  12  11       4541.03       4817.80       256.37 o                         
  14  12  11       7782.35       8077.43       380.60 o                         
  15  12  11         16.32       -171.30       171.30 o                         
  16  12  11      47665.43      49310.73      1091.89 o                         
  17  12  11       6035.12       5481.85       321.42 o                         
   1  13  11       2918.07       2937.02       195.94 o                         
   2  13  11      15219.13      15306.58       428.49 o                         
   3  13  11        126.44        188.83       125.32 o                         
   4  13  11        116.20         -2.46       122.21 o                         
   5  13  11        341.69        496.27       140.77 o                         
   6  13  11      76978.03      82129.94      1184.04 o                         
   7  13  11      28925.69      30415.75       874.74 o                         
   8  13  11      21338.20      21082.05       730.01 o                         
   9  13  11        330.75        223.47       147.96 o                         
  10  13  11       8270.94       8178.13       447.98 o                         
  11  13  11         18.29        -34.11       134.03 o                         
  12  13  11      13428.07      13208.90       429.78 o                         
  13  13  11       2013.93       1800.86       205.98 o                         
  14  13  11       7803.28       8750.69       528.42 o                         
  15  13  11       3161.83       3576.79       309.63 o                         
  16  13  11       8802.04       8475.35       388.57 o                         
   0  14  11       1629.75       2081.55       263.15 o                         
   1  14  11      10110.35       9693.77       339.46 o                         
   2  14  11      13153.54      13105.97       391.95 o                         
   3  14  11        242.03        -17.09       133.77 o                         
   4  14  11      84375.02      88975.50      1219.15 o                         
   5  14  11        559.86        644.23       151.95 o                         
   6  14  11       6690.77       7201.25       376.35 o                         
   7  14  11       1730.96       1622.52       237.14 o                         
   8  14  11      40066.74      46351.71      1046.18 o                         
   9  14  11       8907.65       9595.48       477.33 o                         
  10  14  11      35959.16      37085.80       903.96 o                         
  11  14  11       1054.40        773.94       110.28 o                         
  12  14  11        297.18        255.56        85.48 o                         
  13  14  11        178.46         50.21        91.67 o                         
  14  14  11       3140.76       3474.45       304.98 o                         
   1  15  11       8833.50       8596.39       312.39 o                         
   2  15  11      17502.40      18152.01       564.93 o                         
   3  15  11        391.64        423.11       133.91 o                         
   4  15  11       4256.05       4741.91       287.81 o                         
   5  15  11        114.33        117.68       116.89 o                         
   6  15  11      55200.30      60621.98      1280.27 o                         
   7  15  11      11016.44      11829.48       519.48 o                         
   8  15  11      42450.83      43843.91       959.88 o                         
   9  15  11       1361.13       1437.18       195.29 o                         
  10  15  11       1124.59       1145.13       135.64 o                         
  11  15  11        928.83        840.22       103.90 o                         
  12  15  11      21014.46      18129.23      1063.14 o                         
  13  15  11       1290.55       1494.20       199.61 o                         
   0  16  11      15515.93      17112.79       615.27 o                         
   1  16  11       2108.92       2047.06       154.00 o                         
   2  16  11       2539.38       2614.69       171.60 o                         
   3  16  11        631.40        658.00       115.84 o                         
   4  16  11      39200.95      41172.04       841.94 o                         
   5  16  11       8087.20       9107.92       439.78 o                         
   6  16  11      12964.18      14194.63       755.56 o                         
   7  16  11       6004.89       6385.46       365.42 o                         
   8  16  11      35590.11      41121.26       861.84 o                         
   9  16  11       9522.44      10590.66       429.22 o                         
  10  16  11       9467.57       9127.18       359.56 o                         
  11  16  11       1239.26       1127.31       178.68 o                         
   1  17  11       1506.20       1394.26       122.65 o                         
   2  17  11      38987.96      41159.41       722.01 o                         
   3  17  11        319.01        305.14       141.53 o                         
   4  17  11       3444.52       3706.05       269.11 o                         
   5  17  11        269.28        233.64       109.65 o                         
   6  17  11      40806.79      42370.14       828.66 o                         
   7  17  11       8552.38       8639.56       369.85 o                         
   8  17  11      29029.26      28901.05      1183.47 o                         
   9  17  11        545.85        419.54        81.87 o                         
   0  18  11       8870.23       8277.39       355.15 o                         
   1  18  11       1017.19        818.07       107.23 o                         
   2  18  11       7270.00       7032.65       319.40 o                         
   3  18  11          9.56       -110.71       110.71 o                         
   4  18  11      12608.05      12305.37       408.42 o                         
   5  18  11       7063.72       6850.68       350.98 o                         
   6  18  11       9445.47       9802.10       588.48 o                         
   0   0  12    1666315.00    1676058.00     44384.48 o                         
   1   0  12       7767.08       9937.28       337.32 o                         
   2   0  12      14778.85      15035.03       414.43 o                         
   3   0  12      17752.54      19267.12       618.88 o                         
   4   0  12        641.55        868.90       149.81 o                         
   5   0  12     144048.44     142670.00      1992.53 o                         
   6   0  12      23601.41      23789.14       673.13 o                         
   7   0  12      36940.11      36855.28       862.79 o                         
   8   0  12       3457.55       4486.07       382.01 o                         
   9   0  12      90888.42      91693.75      1696.40 o                         
  10   0  12       7640.67       7446.02       898.61 o                         
  11   0  12      22099.81      23843.37       826.94 o                         
  12   0  12     257264.55     265999.38      1985.88 o                         
  13   0  12      52425.84      51918.31      1774.56 o                         
  14   0  12     361377.19     374535.38      3057.83 o                         
  15   0  12       5365.67       5503.44       618.29 o                         
  16   0  12       7461.96       7686.10       462.92 o                         
  17   0  12         41.72         79.63       122.46 o                         
  18   0  12      16276.75      17029.89       528.04 o                         
  19   0  12       9291.12      10216.32       468.86 o                         
  20   0  12       1232.33       1397.95       316.08 o                         
  21   0  12       7879.68       7707.41       322.10 o                         
   1   1  12        124.28        297.39        64.86 o                         
   2   1  12       4107.41       5605.79       209.25 o                         
   3   1  12       4327.10       3805.90       172.60 o                         
   4   1  12       3758.10       4090.69       195.31 o                         
   5   1  12       1030.90        975.15       124.60 o                         
   6   1  12       6670.42       6350.10       272.91 o                         
   7   1  12        109.33        178.22        89.36 o                         
   8   1  12       6485.38       6249.67       314.65 o                         
   9   1  12       3453.61       3583.08       267.45 o                         
  10   1  12        968.53       1004.49       170.01 o                         
  11   1  12        767.67        715.18        74.42 o                         
  12   1  12        153.73        698.70        93.13 o                         
  13   1  12      12135.46      12639.99       301.92 o                         
  14   1  12       2176.61       3998.91       253.86 o                         
  15   1  12         10.70        165.22       106.70 o                         
  16   1  12         75.35       1000.01       169.01 o                         
  17   1  12       1539.69       1242.34       120.59 o                         
  18   1  12       2809.94       2775.59       183.30 o                         
  19   1  12        129.86         70.58       149.21 o                         
  20   1  12       1061.33       1404.04       125.57 o                         
  21   1  12       1099.01        901.15       106.72 o                         
   0   2  12    1191552.12    1132892.25     16322.76 o                         
   1   2  12      62218.85      62909.85       713.98 o                         
   2   2  12      25421.44      23908.33       426.68 o                         
   3   2  12      11358.14      10970.58       309.51 o                         
   4   2  12       6897.40       7351.23       250.71 o                         
   5   2  12      76273.93      73318.96      1103.03 o                         
   6   2  12       3963.47       4107.41       224.35 o                         
   7   2  12      16974.85      16499.11       470.30 o                         
   8   2  12      15662.36      16354.25       532.19 o                         
   9   2  12      32885.36      32412.50       785.15 o                         
  10   2  12      50049.26      50543.54      1131.77 o                         
  11   2  12        176.30        420.32        64.77 o                         
  12   2  12     157142.06     158236.31      1853.23 o                         
  13   2  12      16458.59      16254.08       501.68 o                         
  14   2  12     253864.03     265751.34      2330.35 o                         
  15   2  12       3329.50       3344.24       195.29 o                         
  16   2  12       7940.55       8018.12       304.68 o                         
  17   2  12        691.79        576.46        95.83 o                         
  18   2  12       4225.34       4521.37       260.54 o                         
  19   2  12      11048.13      11443.56       392.07 o                         
  20   2  12       1127.04       1006.76       108.35 o                         
  21   2  12       7682.96       6617.63       205.08 o                         
   1   3  12       8061.68       7631.08       255.00 o                         
   2   3  12       7300.97       8047.76       272.72 o                         
   3   3  12      22399.78      22197.39       424.34 o                         
   4   3  12      86514.78      83230.06       821.08 o                         
   5   3  12      10148.64       9584.59       304.44 o                         
   6   3  12      26072.14      25926.38       501.26 o                         
   7   3  12       6985.52       6584.17       298.42 o                         
   8   3  12      55536.29      55094.73       928.29 o                         
   9   3  12       4894.72       5280.68       353.43 o                         
  10   3  12      35430.92      35458.69      1325.48 o                         
  11   3  12       4523.46       4351.49       172.62 o                         
  12   3  12       6693.56       7514.18       216.79 o                         
  13   3  12      16745.15      17136.43       330.37 o                         
  14   3  12      13430.51      14280.62       372.42 o                         
  15   3  12         82.70        143.50        85.60 o                         
  16   3  12         81.90        841.83       135.52 o                         
  17   3  12      17401.64      17369.93       463.33 o                         
  18   3  12      11613.82      12230.96       426.46 o                         
  19   3  12        920.98       1114.67       149.57 o                         
  20   3  12       9608.75       9695.31       276.83 o                         
  21   3  12       3090.47       2805.55       154.08 o                         
   0   4  12     572835.38     560162.69      5236.31 o                         
   1   4  12        393.01        451.06        81.51 o                         
   2   4  12      11987.07      11904.64       349.25 o                         
   3   4  12       1154.56       1518.63       121.35 o                         
   4   4  12      71402.38      70212.53      1041.65 o                         
   5   4  12        501.84        629.26        97.93 o                         
   6   4  12       2269.42       2614.70       170.81 o                         
   7   4  12        564.44        723.06       106.42 o                         
   8   4  12       3810.12       3693.10       256.41 o                         
   9   4  12      27335.54      27099.99       754.97 o                         
  10   4  12      15734.34      17062.18       394.33 o                         
  11   4  12         57.09        188.88        68.60 o                         
  12   4  12     102470.21     107527.15      1016.99 o                         
  13   4  12       6265.75       6255.89       231.96 o                         
  14   4  12     206574.72     213289.23      1550.49 o                         
  15   4  12        915.85        801.81       116.78 o                         
  16   4  12      16371.22      15843.57       408.65 o                         
  17   4  12         68.53         17.64       100.07 o                         
  18   4  12        903.68       1022.74       162.97 o                         
  19   4  12        898.00        854.22       112.31 o                         
  20   4  12       1639.37       1740.51       145.13 o                         
  21   4  12       3431.26       2790.32       190.88 o                         
   1   5  12      15732.57      15481.04       376.26 o                         
   2   5  12      55892.61      52829.12       711.32 o                         
   3   5  12      28842.35      27819.72       535.38 o                         
   4   5  12     229156.11     221580.69      1802.09 o                         
   5   5  12      24547.40      21863.84       484.11 o                         
   6   5  12      41598.13      40831.82       637.02 o                         
   7   5  12      10084.40       9962.02       364.14 o                         
   8   5  12      86725.08      85523.63      1075.60 o                         
   9   5  12      27298.76      25182.02       745.16 o                         
  10   5  12      36042.50      34460.12       634.00 o                         
  11   5  12        895.72        914.82       115.49 o                         
  12   5  12      48831.05      50351.88      1214.40 o                         
  13   5  12      10674.41      11145.51       453.25 o                         
  14   5  12       9807.61      10906.45       468.14 o                         
  15   5  12        111.30        -29.20       106.69 o                         
  16   5  12        132.72        975.99       195.27 o                         
  17   5  12      18247.38      20442.93       692.67 o                         
  18   5  12      67348.08      72363.62      2754.13 o                         
  19   5  12         18.82        -60.50       113.00 o                         
  20   5  12      10418.35      10579.49       309.30 o                         
  21   5  12        804.40        442.92       116.42 o                         
   0   6  12     232075.00     226640.20      3701.03 o                         
   1   6  12       1702.19       1835.08       175.80 o                         
   2   6  12       7054.19       6931.52       311.84 o                         
   3   6  12          6.08         82.86        72.34 o                         
   4   6  12      98916.27      96309.80      1060.37 o                         
   5   6  12       1817.74       1747.89       160.99 o                         
   6   6  12         42.81         45.67       113.79 o                         
   7   6  12        589.27        766.73       111.42 o                         
   8   6  12        928.89        952.41       144.16 o                         
   9   6  12        157.66        178.15        94.68 o                         
  10   6  12       2123.04       3214.70       217.27 o                         
  11   6  12        285.53        212.77        87.15 o                         
  12   6  12      59821.51      62508.27      1018.02 o                         
  13   6  12         35.16         57.44       144.01 o                         
  14   6  12     148622.94     150472.34      1622.15 o                         
  15   6  12         75.22        168.30       120.92 o                         
  16   6  12       3286.81       4562.78       413.14 o                         
  17   6  12        243.47        277.97       104.51 o                         
  18   6  12       4640.97       4398.50       301.49 o                         
  19   6  12       2686.98       2168.53       233.67 o                         
  20   6  12        249.35        218.92        66.48 o                         
   1   7  12       6449.41       6133.74       323.64 o                         
   2   7  12     108052.03     102593.28      1562.51 o                         
   3   7  12      31954.55      30544.84       679.11 o                         
   4   7  12     264892.62     255960.28      3107.63 o                         
   5   7  12      37535.17      34898.11       682.36 o                         
   6   7  12      74036.56      71698.03      1091.48 o                         
   7   7  12       5316.79       5519.89       336.60 o                         
   8   7  12      87621.41      87101.84      1407.71 o                         
   9   7  12      25347.65      24117.28       660.39 o                         
  10   7  12      78189.96      78497.98      2719.58 o                         
  11   7  12        325.61        275.11       108.16 o                         
  12   7  12      87052.67      88239.80      1244.38 o                         
  13   7  12      12261.00      12680.67       475.31 o                         
  14   7  12      20764.71      21421.44       610.28 o                         
  15   7  12        474.95        419.28       115.76 o                         
  16   7  12        114.27        754.67       286.03 o                         
  17   7  12      14945.60      14462.97       496.91 o                         
  18   7  12     123692.31     126893.83      5119.22 o                         
  19   7  12         69.49          9.38        91.70 o                         
  20   7  12      11896.02      11339.45       478.90 o                         
   0   8  12      14093.11      14845.00       847.65 o                         
   1   8  12       8179.49       7824.95       428.20 o                         
   2   8  12       3592.61       3484.72       308.98 o                         
   3   8  12       1959.34       1700.80       199.07 o                         
   4   8  12     107456.93     104464.97      1360.90 o                         
   5   8  12         49.82        142.46        90.08 o                         
   6   8  12      24532.35      21838.05       498.13 o                         
   7   8  12       2980.95       2816.40       163.68 o                         
   8   8  12      24499.73      23804.61       544.35 o                         
   9   8  12       2049.85       1926.58       173.19 o                         
  10   8  12       5409.24       6167.00       319.83 o                         
  11   8  12       2070.57       1824.86       169.72 o                         
  12   8  12      20664.95      21241.38       629.27 o                         
  13   8  12        386.27        221.33       119.84 o                         
  14   8  12      34095.94      35314.24       749.16 o                         
  15   8  12         59.44         89.85        99.74 o                         
  16   8  12         13.87       1908.68       214.75 o                         
  17   8  12        956.55        842.37       235.88 o                         
  18   8  12      10951.15      10319.99       388.40 o                         
  19   8  12        910.49        588.17       150.10 o                         
   1   9  12       9838.92       9980.25       514.37 o                         
   2   9  12      92200.29      88637.30      1436.45 o                         
   3   9  12      24827.90      23407.19       494.52 o                         
   4   9  12     202475.94     196289.05      2171.85 o                         
   5   9  12       7294.08       6910.85       264.50 o                         
   6   9  12     123303.83     121433.22      1173.84 o                         
   7   9  12       3589.33       3542.39       211.02 o                         
   8   9  12      84572.62      81499.74      1945.91 o                         
   9   9  12      22148.35      22863.87       782.61 o                         
  10   9  12      59592.55      58503.37      1513.51 o                         
  11   9  12        616.95        739.94       125.86 o                         
  12   9  12     110189.10     110033.49      1188.33 o                         
  13   9  12        838.83        927.12       150.48 o                         
  14   9  12      16572.53      16847.84       499.43 o                         
  15   9  12       2466.22       2363.70       187.28 o                         
  16   9  12        220.86        319.31       121.96 o                         
  17   9  12       7406.32       7582.59       502.17 o                         
  18   9  12     111673.31     116249.88      1702.39 o                         
  19   9  12        112.60        223.73       110.74 o                         
   0  10  12      13710.07      13810.28       459.06 o                         
   1  10  12      11369.42      10820.67       286.39 o                         
   2  10  12      12121.97      11312.67       332.90 o                         
   3  10  12        309.64        284.24       101.81 o                         
   4  10  12      28880.76      28485.34       575.41 o                         
   5  10  12        590.36        713.00       112.64 o                         
   6  10  12      23881.34      23059.05       535.44 o                         
   7  10  12        414.66        584.77       120.10 o                         
   8  10  12      97356.83      96203.48      1569.55 o                         
   9  10  12        995.97       1192.51       199.16 o                         
  10  10  12       1076.10       2225.78       295.64 o                         
  11  10  12        698.47        841.76       181.16 o                         
  12  10  12       1689.00       1514.89       221.96 o                         
  13  10  12       4854.56       4647.59       342.29 o                         
  14  10  12         84.35        222.93       161.76 o                         
  15  10  12          1.84          7.67       113.01 o                         
  16  10  12        161.79       1569.04       372.95 o                         
  17  10  12       2620.58       2924.07       316.25 o                         
  18  10  12      27881.20      26937.83       742.23 o                         
   1  11  12       5492.79       5548.09       243.18 o                         
   2  11  12      30710.56      28614.45       523.90 o                         
   3  11  12       1794.72       1550.96       161.04 o                         
   4  11  12      54584.12      54540.17      1083.44 o                         
   5  11  12       3365.60       3365.01       287.81 o                         
   6  11  12     177748.56     176592.94      1698.46 o                         
   7  11  12       8412.09       8261.25       381.65 o                         
   8  11  12      70799.02      73307.42      1373.86 o                         
   9  11  12      20626.88      22726.26       776.80 o                         
  10  11  12       3582.45       4430.62       368.17 o                         
  11  11  12       4353.76       4398.93       394.57 o                         
  12  11  12      78639.95      79938.95      1619.90 o                         
  13  11  12        303.11        228.23        98.52 o                         
  14  11  12       9974.06      11113.43       634.51 o                         
  15  11  12       1691.47       1427.28       226.02 o                         
  16  11  12       3632.49       4053.56       349.15 o                         
  17  11  12       3462.06       3615.14       296.88 o                         
   0  12  12      29071.20      28012.85      1203.67 o                         
   1  12  12       6574.43       6556.17       281.97 o                         
   2  12  12       9374.64       9548.18       345.25 o                         
   3  12  12       1322.31       1394.66       178.63 o                         
   4  12  12      12450.29      13224.21       478.46 o                         
   5  12  12      15946.20      15932.26       523.28 o                         
   6  12  12      20731.52      20791.19       597.72 o                         
   7  12  12        147.26        479.22       132.25 o                         
   8  12  12      71600.29      76053.20      1392.06 o                         
   9  12  12       5953.67       6610.70       432.53 o                         
  10  12  12       8381.75       8029.75       482.35 o                         
  11  12  12       2852.47       2800.46       229.96 o                         
  12  12  12       3803.63       3815.37       304.53 o                         
  13  12  12       5548.28       5479.83       260.24 o                         
  14  12  12      36362.41      36266.27      2844.52 o                         
  15  12  12          0.57        176.55       150.88 o                         
  16  12  12        363.64       1095.00       199.71 o                         
   1  13  12        271.68        247.10       103.53 o                         
   2  13  12      19566.25      19117.75       474.97 o                         
   3  13  12       2190.27       2397.06       210.81 o                         
   4  13  12       6918.39       7472.83       364.36 o                         
   5  13  12        780.60        806.74       175.85 o                         
   6  13  12     112867.89     120380.68      1408.85 o                         
   7  13  12       3317.36       3916.97       333.02 o                         
   8  13  12      68542.84      73158.50      1345.04 o                         
   9  13  12        981.49       1463.36       219.94 o                         
  10  13  12        726.83        744.95       161.79 o                         
  11  13  12       3073.24       2320.87       187.54 o                         
  12  13  12      21226.94      22055.43       524.56 o                         
  13  13  12         44.95        -17.57        82.18 o                         
  14  13  12       6137.19       7068.62       753.33 o                         
  15  13  12        907.89        972.92       165.29 o                         
   0  14  12      67865.98      68019.75      1272.38 o                         
   1  14  12       9238.59       9340.91       334.70 o                         
   2  14  12       7378.09       7134.25       290.07 o                         
   3  14  12       7970.89       8546.46       376.18 o                         
   4  14  12      18990.62      19549.88       568.41 o                         
   5  14  12       9991.59      11297.34       429.82 o                         
   6  14  12      17760.41      17579.99       528.90 o                         
   7  14  12         19.33         74.36       200.76 o                         
   8  14  12      51776.16      57810.12      1274.11 o                         
   9  14  12       1580.49       1742.65       230.77 o                         
  10  14  12       7415.78       6892.67       396.75 o                         
  11  14  12      10963.04      11303.12       486.66 o                         
  12  14  12       9304.62      10003.23       407.90 o                         
  13  14  12       5508.25       5108.86       458.51 o                         
  14  14  12      56695.60      58290.09      1063.04 o                         
   1  15  12       1252.29       1243.73       185.71 o                         
   2  15  12      34640.55      35566.78       624.89 o                         
   3  15  12         22.50         55.52       128.51 o                         
   4  15  12        136.81        213.47       114.10 o                         
   5  15  12       1917.89       2087.25       196.04 o                         
   6  15  12      74994.93      85560.84      1360.43 o                         
   7  15  12        876.91       1203.30       227.19 o                         
   8  15  12      37875.48      41318.02       925.79 o                         
   9  15  12        260.84        453.00       139.13 o                         
  10  15  12       8925.49       9855.87       335.68 o                         
  11  15  12       1000.94        824.28       154.12 o                         
  12  15  12       4833.30       4689.87       338.99 o                         
   0  16  12      93170.70     100727.21      1628.41 o                         
   1  16  12       1700.98       1625.34       139.45 o                         
   2  16  12      10620.50      10665.94       384.23 o                         
   3  16  12       4366.58       4349.66       248.78 o                         
   4  16  12       4982.94       5194.18       276.28 o                         
   5  16  12       7248.45       8200.54       410.83 o                         
   6  16  12      10842.89      11505.50       480.94 o                         
   7  16  12        230.35        205.56       333.40 o                         
   8  16  12      23455.07      25025.19       833.12 o                         
   9  16  12        855.07        769.55       141.85 o                         
  10  16  12       2525.19       2150.24       134.65 o                         
  11  16  12       4728.99       4735.88       305.18 o                         
   1  17  12       1484.39       1610.52       130.77 o                         
   2  17  12      17614.93      17645.71       448.60 o                         
   3  17  12         64.26        184.05       109.79 o                         
   4  17  12       2827.46       2548.49       217.38 o                         
   5  17  12       2123.96       2141.39       195.75 o                         
   6  17  12      34460.99      37058.99       753.76 o                         
   7  17  12        118.85        211.70       101.58 o                         
   8  17  12      15008.69      15462.17       420.19 o                         
   0  18  12      81251.55      80927.76      1383.11 o                         
   1  18  12        422.87        308.67       122.77 o                         
   2  18  12       3675.28       3304.99       210.01 o                         
   3  18  12        455.10        286.75        95.64 o                         
   4  18  12       1894.05       1819.34       158.59 o                         
   5  18  12       3004.90       2783.33       178.32 o                         
   1   1  13      16327.79      16985.89       314.67 o                         
   2   1  13     617771.12     618550.56      2113.01 o                         
   3   1  13      72513.17      72428.08       810.64 o                         
   4   1  13      11453.42      11662.86       331.24 o                         
   5   1  13      17295.80      17296.29       444.16 o                         
   6   1  13     134561.80     132001.36      1268.07 o                         
   7   1  13     385624.34     379910.28      7363.50 o                         
   8   1  13      43122.58      43265.36       839.80 o                         
   9   1  13      31929.54      31552.71       801.74 o                         
  10   1  13      34601.73      34922.38       956.99 o                         
  11   1  13       6309.87       6775.17       212.62 o                         
  12   1  13     193774.16     199510.19      3253.76 o                         
  13   1  13        131.55        117.02        68.34 o                         
  14   1  13     100254.25     101219.03      1050.72 o                         
  15   1  13       2035.56       2543.53       205.92 o                         
  16   1  13     136043.89     144340.89      1237.63 o                         
  17   1  13       8974.02       9429.50       393.50 o                         
  18   1  13        642.78        545.86        94.33 o                         
  19   1  13      19401.67      18032.50       536.10 o                         
  20   1  13      23260.53      23449.29       453.55 o                         
  21   1  13      26469.29      26449.73       625.61 o                         
   0   2  13       2020.31       5997.47      1069.23 o                         
   1   2  13        761.74        877.82        95.55 o                         
   2   2  13     106490.73     104542.80       932.84 o                         
   3   2  13      44243.14      45204.26       601.98 o                         
   4   2  13      26206.42      24991.94       459.55 o                         
   5   2  13      37384.25      36820.00       609.10 o                         
   6   2  13       5038.21       4692.67       251.03 o                         
   7   2  13      11372.38      11684.72       417.85 o                         
   8   2  13        105.42        591.28       136.95 o                         
   9   2  13       3060.61       2969.61       258.86 o                         
  10   2  13      33208.77      33957.11       601.51 o                         
  11   2  13      26623.52      28551.41       561.37 o                         
  12   2  13       1424.82       2206.35       144.92 o                         
  13   2  13       5902.24       5353.21       192.87 o                         
  14   2  13        212.62        999.26       144.60 o                         
  15   2  13         37.98        180.71        93.40 o                         
  16   2  13       5096.76       5515.17       283.61 o                         
  17   2  13        417.58        548.27       118.89 o                         
  18   2  13         73.54        -28.36       104.41 o                         
  19   2  13      12949.24      12793.56       374.69 o                         
  20   2  13       2499.56       2663.71       149.55 o                         
  21   2  13       2571.99       2581.68       181.69 o                         
   1   3  13         67.80        357.80        84.84 o                         
   2   3  13     519922.09     489467.56      6232.95 o                         
   3   3  13      14945.24      15509.04       388.56 o                         
   4   3  13       3709.91       4329.31       236.31 o                         
   5   3  13       4030.95       3462.84       204.40 o                         
   6   3  13      61737.11      60900.92       881.79 o                         
   7   3  13     171289.89     168160.66      2138.28 o                         
   8   3  13      10140.72      10031.65       440.04 o                         
   9   3  13       5996.78       6477.11       408.72 o                         
  10   3  13      26954.78      27764.31       602.56 o                         
  11   3  13      16536.80      16955.52       413.76 o                         
  12   3  13     140232.64     143141.38      2693.74 o                         
  13   3  13         18.77         17.23        80.38 o                         
  14   3  13      60707.48      61456.76       747.53 o                         
  15   3  13       1011.20        928.81       122.29 o                         
  16   3  13     129089.22     130954.60      1394.96 o                         
  17   3  13       6925.88       7393.45       348.05 o                         
  18   3  13        143.04        159.04       119.97 o                         
  19   3  13      18036.35      18575.75       410.10 o                         
  20   3  13       7462.65       7060.38       222.78 o                         
  21   3  13      12154.71      11517.22       342.54 o                         
   0   4  13       3225.74       4993.44       363.58 o                         
   1   4  13       8909.32       9379.05       319.35 o                         
   2   4  13     176700.12     167882.70      1337.21 o                         
   3   4  13      27107.84      26272.63       540.18 o                         
   4   4  13      83874.30      81483.06       908.88 o                         
   5   4  13      80819.34      76043.69       927.72 o                         
   6   4  13        195.26        150.69        89.93 o                         
   7   4  13        307.87        708.03       130.77 o                         
   8   4  13        604.82        699.71       124.90 o                         
   9   4  13       2082.59       2345.47       172.73 o                         
  10   4  13      94128.67      89777.30      2029.14 o                         
  11   4  13      28826.83      28911.50       616.33 o                         
  12   4  13       4217.50       5087.88       209.96 o                         
  13   4  13        976.44       1039.93       122.43 o                         
  14   4  13       2142.49       2878.74       201.79 o                         
  15   4  13       1822.92       1621.07       146.61 o                         
  16   4  13      38911.48      39690.92       712.50 o                         
  17   4  13        645.49        714.14       135.26 o                         
  18   4  13        753.03        901.41       127.29 o                         
  19   4  13      21797.29      21811.55       479.04 o                         
  20   4  13       5275.24       5198.21       218.03 o                         
  21   4  13       2013.81       2091.48       210.41 o                         
   1   5  13       4399.61       4198.49       255.20 o                         
   2   5  13     224803.59     225740.75      1659.41 o                         
   3   5  13       8551.08       8037.09       310.39 o                         
   4   5  13      24169.62      24761.05       658.29 o                         
   5   5  13      46077.22      45308.14       747.08 o                         
   6   5  13        167.57        177.38        94.66 o                         
   7   5  13      85717.19      83104.16      1063.41 o                         
   8   5  13       8183.14       7737.39       397.56 o                         
   9   5  13        262.27        297.42        99.95 o                         
  10   5  13      23660.79      23529.65       579.09 o                         
  11   5  13      23270.52      23513.08       681.53 o                         
  12   5  13      72497.90      74268.41      1441.26 o                         
  13   5  13        284.33        294.17       111.36 o                         
  14   5  13      40724.66      41316.41       867.26 o                         
  15   5  13       7956.44       8218.75       387.93 o                         
  16   5  13      64513.07      67369.89      1327.11 o                         
  17   5  13       1043.52       1381.48       252.19 o                         
  18   5  13         97.75       1019.91       421.10 o                         
  19   5  13      13806.14      13127.17       459.57 o                         
  20   5  13       7689.57       7110.21       298.05 o                         
   0   6  13      32880.89      32694.23      1032.78 o                         
   1   6  13      11200.99      10405.46       476.08 o                         
   2   6  13     293216.50     287950.41      3069.85 o                         
   3   6  13      16923.32      16280.33       468.30 o                         
   4   6  13     142171.86     135976.55      1447.11 o                         
   5   6  13      71204.97      68873.85       953.09 o                         
   6   6  13       4426.60       4275.86       269.36 o                         
   7   6  13       3728.74       3412.02       242.81 o                         
   8   6  13        258.95        238.76        81.25 o                         
   9   6  13       9435.21      10557.25       351.00 o                         
  10   6  13     221814.22     218713.97      3349.10 o                         
  11   6  13      31248.33      30439.92       682.22 o                         
  12   6  13      30069.15      29900.32       735.35 o                         
  13   6  13       8211.61       7664.92       378.17 o                         
  14   6  13       2695.53       3346.05       444.75 o                         
  15   6  13       3299.23       3218.43       249.12 o                         
  16   6  13      91912.97      95011.70      1597.87 o                         
  17   6  13       1844.26       2098.94       182.46 o                         
  18   6  13        986.22       1234.56       268.51 o                         
  19   6  13      12618.61      12361.84       425.62 o                         
  20   6  13       3963.17       3561.13       194.37 o                         
   1   7  13      21109.31      20770.21       755.88 o                         
   2   7  13      28508.40      28170.59       807.22 o                         
   3   7  13      13409.97      13168.84       465.17 o                         
   4   7  13      19721.34      19033.56       574.22 o                         
   5   7  13        503.71        432.65        99.31 o                         
   6   7  13       6272.17       6292.76       299.91 o                         
   7   7  13      17333.13      17066.17       359.18 o                         
   8   7  13        736.44        916.95       102.56 o                         
   9   7  13          0.13        199.82       108.53 o                         
  10   7  13      23478.90      23413.15      1223.79 o                         
  11   7  13      17676.77      16551.18       496.04 o                         
  12   7  13      29342.50      30226.10       734.58 o                         
  13   7  13          9.49       -115.51       115.51 o                         
  14   7  13       4135.02       4726.84       296.70 o                         
  15   7  13       3873.23       4066.80       263.87 o                         
  16   7  13      18486.96      19882.29       539.46 o                         
  17   7  13        170.89        163.72        96.48 o                         
  18   7  13        311.50       1713.51       218.22 o                         
  19   7  13       8201.35       7093.17       328.72 o                         
   0   8  13      17816.77      16638.54       913.53 o                         
   1   8  13      28124.06      26075.55       806.97 o                         
   2   8  13     212411.41     204309.22      2470.61 o                         
   3   8  13      10629.76      10418.02       471.91 o                         
   4   8  13      86271.38      83009.29      1219.61 o                         
   5   8  13      28338.38      28791.28       559.00 o                         
   6   8  13      20106.87      19311.16       496.48 o                         
   7   8  13        798.94       1043.38       101.52 o                         
   8   8  13       1667.84       1672.96       152.78 o                         
   9   8  13      36538.55      36836.22       991.60 o                         
  10   8  13     223161.75     220198.55      4292.52 o                         
  11   8  13      22227.20      22068.49       555.96 o                         
  12   8  13      38275.58      37630.42       697.11 o                         
  13   8  13       3089.46       2814.06       227.46 o                         
  14   8  13       1934.34       1881.53       186.95 o                         
  15   8  13       8608.87       8179.93       355.60 o                         
  16   8  13     119110.64     120443.93      1502.06 o                         
  17   8  13        267.85        275.89        91.56 o                         
  18   8  13       5042.48       5984.69       529.91 o                         
  19   8  13      12275.44      11995.89       492.18 o                         
   1   9  13      22036.71      21552.11       435.03 o                         
   2   9  13        273.79        182.61        82.50 o                         
   3   9  13      26815.04      26563.19       560.61 o                         
   4   9  13       4370.35       4774.65       323.48 o                         
   5   9  13        306.22        281.90        96.04 o                         
   6   9  13      38341.67      36983.05       751.00 o                         
   7   9  13       6302.95       6119.12       325.93 o                         
   8   9  13      16068.61      15226.58       532.56 o                         
   9   9  13         34.17         45.60       146.83 o                         
  10   9  13      23993.11      22610.49       631.46 o                         
  11   9  13       6982.20       6549.33       306.10 o                         
  12   9  13        657.65       1114.97       157.33 o                         
  13   9  13       1326.72        841.84       138.08 o                         
  14   9  13        121.78         69.55       131.03 o                         
  15   9  13       9641.23       9302.44       351.31 o                         
  16   9  13       3419.46       3621.73       211.93 o                         
  17   9  13       2030.87       2035.21       268.59 o                         
  18   9  13          5.78       1589.94       265.17 o                         
   0  10  13      37617.98      37577.86       763.67 o                         
   1  10  13      15693.78      14595.98       338.39 o                         
   2  10  13      47088.62      45835.93       598.87 o                         
   3  10  13       3557.02       3227.49       202.40 o                         
   4  10  13      91371.30      88653.91      1999.61 o                         
   5  10  13      32512.26      32206.43       790.90 o                         
   6  10  13       4715.38       4836.72       244.45 o                         
   7  10  13       6306.60       6641.74       338.65 o                         
   8  10  13       5766.94       6602.05       432.15 o                         
   9  10  13      36320.17      37427.20      1013.78 o                         
  10  10  13     120007.08     122046.95      1845.47 o                         
  11  10  13      19679.07      19538.00       612.30 o                         
  12  10  13      28795.24      29308.35       705.86 o                         
  13  10  13       4196.90       3751.05       248.53 o                         
  14  10  13       1732.86       1785.44       222.73 o                         
  15  10  13       4596.93       4877.69       430.75 o                         
  16  10  13     108093.91     111354.72      7987.63 o                         
  17  10  13          8.17        137.43       132.03 o                         
  18  10  13       8718.08       9718.36       419.57 o                         
   1  11  13      13000.85      12486.31       363.37 o                         
   2  11  13       5461.77       5569.12       275.34 o                         
   3  11  13        544.65        634.54       114.68 o                         
   4  11  13      14210.98      15388.40       500.85 o                         
   5  11  13       1408.30       1771.76       329.15 o                         
   6  11  13      58703.21      59757.04      1324.55 o                         
   7  11  13        659.00       1149.17       215.94 o                         
   8  11  13      23111.58      23327.10       786.21 o                         
   9  11  13        463.24        997.35       223.53 o                         
  10  11  13      19002.91      19225.21       731.40 o                         
  11  11  13       4095.42       3633.25       423.27 o                         
  12  11  13       3481.20       4074.77       317.81 o                         
  13  11  13        721.86        546.64       105.72 o                         
  14  11  13       7439.85       7839.71       383.60 o                         
  15  11  13      17658.73      17672.77      1045.21 o                         
  16  11  13       1079.49       1428.88       232.89 o                         
  17  11  13        228.18        -27.55        97.77 o                         
   0  12  13      17685.91      17738.84       651.69 o                         
   1  12  13       4856.41       4591.43       239.22 o                         
   2  12  13       9122.76       9241.29       379.48 o                         
   3  12  13         20.90         96.66       111.26 o                         
   4  12  13      80142.20      79368.59      1140.35 o                         
   5  12  13      43013.07      44676.10       858.73 o                         
   6  12  13        798.16        979.53       157.33 o                         
   7  12  13       2608.22       3485.33       324.08 o                         
   8  12  13       5186.34       7069.61       455.50 o                         
   9  12  13      29897.38      30889.08       897.86 o                         
  10  12  13      66000.71      68380.61      1323.94 o                         
  11  12  13       8310.60       9087.65       388.22 o                         
  12  12  13       8859.33       9165.29       372.20 o                         
  13  12  13       3030.39       2809.96       185.12 o                         
  14  12  13       4500.38       4854.05       339.62 o                         
  15  12  13       5313.04       5375.62       434.77 o                         
  16  12  13      48384.03      50461.19       966.10 o                         
   1  13  13      11920.12      12599.10       389.81 o                         
   2  13  13      19358.27      19525.44       483.53 o                         
   3  13  13       1587.26       1411.67       169.77 o                         
   4  13  13        249.61        244.06       119.11 o                         
   5  13  13       5755.43       6148.83       442.81 o                         
   6  13  13      93791.41      94720.41      1484.46 o                         
   7  13  13      12499.76      14063.20       598.47 o                         
   8  13  13      28998.60      29517.19       860.87 o                         
   9  13  13       5632.10       5758.18       390.30 o                         
  10  13  13       5069.92       5406.49       368.35 o                         
  11  13  13        915.76        696.49       153.61 o                         
  12  13  13      15050.46      14329.35       704.21 o                         
  13  13  13       2961.94       2840.25       231.93 o                         
  14  13  13       9463.65      10152.11       638.88 o                         
  15  13  13      23571.79      24100.23       656.46 o                         
   0  14  13       7475.82       7067.64       424.95 o                         
   1  14  13      13953.27      14125.32       409.67 o                         
   2  14  13      15999.91      17113.51       448.98 o                         
   3  14  13       6813.97       6689.70       331.76 o                         
   4  14  13      40797.60      43001.25       923.86 o                         
   5  14  13      11720.66      11905.09       431.53 o                         
   6  14  13       5420.75       5881.95       407.64 o                         
   7  14  13         82.73        509.86       168.74 o                         
   8  14  13      16352.97      19830.68       685.29 o                         
   9  14  13      28376.60      29756.36       812.51 o                         
  10  14  13      19792.79      20383.03       618.43 o                         
  11  14  13       1661.16       1882.32       157.65 o                         
  12  14  13       1485.58       1560.26       127.92 o                         
  13  14  13       6881.48       6680.25       643.30 o                         
   1  15  13      20848.78      22393.79       496.57 o                         
   2  15  13      28964.99      30045.71       574.49 o                         
   3  15  13          0.33        -66.46       159.32 o                         
   4  15  13        497.93        218.80       120.56 o                         
   5  15  13         41.63        155.79       138.57 o                         
   6  15  13      54583.29      58761.22      1118.88 o                         
   7  15  13      16063.32      18337.34       627.88 o                         
   8  15  13      26468.75      26259.27       783.97 o                         
   9  15  13       4049.15       4213.29       290.51 o                         
  10  15  13        391.64        209.80        82.92 o                         
  11  15  13       1039.87        898.56       100.56 o                         
  12  15  13      21105.75      22022.66       644.81 o                         
   0  16  13       6618.87       6942.97       392.17 o                         
   1  16  13       8290.50       8823.99       295.31 o                         
   2  16  13         80.72        -79.80       111.83 o                         
   3  16  13       8369.68       9108.18       342.84 o                         
   4  16  13      35204.08      38042.30       860.47 o                         
   5  16  13       2444.31       2263.23       230.83 o                         
   6  16  13      19737.00      21647.71      1058.98 o                         
   7  16  13       1404.63       1689.90       221.15 o                         
   8  16  13      11133.31      13028.80       453.21 o                         
   9  16  13       8310.41       8737.06       273.17 o                         
  10  16  13       2550.92       2280.46       159.41 o                         
   1  17  13       8085.53       8026.33       292.24 o                         
   2  17  13      25439.67      25967.75       519.57 o                         
   3  17  13       3251.85       3274.26       240.80 o                         
   4  17  13        472.26        452.21       111.71 o                         
   5  17  13         43.37        -49.19       106.97 o                         
   6  17  13      27951.45      29149.90       659.22 o                         
   7  17  13      11248.42      11452.15       369.32 o                         
   8  17  13      22261.59      21935.03       656.90 o                         
   0  18  13       2619.56       2352.26       253.39 o                         
   1  18  13       7737.97       7177.94       386.48 o                         
   2  18  13       3441.14       2721.34       244.84 o                         
   3  18  13       9229.10       8636.75       397.65 o                         
   0   0  14     820823.69     810243.25      5279.69 o                         
   1   0  14      16625.53      17738.06       695.22 o                         
   2   0  14      39799.02      40662.62       743.18 o                         
   3   0  14         98.73        274.83        94.70 o                         
   4   0  14      19413.11      18532.93       603.34 o                         
   5   0  14     484362.22     477458.34      4433.00 o                         
   6   0  14      64514.25      65741.60      1211.32 o                         
   7   0  14      34092.82      34222.84      1047.59 o                         
   8   0  14     110757.66     105586.23      1901.97 o                         
   9   0  14     122167.11     125540.51      2548.75 o                         
  10   0  14        232.62        259.15       100.02 o                         
  11   0  14      10438.81      11676.37       405.90 o                         
  12   0  14      99626.21     100011.83      1363.14 o                         
  13   0  14       2887.26       3446.77       364.38 o                         
  14   0  14     145935.72     153725.59      2030.52 o                         
  15   0  14        209.17        347.64       206.48 o                         
  16   0  14      15835.38      16257.68       662.06 o                         
  17   0  14       6666.95       6327.44       432.39 o                         
  18   0  14       6202.88       6226.83       368.76 o                         
  19   0  14      40709.57      44484.75      2516.69 o                         
  20   0  14         81.24        -17.46       119.59 o                         
  21   0  14      40749.79      34951.69       807.86 o                         
   1   1  14       9012.53       9300.02       258.53 o                         
   2   1  14       8943.12       8618.69       249.71 o                         
   3   1  14      11286.95      12996.29       348.40 o                         
   4   1  14      15409.94      14480.75       377.51 o                         
   5   1  14          9.11         81.34        81.65 o                         
   6   1  14       7307.66       7955.01       308.48 o                         
   7   1  14       2492.27       2699.67       209.29 o                         
   8   1  14       2606.30       2297.44       214.68 o                         
   9   1  14      22102.07      22153.58       702.56 o                         
  10   1  14       8473.55       8380.96       402.56 o                         
  11   1  14       1391.44       1352.73        99.07 o                         
  12   1  14       9400.24       9355.48       252.32 o                         
  13   1  14         23.62       -107.17       107.17 o                         
  14   1  14       1319.91       1971.08       184.60 o                         
  15   1  14         91.79        154.36       119.87 o                         
  16   1  14       3637.25       3948.71       291.27 o                         
  17   1  14       2445.09       2650.95       185.42 o                         
  18   1  14       2544.49       2622.64       177.95 o                         
  19   1  14        558.16        817.20       106.49 o                         
  20   1  14        145.74        613.79        99.51 o                         
  21   1  14        377.60        410.84       134.60 o                         
   0   2  14     590362.19     570584.50      3157.55 o                         
   1   2  14       5019.70       5476.85       373.89 o                         
   2   2  14      34489.88      33424.26       497.29 o                         
   3   2  14        416.69        572.56        89.45 o                         
   4   2  14      10748.25       9191.68       308.73 o                         
   5   2  14     236610.41     225054.17      1578.82 o                         
   6   2  14      25330.05      24528.28       569.16 o                         
   7   2  14      39029.57      37915.29       771.38 o                         
   8   2  14      81724.02      79431.70      1180.68 o                         
   9   2  14     113160.40     112654.70      1722.92 o                         
  10   2  14        676.00        940.62        96.38 o                         
  11   2  14      12951.34      13103.87       304.88 o                         
  12   2  14      71546.70      71541.77      1212.62 o                         
  13   2  14      15610.93      16032.40       418.84 o                         
  14   2  14     182660.17     185497.41      1715.09 o                         
  15   2  14       7803.40       7932.31       335.53 o                         
  16   2  14       3280.02       3087.32       276.64 o                         
  17   2  14      11540.64      11346.19       424.76 o                         
  18   2  14       2117.34       1993.53       157.47 o                         
  19   2  14      30623.06      33392.03       814.78 o                         
  20   2  14        181.34        145.69        75.76 o                         
  21   2  14      40157.11      34888.63       821.73 o                         
   1   3  14      28143.42      27434.36       536.64 o                         
   2   3  14      11694.88      12263.94       338.06 o                         
   3   3  14      24997.62      24139.96       474.13 o                         
   4   3  14     225070.39     210309.67      3359.59 o                         
   5   3  14       9653.10       9355.92       360.73 o                         
   6   3  14       2360.32       3685.29       254.97 o                         
   7   3  14      51257.27      50349.10       902.79 o                         
   8   3  14      46549.94      45725.27       970.02 o                         
   9   3  14      61305.70      62350.24      1226.94 o                         
  10   3  14      34631.22      34483.60       597.50 o                         
  11   3  14       3178.61       3145.59       153.06 o                         
  12   3  14      13017.72      12767.81       343.04 o                         
  13   3  14       1565.74       1742.47       141.82 o                         
  14   3  14         43.32        664.99       147.63 o                         
  15   3  14       1225.45       1184.75       149.61 o                         
  16   3  14        248.44        468.74       137.54 o                         
  17   3  14      18634.56      18851.53       542.70 o                         
  18   3  14      31519.24      30886.98       912.83 o                         
  19   3  14         68.32        212.32        71.48 o                         
  20   3  14        257.27        407.97        75.04 o                         
  21   3  14       4654.74       4386.55       284.43 o                         
   0   4  14     328322.84     320202.97      5179.68 o                         
   1   4  14      16327.73      15479.08       471.90 o                         
   2   4  14      13818.05      13313.39       443.43 o                         
   3   4  14      18316.43      16159.49       443.34 o                         
   4   4  14       1826.70       2151.17       176.57 o                         
   5   4  14     180417.67     175839.16      2305.42 o                         
   6   4  14      22039.39      21853.02       562.33 o                         
   7   4  14      14858.37      15024.10       511.12 o                         
   8   4  14      28204.03      27663.09       763.08 o                         
   9   4  14     114209.55     114253.41      1746.87 o                         
  10   4  14        180.73        668.39       107.92 o                         
  11   4  14       1545.66       1436.66       136.22 o                         
  12   4  14      63330.36      65698.04      1194.76 o                         
  13   4  14      35215.03      35044.64       680.63 o                         
  14   4  14     126112.33     129918.55      1946.31 o                         
  15   4  14       2708.29       2822.73       201.47 o                         
  16   4  14        218.54        590.60       130.86 o                         
  17   4  14      12339.43      13082.46       439.60 o                         
  18   4  14       1707.52       1522.72       148.93 o                         
  19   4  14      18829.03      20518.74       462.96 o                         
  20   4  14         68.78        117.09        87.69 o                         
   1   5  14       2635.77       2939.47       230.97 o                         
   2   5  14       3466.98       3289.52       227.46 o                         
   3   5  14      77915.86      72949.62      1080.88 o                         
   4   5  14     340857.06     328486.09      3263.67 o                         
   5   5  14       8890.25       8988.89       350.65 o                         
   6   5  14      36650.12      35450.03       702.65 o                         
   7   5  14      55025.15      53652.04       937.67 o                         
   8   5  14      51339.45      48682.65       701.66 o                         
   9   5  14      42861.47      41067.57       612.33 o                         
  10   5  14      80185.75      78296.04      1488.48 o                         
  11   5  14      11373.61      11333.86       341.89 o                         
  12   5  14      43860.02      42879.59      1191.02 o                         
  13   5  14       2440.26       2880.72       233.46 o                         
  14   5  14       1196.81       1262.15       182.96 o                         
  15   5  14        398.10        397.02       129.68 o                         
  16   5  14       6159.47       6814.89       346.28 o                         
  17   5  14      11641.40      12787.65       529.71 o                         
  18   5  14      49797.33      49861.25      1545.78 o                         
  19   5  14       3997.52       3757.14       244.92 o                         
  20   5  14         47.42        141.97        72.62 o                         
   0   6  14      38609.70      38407.78      1154.85 o                         
   1   6  14      46078.33      47195.77       904.00 o                         
   2   6  14       4536.67       4683.58       325.21 o                         
   3   6  14      15844.30      14967.83       469.89 o                         
   4   6  14      11362.16      10861.77       388.93 o                         
   5   6  14      52306.40      52070.56       859.28 o                         
   6   6  14         14.97        268.29       107.89 o                         
   7   6  14        200.31        525.75       116.73 o                         
   8   6  14       7338.17       7483.43       278.42 o                         
   9   6  14     113745.20     115932.96      2670.75 o                         
  10   6  14       1305.29       2039.62       172.45 o                         
  11   6  14        264.17        233.06       106.93 o                         
  12   6  14      20154.39      20204.57       606.59 o                         
  13   6  14      12640.19      12386.34       473.47 o                         
  14   6  14      46527.64      48873.76       909.85 o                         
  15   6  14        149.43        -57.06       114.52 o                         
  16   6  14        231.00        909.68       174.75 o                         
  17   6  14      14333.87      14788.16       537.31 o                         
  18   6  14       1221.43       1488.79       180.35 o                         
  19   6  14      12008.49      11601.02       386.99 o                         
   1   7  14       2591.86       2451.40       216.84 o                         
   2   7  14        438.10        480.45       145.88 o                         
   3   7  14      66741.48      65936.91      1188.13 o                         
   4   7  14     302896.16     294102.25      3220.14 o                         
   5   7  14       8140.07       8000.23       319.80 o                         
   6   7  14      55870.33      54314.16       796.25 o                         
   7   7  14      44465.08      43552.02       583.52 o                         
   8   7  14      94143.70      92396.41      1068.91 o                         
   9   7  14      31882.90      29775.80       762.42 o                         
  10   7  14      60500.38      61199.91      2206.60 o                         
  11   7  14      27819.02      27720.20       647.91 o                         
  12   7  14      26910.73      26685.75       585.35 o                         
  13   7  14         87.45       -133.75       133.75 o                         
  14   7  14         66.61        218.25       124.15 o                         
  15   7  14       2934.30       2591.64       208.34 o                         
  16   7  14       7352.53       7815.18       481.69 o                         
  17   7  14      21192.11      22198.99       761.44 o                         
  18   7  14      78636.60      76994.53      2935.28 o                         
  19   7  14       4458.70       4269.06       219.65 o                         
   0   8  14         28.04        155.74       172.68 o                         
   1   8  14      28122.25      27830.97       794.13 o                         
   2   8  14       1800.66       1751.83       189.60 o                         
   3   8  14      28514.57      28549.58       694.45 o                         
   4   8  14      10971.24      10685.67       429.79 o                         
   5   8  14       9163.43       8611.31       321.75 o                         
   6   8  14       5742.95       5292.91       254.67 o                         
   7   8  14         38.14        -32.93        82.10 o                         
   8   8  14      11698.71      11648.81       496.50 o                         
   9   8  14      40267.67      37952.30       909.07 o                         
  10   8  14        464.38       1345.96       254.49 o                         
  11   8  14        729.69        661.18       126.61 o                         
  12   8  14       2106.75       1956.43       176.31 o                         
  13   8  14      13018.98      12645.00       455.18 o                         
  14   8  14       6868.97       6960.02       326.29 o                         
  15   8  14        775.72        652.72       178.78 o                         
  16   8  14       4934.39       5741.72       433.40 o                         
  17   8  14      12915.87      12754.61       483.94 o                         
  18   8  14        150.97        238.71       126.69 o                         
   1   9  14        400.97        487.58        87.46 o                         
   2   9  14       9748.37       9630.81       297.20 o                         
   3   9  14      51886.94      50515.26       792.00 o                         
   4   9  14     127744.14     124307.80      1673.90 o                         
   5   9  14       1164.87       1444.78       167.76 o                         
   6   9  14      35230.38      34081.68       687.01 o                         
   7   9  14      66177.02      65940.27      1645.99 o                         
   8   9  14      54726.05      53937.34      1204.31 o                         
   9   9  14      31753.32      32322.60      1024.14 o                         
  10   9  14      40973.19      40759.10      1097.52 o                         
  11   9  14      31810.43      31181.86       666.97 o                         
  12   9  14      26329.46      27116.17       569.99 o                         
  13   9  14       1983.08       1849.61       179.56 o                         
  14   9  14       1471.42       1344.82       178.20 o                         
  15   9  14      10225.72       9566.80       407.38 o                         
  16   9  14       5242.16       5738.54       390.28 o                         
  17   9  14      31454.20      33542.36       924.69 o                         
  18   9  14      76312.62      77505.66      1202.09 o                         
   0  10  14      21604.32      20320.77       573.80 o                         
   1  10  14      19264.47      18704.05       382.33 o                         
   2  10  14        244.98        408.21        83.72 o                         
   3  10  14      28131.17      27614.00       534.65 o                         
   4  10  14      11972.57      11169.60       433.64 o                         
   5  10  14      11647.79      11350.52       737.19 o                         
   6  10  14       2014.33       1819.83       220.76 o                         
   7  10  14         31.02        268.63       150.53 o                         
   8  10  14      28307.61      28989.96       890.15 o                         
   9  10  14       7955.90       8095.64       494.95 o                         
  10  10  14       4035.09       3737.89       354.98 o                         
  11  10  14         72.25        306.92       150.09 o                         
  12  10  14        844.03       1006.28       236.20 o                         
  13  10  14      23072.59      22321.39       544.62 o                         
  14  10  14       5555.71       5105.27       320.25 o                         
  15  10  14       4440.44       4833.50       289.48 o                         
  16  10  14         73.64        804.28       148.45 o                         
  17  10  14       5679.69       5373.60       348.45 o                         
   1  11  14       4017.78       3622.38       206.93 o                         
   2  11  14      22376.14      22111.98       493.25 o                         
   3  11  14      90506.47      89753.33      1182.21 o                         
   4  11  14      63367.23      62963.38      1035.62 o                         
   5  11  14        106.92        186.49       119.10 o                         
   6  11  14      27492.02      28450.60       685.17 o                         
   7  11  14      47330.39      48105.14      1121.44 o                         
   8  11  14      40670.04      40501.82      1045.66 o                         
   9  11  14      17968.00      18389.72       715.46 o                         
  10  11  14      30765.17      31995.47      1990.72 o                         
  11  11  14      26714.00      27865.34       676.53 o                         
  12  11  14      20700.99      22435.04       565.64 o                         
  13  11  14       5929.90       6285.53       286.18 o                         
  14  11  14       6298.83       6519.52       362.29 o                         
  15  11  14       6033.79       6529.80       309.42 o                         
  16  11  14        902.55        975.55       175.06 o                         
   0  12  14      41147.49      40503.31       983.96 o                         
   1  12  14       8112.30       8268.79       321.35 o                         
   2  12  14        160.54        124.52       108.80 o                         
   3  12  14      17560.94      18245.40       546.25 o                         
   4  12  14       4525.35       4611.61       286.90 o                         
   5  12  14        318.48        557.09       142.51 o                         
   6  12  14      16346.80      16674.21       525.75 o                         
   7  12  14         97.45        303.84       157.06 o                         
   8  12  14      45143.56      49429.04      1205.39 o                         
   9  12  14        123.77        292.82       152.91 o                         
  10  12  14       4991.87       4438.56       352.43 o                         
  11  12  14       5334.32       5293.48       288.78 o                         
  12  12  14      12171.77      11944.97       455.22 o                         
  13  12  14      30396.09      30676.21       541.98 o                         
  14  12  14      31195.83      31178.20      2526.55 o                         
  15  12  14       1684.13       1970.68       228.98 o                         
   1  13  14      11560.61      11625.53       379.17 o                         
   2  13  14       3449.57       3504.61       215.89 o                         
   3  13  14      69494.31      71153.05      1060.52 o                         
   4  13  14      22776.54      23210.79       610.35 o                         
   5  13  14         99.76          6.44       131.95 o                         
   6  13  14      15975.58      17847.73       687.62 o                         
   7  13  14      29407.84      30331.82       876.16 o                         
   8  13  14      15925.58      17896.58       918.55 o                         
   9  13  14       6969.50       8042.50       445.09 o                         
  10  13  14      11579.70      11300.80       409.54 o                         
  11  13  14      30210.85      31080.83       616.36 o                         
  12  13  14       3576.55       4076.91       209.43 o                         
  13  13  14        419.19        445.48       118.74 o                         
  14  13  14       3052.12       3452.02       288.07 o                         
   0  14  14      91957.16      95973.84      1489.79 o                         
   1  14  14       8731.47       9210.31       333.28 o                         
   2  14  14         14.39       -122.03       122.03 o                         
   3  14  14      15591.99      16271.85       502.02 o                         
   4  14  14       4124.11       3740.98       247.09 o                         
   5  14  14        651.84        652.72       144.20 o                         
   6  14  14      13540.37      14431.43       588.87 o                         
   7  14  14        492.64        450.30       157.71 o                         
   8  14  14      56997.88      62444.94      1176.72 o                         
   9  14  14       8554.46       9854.02       462.45 o                         
  10  14  14        665.35        348.73        90.60 o                         
  11  14  14       9954.41       9948.42       419.66 o                         
  12  14  14       6489.48       7236.04       231.66 o                         
  13  14  14      30648.52      31339.21       767.84 o                         
   1  15  14      16252.36      16827.90       430.59 o                         
   2  15  14       3100.81       2793.52       214.10 o                         
   3  15  14      29287.48      30153.34       647.97 o                         
   4  15  14        104.98       -133.46       133.46 o                         
   5  15  14       4374.45       4926.12       337.45 o                         
   6  15  14      11788.45      13757.10       543.96 o                         
   7  15  14      19540.81      19912.15       635.85 o                         
   8  15  14      11360.05      13037.28       500.22 o                         
   9  15  14        949.08       1143.79       128.39 o                         
  10  15  14        119.17        118.68        77.52 o                         
  11  15  14      30475.68      31312.67       671.78 o                         
   0  16  14      86055.15      89157.09      1292.77 o                         
   1  16  14       4768.45       5255.25       224.05 o                         
   2  16  14       3978.02       3994.55       226.91 o                         
   3  16  14       2683.06       2806.70       192.79 o                         
   4  16  14       2693.05       2936.28       255.85 o                         
   5  16  14       9909.32      10815.70       448.81 o                         
   6  16  14      19864.59      19750.00       579.29 o                         
   7  16  14       1102.05       1604.10       179.96 o                         
   8  16  14      26556.91      27861.02       660.02 o                         
   9  16  14       9269.83       9015.54       413.98 o                         
   1  17  14      17739.18      18063.10       400.48 o                         
   2  17  14         14.06         64.43        97.47 o                         
   3  17  14      17248.64      16976.21       487.79 o                         
   4  17  14       8695.30       8563.13       425.77 o                         
   5  17  14      10731.37      11468.79       645.97 o                         
   6  17  14      13051.99      14600.96       402.57 o                         
   7  17  14       5400.47       5248.85       233.53 o                         
   1   1  15       1812.19       2021.33       144.96 o                         
   2   1  15     200863.41     195540.59      1313.76 o
[truncated: 265,843 more chars]
