# Supplementary material for: 1,1,2,2,2,3,3,3-Octa­carbonyl-1,1,2,3-tetra­kis­(1,3,5-tri­aza-7-phosphatri­cyclo­[3.3.1.13,7]decane-κP)-triangulo-triosmium(0)
Source: IUCrdata. 2020 Jul 17;5(Pt 7):x200935. doi: 10.1107/S2414314620009359 (PMC9462244; doi:10.1107/S2414314620009359)
Supplement: Supplementary file 3 [file x-05-x200935-Isup4.cml]

<?xml version="1.0" encoding="UTF-8" ?>
<!DOCTYPE CDXML SYSTEM "http://www.cambridgesoft.com/xml/cdxml.dtd" >
<CDXML
 CreationProgram="ChemDraw 19.1.0.5"
 Name="Os3(CO)8(PTA)4.cdxml"
 BoundingBox="91.57 64.46 459.49 292.11"
 WindowPosition="0 0"
 WindowSize="0 0"
 FractionalWidths="yes"
 InterpretChemically="yes"
 ShowAtomQuery="yes"
 ShowAtomStereo="no"
 ShowAtomEnhancedStereo="yes"
 ShowAtomNumber="no"
 ShowResidueID="no"
 ShowBondQuery="yes"
 ShowBondRxn="yes"
 ShowBondStereo="no"
 ShowTerminalCarbonLabels="no"
 ShowNonTerminalCarbonLabels="no"
 HideImplicitHydrogens="no"
 Magnification="588"
 LabelFont="21"
 LabelSize="10"
 LabelFace="96"
 CaptionFont="20"
 CaptionSize="12"
 HashSpacing="2.70"
 MarginWidth="2"
 LineWidth="1"
 BoldWidth="4"
 BondLength="30"
 BondSpacing="12"
 ChainAngle="120"
 LabelJustification="Auto"
 CaptionJustification="Left"
 AminoAcidTermini="HOH"
 ShowSequenceTermini="yes"
 ShowSequenceBonds="yes"
 ShowSequenceUnlinkedBranches="no"
 ResidueWrapCount="40"
 ResidueBlockCount="10"
 ResidueZigZag="yes"
 NumberResidueBlocks="no"
 PrintMargins="36 36 36 36"
 MacPrintInfo="0003000000480048000000000300024CFFF4FFF4030C02580367052803FC0002000000480048000000000300024C000100000064000000010001010100000001270F000100010000000000000000000000000002001901900000000000400000000000000000000100000000000000000000000000000000"
 ChemPropName=""
 ChemPropFormula="Chemical Formula: "
 ChemPropExactMass="Exact Mass: "
 ChemPropMolWt="Molecular Weight: "
 ChemPropMOverZ="m/z: "
 ChemPropAnalysis="Elemental Analysis: "
 ChemPropBoilingPt="Boiling Point: "
 ChemPropMeltingPt="Melting Point: "
 ChemPropCritTemp="Critical Temp: "
 ChemPropCritPres="Critical Pres: "
 ChemPropCritVol="Critical Vol: "
 ChemPropGibbs="Gibbs Energy: "
 ChemPropLogP="Log P: "
 ChemPropMR="MR: "
 ChemPropHenry="Henry&apos;s Law: "
 ChemPropEForm="Heat of Form: "
 ChemProptPSA="tPSA: "
 ChemPropID=""
 ChemPropFragmentLabel=""
 color="0"
 bgcolor="1"
 RxnAutonumberStart="1"
 RxnAutonumberConditions="no"
 RxnAutonumberStyle="Roman"
 RxnAutonumberFormat="(#)"
><colortable>
<color r="1" g="1" b="1"/>
<color r="0" g="0" b="0"/>
<color r="1" g="0" b="0"/>
<color r="1" g="1" b="0"/>
<color r="0" g="1" b="0"/>
<color r="0" g="1" b="1"/>
<color r="0" g="0" b="1"/>
<color r="1" g="0" b="1"/>
</colortable><fonttable>
<font id="20" charset="x-mac-roman" name="Times"/>
<font id="21" charset="x-mac-roman" name="Helvetica"/>
<font id="531" charset="x-mac-roman" name="Times Bold"/>
</fonttable><page
 id="1230"
 BoundingBox="0 0 540 720"
 HeaderPosition="36"
 FooterPosition="36"
 PrintTrimMarks="yes"
 HeightPages="1"
 WidthPages="1"
><fragment
 id="665"
 BoundingBox="91.57 64.46 459.49 292.11"
 Z="148"
><n
 id="664"
 p="204.88 209.94"
 Z="150"
 Element="76"
 NumHydrogens="0"
 NeedsClean="yes"
 AS="N"
><t
 p="204.88 214.78"
 BoundingBox="197.16 205.11 212.68 215.06"
 LabelJustification="Center"
 Justification="Center"
 LabelAlignment="Center"
><s font="531" size="14" face="97">Os</s></t></n><n
 id="666"
 p="340.88 209.94"
 Z="151"
 Element="76"
 NumHydrogens="0"
 NeedsClean="yes"
 AS="N"
><t
 p="335.43 214.78"
 BoundingBox="335.88 205.11 351.41 215.06"
 LabelJustification="Left"
 LabelAlignment="Left"
><s font="531" size="14" face="97">Os</s></t></n><n
 id="678"
 p="270.88 145.94"
 Z="153"
 Element="76"
 NumHydrogens="0"
 NeedsClean="yes"
 AS="N"
><t
 p="270.88 150.78"
 BoundingBox="263.16 141.11 278.68 151.06"
 LabelJustification="Center"
 Justification="Center"
 LabelAlignment="Center"
><s font="531" size="14" face="97">Os</s></t></n><n
 id="698"
 p="204.88 234.86"
 Z="156"
 AS="N"
/><n
 id="1027"
 p="205.10 180.64"
 Z="265"
 NumHydrogens="0"
 NeedsClean="yes"
 AS="N"
><t
 p="201.10 184.61"
 BoundingBox="201.39 176.53 208.69 184.81"
 LabelJustification="Left"
 LabelLineHeight="auto"
 LineHeight="auto"
 LabelAlignment="Left"
><s font="20" size="12" color="0" face="96">C</s></t></n><n
 id="1028"
 p="205.22 157.01"
 Z="266"
 Warning="An atom in this label has an invalid valence."
 Element="8"
 NumHydrogens="0"
 NeedsClean="yes"
 AS="N"
><t
 p="200.89 161.07"
 BoundingBox="201.24 152.96 209.11 161.24"
 LabelJustification="Left"
><s font="20" size="12" color="0" face="96">O</s></t></n><n
 id="1049"
 p="341.01 239.37"
 Z="275"
 NumHydrogens="0"
 NeedsClean="yes"
 AS="N"
><t
 p="337.01 243.34"
 BoundingBox="337.30 235.26 344.60 243.54"
 LabelJustification="Left"
 LabelLineHeight="auto"
 LineHeight="auto"
 LabelAlignment="Left"
><s font="20" size="12" color="0" face="96">C</s></t></n><n
 id="1050"
 p="341.34 264.79"
 Z="276"
 Warning="An atom in this label has an invalid valence."
 Element="8"
 NumHydrogens="0"
 NeedsClean="yes"
 AS="N"
><t
 p="337.01 268.85"
 BoundingBox="337.36 260.74 345.23 269.02"
 LabelJustification="Left"
><s font="20" size="12" color="0" face="96">O</s></t></n><n
 id="1053"
 p="282.33 84.15"
 Z="278"
 Warning="This unlabeled atom is connected to no bonds, and may appear to be invisible."
 AS="N"
/><n
 id="1054"
 p="271.68 117.59"
 Z="279"
 NumHydrogens="0"
 NeedsClean="yes"
 AS="N"
><t
 p="267.68 121.56"
 BoundingBox="267.97 113.48 275.27 121.76"
 LabelJustification="Left"
 LabelLineHeight="auto"
 LineHeight="auto"
 LabelAlignment="Left"
><s font="20" size="12" color="0" face="96">C</s></t></n><n
 id="1055"
 p="271.80 93.95"
 Z="280"
 Warning="An atom in this label has an invalid valence."
 Element="8"
 NumHydrogens="0"
 NeedsClean="yes"
 AS="N"
><t
 p="267.47 98.01"
 BoundingBox="267.82 89.90 275.69 98.18"
 LabelJustification="Left"
><s font="20" size="12" color="0" face="96">O</s></t></n><n
 id="1058"
 p="352.90 147.64"
 Z="282"
 Warning="This unlabeled atom is connected to no bonds, and may appear to be invisible."
 AS="N"
/><n
 id="1059"
 p="341.25 181.08"
 Z="283"
 NumHydrogens="0"
 NeedsClean="yes"
 AS="N"
><t
 p="337.25 185.05"
 BoundingBox="337.54 176.97 344.84 185.25"
 LabelJustification="Left"
 LabelLineHeight="auto"
 LineHeight="auto"
 LabelAlignment="Left"
><s font="20" size="12" color="0" face="96">C</s></t></n><n
 id="1060"
 p="341.36 157.45"
 Z="284"
 Warning="An atom in this label has an invalid valence."
 Element="8"
 NumHydrogens="0"
 NeedsClean="yes"
 AS="N"
><t
 p="337.03 161.51"
 BoundingBox="337.38 153.40 345.25 161.68"
 LabelJustification="Left"
><s font="20" size="12" color="0" face="96">O</s></t></n><n
 id="1065"
 p="271.43 172.34"
 Z="288"
 NumHydrogens="0"
 NeedsClean="yes"
 AS="N"
><t
 p="267.43 176.31"
 BoundingBox="267.72 168.23 275.02 176.51"
 LabelJustification="Left"
 LabelLineHeight="auto"
 LineHeight="auto"
 LabelAlignment="Left"
><s font="20" size="12" color="0" face="96">C</s></t></n><n
 id="1066"
 p="271.76 197.76"
 Z="289"
 Warning="An atom in this label has an invalid valence."
 Element="8"
 NumHydrogens="0"
 NeedsClean="yes"
 AS="N"
><t
 p="267.43 201.82"
 BoundingBox="267.78 193.71 275.65 201.99"
 LabelJustification="Left"
><s font="20" size="12" color="0" face="96">O</s></t></n><n
 id="1091"
 p="172.13 190.32"
 Z="296"
 NumHydrogens="0"
 NeedsClean="yes"
 AS="N"
><t
 p="168.13 194.36"
 BoundingBox="168.42 186.28 175.72 194.56"
 LabelJustification="Left"
 LabelAlignment="Right"
><s font="20" size="12" color="0" face="96">C</s></t></n><n
 id="1092"
 p="148.88 175.84"
 Z="297"
 Warning="An atom in this label has an invalid valence."
 Element="8"
 NumHydrogens="0"
 NeedsClean="yes"
 AS="N"
><t
 p="144.55 179.90"
 BoundingBox="144.91 171.79 152.77 180.07"
 LabelJustification="Left"
><s font="20" size="12" color="0" face="96">O</s></t></n><n
 id="1095"
 p="374.93 191.35"
 Z="300"
 NumHydrogens="0"
 NeedsClean="yes"
 AS="N"
><t
 p="370.93 195.39"
 BoundingBox="371.23 187.31 378.53 195.59"
 LabelJustification="Left"
 LabelAlignment="Right"
><s font="20" size="12" color="0" face="96">C</s></t></n><n
 id="1096"
 p="394.75 177.39"
 Z="301"
 Warning="An atom in this label has an invalid valence."
 Element="8"
 NumHydrogens="0"
 NeedsClean="yes"
 AS="N"
><t
 p="390.42 181.45"
 BoundingBox="390.78 173.34 398.64 181.62"
 LabelJustification="Left"
><s font="20" size="12" color="0" face="96">O</s></t></n><n
 id="1099"
 p="358.28 116.02"
 Z="331"
 Element="7"
 NumHydrogens="0"
 NeedsClean="yes"
 AS="u"
><t
 p="353.95 119.99"
 BoundingBox="354.09 112.05 362.44 120.13"
 LabelJustification="Left"
><s font="20" size="12" face="96">N</s></t></n><n
 id="1100"
 p="383.20 106.01"
 Z="332"
 AS="N"
/><n
 id="1101"
 p="360.92 90.36"
 Z="333"
 Element="7"
 NumHydrogens="0"
 NeedsClean="yes"
 Geometry="Tetrahedral"
 AS="u"
 BondOrdering="1110 1111 0 1116"
><t
 p="356.59 94.33"
 BoundingBox="356.73 86.39 365.08 94.47"
 LabelJustification="Left"
><s font="20" size="12" face="96">N</s></t></n><n
 id="1102"
 p="336.30 65.10"
 Z="334"
 AS="N"
/><n
 id="1103"
 p="308.07 82.99"
 Z="335"
 Element="7"
 NumHydrogens="0"
 NeedsClean="yes"
 Geometry="Tetrahedral"
 AS="u"
 BondOrdering="1112 1113 0 1117"
><t
 p="303.73 86.96"
 BoundingBox="303.87 79.02 312.22 87.10"
 LabelJustification="Left"
><s font="20" size="12" face="96">N</s></t></n><n
 id="1104"
 p="337.48 85.67"
 Z="336"
 AS="N"
/><n
 id="1105"
 p="339.23 138.36"
 Z="343"
 AS="N"
/><n
 id="1106"
 p="332.05 121.48"
 Z="345"
 AS="N"
/><n
 id="1107"
 p="291.26 102.84"
 Z="347"
 AS="N"
/><n
 id="1108"
 p="307.28 128.14"
 Z="349"
 Warning="An atom in this label has an invalid valence."
 Element="15"
 NumHydrogens="0"
 NeedsClean="yes"
 Geometry="Tetrahedral"
 AS="u"
 BondOrdering="1151 1118 1119 1120"
><t
 p="303.94 132.11"
 BoundingBox="304.13 124.17 310.44 132.11"
 LabelJustification="Left"
 LabelLineHeight="auto"
 LineHeight="auto"
 LabelAlignment="Below"
><s font="20" size="12" color="0">P</s></t></n><n
 id="1124"
 p="184.96 119.10"
 Z="381"
 Element="7"
 NumHydrogens="0"
 NeedsClean="yes"
 Geometry="Tetrahedral"
 AS="u"
 BondOrdering="1134 1139 0 1140"
><t
 p="180.63 123.07"
 BoundingBox="180.76 115.13 189.11 123.21"
 LabelJustification="Left"
><s font="20" size="12" face="96">N</s></t></n><n
 id="1125"
 p="159.44 110.72"
 Z="382"
 AS="N"
/><n
 id="1126"
 p="180.66 93.66"
 Z="383"
 Element="7"
 NumHydrogens="0"
 NeedsClean="yes"
 Geometry="Tetrahedral"
 AS="u"
 BondOrdering="1135 1136 1141 0"
><t
 p="176.33 97.63"
 BoundingBox="176.46 89.69 184.81 97.77"
 LabelJustification="Left"
><s font="20" size="12" face="96">N</s></t></n><n
 id="1127"
 p="203.59 66.86"
 Z="384"
 AS="N"
/><n
 id="1128"
 p="232.93 82.88"
 Z="385"
 Element="7"
 NumHydrogens="0"
 NeedsClean="yes"
 Geometry="Tetrahedral"
 AS="u"
 BondOrdering="1137 1138 1142 0"
><t
 p="228.60 86.85"
 BoundingBox="228.73 78.91 237.08 86.99"
 LabelJustification="Left"
><s font="20" size="12" face="96">N</s></t></n><n
 id="1129"
 p="203.75 87.46"
 Z="386"
 AS="N"
/><n
 id="1130"
 p="205.43 140.15"
 Z="393"
 AS="N"
/><n
 id="1131"
 p="211.49 122.84"
 Z="395"
 AS="N"
/><n
 id="1132"
 p="250.99 101.59"
 Z="397"
 AS="N"
/><n
 id="1133"
 p="236.65 127.88"
 Z="399"
 Warning="An atom in this label has an invalid valence."
 Element="15"
 NumHydrogens="0"
 NeedsClean="yes"
 Geometry="Tetrahedral"
 AS="u"
 BondOrdering="1155 1143 1145 1144"
><t
 p="233.31 131.85"
 BoundingBox="233.50 123.91 239.81 131.85"
 LabelJustification="Left"
 LabelLineHeight="auto"
 LineHeight="auto"
 LabelAlignment="Below"
><s font="20" size="12" color="0">P</s></t></n><n
 id="1158"
 p="118.99 236"
 Z="440"
 Element="7"
 NumHydrogens="0"
 NeedsClean="yes"
 Geometry="Tetrahedral"
 AS="u"
 BondOrdering="1168 1173 0 1174"
><t
 p="114.66 239.97"
 BoundingBox="114.79 232.03 123.14 240.11"
 LabelJustification="Left"
><s font="20" size="12" face="96">N</s></t></n><n
 id="1159"
 p="92.56 240.74"
 Z="441"
 AS="N"
/><n
 id="1160"
 p="111.20 260.60"
 Z="442"
 Element="7"
 NumHydrogens="0"
 NeedsClean="yes"
 Geometry="Tetrahedral"
 AS="u"
 BondOrdering="1169 1170 1175 0"
><t
 p="106.87 264.57"
 BoundingBox="107 256.63 115.35 264.71"
 LabelJustification="Left"
><s font="20" size="12" face="96">N</s></t></n><n
 id="1161"
 p="130.18 290.32"
 Z="443"
 AS="N"
/><n
 id="1162"
 p="161.45 278.55"
 Z="444"
 Element="7"
 NumHydrogens="0"
 NeedsClean="yes"
 Geometry="Tetrahedral"
 AS="u"
 BondOrdering="1171 1172 1176 0"
><t
 p="157.12 282.52"
 BoundingBox="157.26 274.58 165.61 282.66"
 LabelJustification="Left"
><s font="20" size="12" face="96">N</s></t></n><n
 id="1163"
 p="133.20 269.95"
 Z="445"
 AS="N"
/><n
 id="1164"
 p="142.19 218"
 Z="452"
 AS="N"
/><n
 id="1165"
 p="145.79 235.98"
 Z="454"
 AS="N"
/><n
 id="1166"
 p="181.95 262.53"
 Z="456"
 AS="N"
/><n
 id="1167"
 p="171.39 234.50"
 Z="458"
 Warning="An atom in this label has an invalid valence."
 Element="15"
 NumHydrogens="0"
 NeedsClean="yes"
 Geometry="Tetrahedral"
 AS="u"
 BondOrdering="1193 1177 1178 1179"
><t
 p="168.06 238.47"
 BoundingBox="168.25 230.53 174.55 238.47"
 LabelJustification="Left"
 LabelLineHeight="auto"
 LineHeight="auto"
 LabelAlignment="Above"
><s font="20" size="12" color="0">P</s></t></n><n
 id="1200"
 p="432.07 237.18"
 Z="507"
 Element="7"
 NumHydrogens="0"
 NeedsClean="yes"
 Geometry="Tetrahedral"
 AS="u"
 BondOrdering="1210 1215 1216 0"
><t
 p="427.74 241.15"
 BoundingBox="427.87 233.21 436.22 241.29"
 LabelJustification="Left"
><s font="20" size="12" face="96">N</s></t></n><n
 id="1201"
 p="458.50 241.92"
 Z="508"
 AS="N"
/><n
 id="1202"
 p="439.86 261.77"
 Z="509"
 Element="7"
 NumHydrogens="0"
 NeedsClean="yes"
 AS="u"
><t
 p="435.53 265.74"
 BoundingBox="435.66 257.80 444.01 265.88"
 LabelJustification="Left"
><s font="20" size="12" face="96">N</s></t></n><n
 id="1203"
 p="420.88 291.50"
 Z="510"
 AS="N"
/><n
 id="1204"
 p="389.61 279.72"
 Z="511"
 Element="7"
 NumHydrogens="0"
 NeedsClean="yes"
 Geometry="Tetrahedral"
 AS="u"
 BondOrdering="1213 1214 0 1218"
><t
 p="385.27 283.69"
 BoundingBox="385.41 275.75 393.76 283.83"
 LabelJustification="Left"
><s font="20" size="12" face="96">N</s></t></n><n
 id="1205"
 p="417.86 271.13"
 Z="512"
 AS="N"
/><n
 id="1206"
 p="408.87 219.18"
 Z="519"
 AS="N"
/><n
 id="1207"
 p="405.27 237.16"
 Z="521"
 AS="N"
/><n
 id="1208"
 p="369.11 263.71"
 Z="523"
 AS="N"
/><n
 id="1209"
 p="379.67 235.67"
 Z="525"
 Warning="An atom in this label has an invalid valence."
 Element="15"
 NumHydrogens="0"
 NeedsClean="yes"
 Geometry="Tetrahedral"
 AS="u"
 BondOrdering="1228 1219 1221 1220"
><t
 p="376.33 239.64"
 BoundingBox="376.52 231.70 382.83 239.64"
 LabelJustification="Left"
 LabelLineHeight="auto"
 LineHeight="auto"
 LabelAlignment="Above"
><s font="20" size="12" color="0">P</s></t></n><b
 id="667"
 Z="152"
 B="664"
 E="666"
 Display="Bold"
 BS="N"
/><b
 id="683"
 Z="154"
 B="678"
 E="664"
 Display="WedgeBegin"
 BS="N"
/><b
 id="687"
 Z="155"
 B="678"
 E="666"
 Display="WedgeBegin"
 BS="N"
/><b
 id="699"
 Z="157"
 B="664"
 E="698"
 BS="N"
/><b
 id="1029"
 Z="267"
 B="1027"
 E="1028"
 Order="3"
 BS="N"
/><b
 id="1037"
 Z="268"
 B="1027"
 E="664"
 BS="N"
/><b
 id="1051"
 Z="277"
 B="1049"
 E="1050"
 Order="3"
 BS="N"
/><b
 id="1056"
 Z="281"
 B="1054"
 E="1055"
 Order="3"
 BS="N"
/><b
 id="1061"
 Z="285"
 B="1059"
 E="1060"
 Order="3"
 BS="N"
/><b
 id="1067"
 Z="290"
 B="1065"
 E="1066"
 Order="3"
 BS="N"
/><b
 id="1073"
 Z="291"
 B="1054"
 E="678"
 BS="N"
/><b
 id="1077"
 Z="292"
 B="1065"
 E="678"
 BS="N"
/><b
 id="1081"
 Z="293"
 B="1049"
 E="666"
 BS="N"
/><b
 id="1085"
 Z="294"
 B="1059"
 E="666"
 BS="N"
/><b
 id="1093"
 Z="298"
 B="1091"
 E="1092"
 Order="3"
 BS="N"
/><b
 id="1097"
 Z="302"
 B="1095"
 E="1096"
 Order="3"
 BS="N"
/><b
 id="1109"
 Z="337"
 B="1099"
 E="1100"
 BS="N"
/><b
 id="1110"
 Z="338"
 B="1100"
 E="1101"
 BS="N"
/><b
 id="1111"
 Z="339"
 B="1101"
 E="1102"
 BS="N"
/><b
 id="1112"
 Z="340"
 B="1102"
 E="1103"
 BS="N"
/><b
 id="1113"
 Z="341"
 B="1103"
 E="1104"
 BS="N"
/><b
 id="1114"
 Z="342"
 B="1104"
 E="1099"
 BS="N"
/><b
 id="1115"
 Z="344"
 B="1099"
 E="1105"
 BS="N"
/><b
 id="1116"
 Z="346"
 B="1101"
 E="1106"
 BS="N"
/><b
 id="1117"
 Z="348"
 B="1103"
 E="1107"
 BS="N"
/><b
 id="1118"
 Z="350"
 B="1105"
 E="1108"
 BS="N"
/><b
 id="1119"
 Z="351"
 B="1106"
 E="1108"
 BS="N"
/><b
 id="1120"
 Z="352"
 B="1107"
 E="1108"
 BS="N"
/><b
 id="1134"
 Z="387"
 B="1124"
 E="1125"
 BS="N"
/><b
 id="1135"
 Z="388"
 B="1125"
 E="1126"
 BS="N"
/><b
 id="1136"
 Z="389"
 B="1126"
 E="1127"
 BS="N"
/><b
 id="1137"
 Z="390"
 B="1127"
 E="1128"
 BS="N"
/><b
 id="1138"
 Z="391"
 B="1128"
 E="1129"
 BS="N"
/><b
 id="1139"
 Z="392"
 B="1129"
 E="1124"
 BS="N"
/><b
 id="1140"
 Z="394"
 B="1124"
 E="1130"
 BS="N"
/><b
 id="1141"
 Z="396"
 B="1126"
 E="1131"
 BS="N"
/><b
 id="1142"
 Z="398"
 B="1128"
 E="1132"
 BS="N"
/><b
 id="1143"
 Z="400"
 B="1130"
 E="1133"
 BS="N"
/><b
 id="1144"
 Z="401"
 B="1131"
 E="1133"
 BS="N"
/><b
 id="1145"
 Z="402"
 B="1132"
 E="1133"
 BS="N"
/><b
 id="1151"
 Z="406"
 B="678"
 E="1108"
 Display="WedgedHashBegin"
 BS="N"
 BeginAttach="1"
/><b
 id="1155"
 Z="410"
 B="678"
 E="1133"
 Display="WedgedHashBegin"
 BS="N"
/><b
 id="1168"
 Z="446"
 B="1158"
 E="1159"
 BS="N"
/><b
 id="1169"
 Z="447"
 B="1159"
 E="1160"
 BS="N"
/><b
 id="1170"
 Z="448"
 B="1160"
 E="1161"
 BS="N"
/><b
 id="1171"
 Z="449"
 B="1161"
 E="1162"
 BS="N"
/><b
 id="1172"
 Z="450"
 B="1162"
 E="1163"
 BS="N"
/><b
 id="1173"
 Z="451"
 B="1163"
 E="1158"
 BS="N"
 CrossingBonds="1175"
/><b
 id="1174"
 Z="453"
 B="1158"
 E="1164"
 BS="N"
/><b
 id="1175"
 Z="455"
 B="1160"
 E="1165"
 BS="N"
 CrossingBonds="1173"
/><b
 id="1176"
 Z="457"
 B="1162"
 E="1166"
 BS="N"
/><b
 id="1177"
 Z="459"
 B="1164"
 E="1167"
 BS="N"
/><b
 id="1178"
 Z="460"
 B="1165"
 E="1167"
 BS="N"
/><b
 id="1179"
 Z="461"
 B="1166"
 E="1167"
 BS="N"
/><b
 id="1185"
 Z="465"
 B="664"
 E="1091"
 Display="WedgedHashBegin"
 BS="N"
/><b
 id="1193"
 Z="473"
 B="664"
 E="1167"
 Display="WedgeBegin"
 BS="N"
/><b
 id="1198"
 Z="478"
 B="666"
 E="1095"
 Display="WedgedHashBegin"
 BS="N"
 BeginAttach="1"
/><b
 id="1210"
 Z="513"
 B="1200"
 E="1201"
 BS="N"
/><b
 id="1211"
 Z="514"
 B="1201"
 E="1202"
 BS="N"
/><b
 id="1212"
 Z="515"
 B="1202"
 E="1203"
 BS="N"
/><b
 id="1213"
 Z="516"
 B="1203"
 E="1204"
 BS="N"
/><b
 id="1214"
 Z="517"
 B="1204"
 E="1205"
 BS="N"
/><b
 id="1215"
 Z="518"
 B="1205"
 E="1200"
 BS="N"
 CrossingBonds="1217"
/><b
 id="1216"
 Z="520"
 B="1200"
 E="1206"
 BS="N"
/><b
 id="1217"
 Z="522"
 B="1202"
 E="1207"
 BS="N"
 CrossingBonds="1215"
/><b
 id="1218"
 Z="524"
 B="1204"
 E="1208"
 BS="N"
/><b
 id="1219"
 Z="526"
 B="1206"
 E="1209"
 BS="N"
/><b
 id="1220"
 Z="527"
 B="1207"
 E="1209"
 BS="N"
/><b
 id="1221"
 Z="528"
 B="1208"
 E="1209"
 BS="N"
/><b
 id="1228"
 Z="533"
 B="666"
 E="1209"
 Display="WedgeBegin"
 BS="N"
 BeginAttach="1"
/></fragment><fragment
 id="1015"
 BoundingBox="201.17 237.21 209.11 270.97"
 Z="262"
><n
 id="1014"
 p="204.88 241.32"
 Z="261"
 Warning="An atom in this label has an invalid valence."
 NumHydrogens="0"
 NeedsClean="yes"
 AS="N"
><t
 p="200.88 245.29"
 BoundingBox="201.17 237.21 208.47 245.49"
 LabelJustification="Left"
 LabelLineHeight="auto"
 LineHeight="auto"
 LabelAlignment="Left"
><s font="20" size="12" color="0" face="96">C</s></t></n><n
 id="1016"
 p="205.22 266.74"
 Z="263"
 Warning="An atom in this label has an invalid valence."
 Element="8"
 NumHydrogens="0"
 NeedsClean="yes"
 AS="N"
><t
 p="200.89 270.80"
 BoundingBox="201.24 262.69 209.11 270.97"
 LabelJustification="Left"
><s font="20" size="12" color="0" face="96">O</s></t></n><b
 id="1017"
 Z="264"
 B="1014"
 E="1016"
 Order="3"
 BS="N"
/></fragment><fragment
 id="1046"
 BoundingBox="340.96 232.86 341.01 232.91"
 Z="273"
><n
 id="1047"
 p="341.01 232.91"
 Z="274"
 Warning="This atom is very close to another atom or bond."
 AS="N"
/></fragment><fragment
 id="1062"
 BoundingBox="271.38 165.83 271.43 165.88"
 Z="286"
><n
 id="1063"
 p="271.43 165.88"
 Z="287"
 Warning="This atom is very close to another atom or bond."
 AS="N"
/></fragment><fragment
 id="1121"
 BoundingBox="303.57 131.55 303.62 131.60"
 Z="329"
><n
 id="1122"
 p="303.62 131.60"
 Z="330"
 Warning="This atom is very close to another atom or bond."
 AS="N"
/></fragment><fragment
 id="1146"
 BoundingBox="240.47 131.05 240.52 131.10"
 Z="379"
><n
 id="1147"
 p="240.52 131.10"
 Z="380"
 Warning="This atom is very close to another atom or bond."
 AS="N"
/></fragment><fragment
 id="1180"
 BoundingBox="175.63 231.81 175.68 231.86"
 Z="438"
><n
 id="1181"
 p="175.68 231.86"
 Z="439"
 Warning="This atom is very close to another atom or bond."
 AS="N"
/></fragment><fragment
 id="1222"
 BoundingBox="375.33 232.99 375.38 233.04"
 Z="505"
><n
 id="1223"
 p="375.38 233.04"
 Z="506"
 Warning="This atom is very close to another atom or bond."
 AS="N"
/></fragment></page></CDXML>
